# Supplementary material for: Crystal structure of 4-(naphthalen-2-yl)-2-oxo-6-phenyl-1,2-di­hydro­pyridine-3-carbo­nitrile
Source: Acta Crystallogr E Crystallogr Commun. 2023 Oct 26;79(Pt 11):1076–8. doi: 10.1107/S2056989023009180 (PMC10626956; doi:10.1107/S2056989023009180)
Supplement: Supplementary file 1 [file e-79-01076-sup1.cif]

##############################################################################
#                                                                            #
# This CIF contains the data in a paper accepted for publication in          #
# Acta Crystallographica Section E. It conforms to the requirements of       #
# Notes for Authors for Acta Crystallographica Section E, and has been       #
# peer reviewed under the auspices of the IUCr Commission on Journals.       #
#                                                                            #
# Full details of the Crystallographic Information File format               #
# are given in the paper "The Crystallographic Information File (CIF):       #
# a New Standard Archive File for Crystallography" by S. R. Hall, F. H.      #
# Allen and I. D. Brown [Acta Cryst. (1991), A47, 655-685].                  #
#                                                                            #
# The current version of the core CIF dictionary is obtainable from          #
# ftp://ftp.iucr.org/pub/cif_core.dic.                                       #
#                                                                            #
# Software is freely available for graphical display of the structure(s)     #
# in this CIF. For information consult the CIF software page                 #
# http://www.iucr.org/resources/cif/software.                                #
#                                                                            #
# This file may be used for bona fide research purposes within the           #
# scientific community so long as proper attribution is given to the journal # 
# article from which it was obtained.                                        #
#                                                                            #
##############################################################################
data_I
_audit_creation_method
;
Olex2 1.5
(compiled 2023.03.06 svn.rbb2c1857 for OlexSys, GUI svn.r6748)
;
_journal_date_recd_electronic     2023-07-19
_journal_date_accepted     2023-10-19
_journal_name_full     'Acta Crystallographica, Section E'
_journal_year     2023
_journal_volume     79
_journal_issue     11
_journal_page_first     0
_journal_page_last     0
_journal_paper_category     GO
_journal_paper_doi     10.1107/S2056989023009180
_journal_coeditor_code     DJ2070
_publ_contact_author_name     'Chien Thang Pham'
_publ_contact_author_address
;
Faculty of Chemistry, VNU University of Science, Vietnam National University,
Hanoi, 19 Le Thanh Tong, Hanoi, Vietnam
;
_publ_contact_author_email     'phamchienthang@hus.edu.vn'
_publ_contact_author_fax     ?
_publ_contact_author_phone     ?
_publ_section_title
;
Crystal structure of
4-(naphthalen-2-yl)-2-oxo-6-phenyl-1,2-dihydropyridine-3-carbonitrile
;
loop_
    _publ_author_name
    _publ_author_footnote
    _publ_author_address
    'Bui, Thai Thanh Thu' .
;
Faculty of Chemistry, VNU University of Science, Vietnam National University,
Hanoi, 19 Le Thanh Tong, Hanoi,
Vietnam
;
    'Mac, Dinh Hung' .
;
Faculty of Chemistry, VNU University of Science, Vietnam National University,
Hanoi, 19 Le Thanh Tong, Hanoi,
Vietnam
;
    'Quang Trung, Pham' .
;
Faculty of Chemistry, VNU University of Science, Vietnam National University,
Hanoi, 19 Le Thanh Tong, Hanoi,
Vietnam
;
    'Pham, Chien Thang' .
;
Faculty of Chemistry, VNU University of Science, Vietnam National University,
Hanoi, 19 Le Thanh Tong, Hanoi,
Vietnam
;
_publ_section_synopsis
;
The structure of
4-(naphthalen-2-yl)-2-oxo-6-phenyl-1,2-dihydropyridine-3-carbonitrile,
prepared by a three-component one-pot reaction, is based on dimers connected
by N---H...O hydrogen bonds, which also interact through \p--\p contacts.
;
_chemical_name_systematic
;
4-(Naphthalen-2-yl)-2-oxo-6-phenyl-1,2-dihydropyridine-3-carbonitrile
;
_chemical_name_common     ?
_chemical_formula_moiety     'C22 H14 N2 O'
_chemical_formula_sum     'C22 H14 N2 O'
_chemical_formula_iupac     'C22 H14 N2 O'
_chemical_formula_weight     322.35
_chemical_melting_point     ?
_space_group_crystal_system     monoclinic
_space_group_name_H-M_alt     'P 1 21/n 1'
_space_group_name_Hall     '-P 2yn'
loop_
    _space_group_symop_operation_xyz
    'x, y, z'
    '-x+1/2, y+1/2, -z+1/2'
    '-x, -y, -z'
    'x-1/2, -y-1/2, z-1/2'
_cell_length_a     7.0845(4)
_cell_length_b     10.4369(6)
_cell_length_c     21.6298(11)
_cell_angle_alpha     90
_cell_angle_beta     91.878(2)
_cell_angle_gamma     90
_cell_volume     1598.45(15)
_cell_formula_units_Z     4
_cell_measurement_reflns_used     7569
_cell_measurement_theta_min     2.71
_cell_measurement_theta_max     26.32
_cell_measurement_temperature     298(2)
_exptl_crystal_description     block
_exptl_crystal_colour     yellow
_exptl_crystal_size_max     0.34
_exptl_crystal_size_mid     0.26
_exptl_crystal_size_min     0.15
_exptl_crystal_density_diffrn     1.339
_exptl_crystal_density_meas     ?
_exptl_crystal_density_method     ?
_exptl_crystal_F_000     672
_exptl_absorpt_coefficient_mu     0.083
_exptl_absorpt_correction_type     multi-scan
_exptl_absorpt_process_details
;
(SADABS; Krause <i>et al.</i>,  2015)
;
_exptl_absorpt_correction_T_min     0.6550
_exptl_absorpt_correction_T_max     0.7454
_diffrn_ambient_temperature     298(2)
_diffrn_source     'sealed X-ray tube'
_diffrn_radiation_type     MoK\a
_diffrn_radiation_wavelength     0.71073
_diffrn_measurement_device_type     'Bruker APEXII CCD'
_diffrn_measurement_method     '\f and \w scans'
_diffrn_detector_area_resol_mean     ?
_diffrn_reflns_number     18613
_diffrn_reflns_av_R_equivalents     0.0558
_diffrn_reflns_av_unetI/netI     0.0274
_diffrn_reflns_theta_min     2.713
_diffrn_reflns_theta_max     26.377
_diffrn_reflns_theta_full     25.242
_diffrn_measured_fraction_theta_max     0.996
_diffrn_measured_fraction_theta_full     0.999
_diffrn_reflns_limit_h_min     -8
_diffrn_reflns_limit_h_max     8
_diffrn_reflns_limit_k_min     -13
_diffrn_reflns_limit_k_max     13
_diffrn_reflns_limit_l_min     -26
_diffrn_reflns_limit_l_max     26
_diffrn_standards_number     0
_refine_special_details     ?
_reflns_number_total     3250
_reflns_number_gt     2531
_reflns_threshold_expression     'I > 2\s(I)'
_refine_ls_structure_factor_coef     Fsqd
_refine_ls_matrix_type     full
_refine_ls_R_factor_all     0.0686
_refine_ls_R_factor_gt     0.0479
_refine_ls_wR_factor_gt     0.1099
_refine_ls_wR_factor_ref     0.1225
_refine_ls_goodness_of_fit_ref     1.061
_refine_ls_restrained_S_all     1.061
_refine_ls_number_reflns     3250
_refine_ls_number_parameters     230
_refine_ls_number_restraints     0
_refine_ls_hydrogen_treatment     mixed
_refine_ls_weighting_scheme     calc
_refine_ls_weighting_details
              'w=1/[\s^2^(Fo^2^)+(0.0459P)^2^+0.7178P] where P=(Fo^2^+2Fc^2^)/3'
_atom_sites_solution_hydrogens     mixed
_atom_sites_solution_primary     dual
_atom_sites_solution_secondary     ?
_refine_ls_shift/su_max     0.000
_refine_ls_shift/su_mean     0.000
_refine_diff_density_max     0.180
_refine_diff_density_min     -0.214
_refine_ls_extinction_method     none
_refine_ls_extinction_coef     .
loop_
    _atom_type_symbol
    _atom_type_description
    _atom_type_scat_dispersion_real
    _atom_type_scat_dispersion_imag
    _atom_type_scat_source
    'C' 'C' 0.0033 0.0016
                         'International Tables Vol C Tables 4.2.6.8 and 6.1.1.4'
    'H' 'H' 0.0000 0.0000
                         'International Tables Vol C Tables 4.2.6.8 and 6.1.1.4'
    'N' 'N' 0.0061 0.0033
                         'International Tables Vol C Tables 4.2.6.8 and 6.1.1.4'
    'O' 'O' 0.0106 0.0060
                         'International Tables Vol C Tables 4.2.6.8 and 6.1.1.4'
_computing_data_collection
;
APEX3 (Bruker, 2019)
;
_computing_cell_refinement
;
SAINT V8.40A (Bruker, 2019)
;
_computing_data_reduction
;
SAINT V8.40A (Bruker, 2019)
;
_computing_structure_solution
;
<i>SHELXT</i>  (Sheldrick, 2015a)
;
_computing_structure_refinement
;
<i>SHELXL2018/3</i> (Sheldrick, 2015b)
;
_computing_molecular_graphics
;
Olex2 1.5 (Dolomanov <i>et al.</i>,  2009)
;
_computing_publication_material
;
Olex2 1.5 (Dolomanov <i>et al.</i>,  2009)
;
loop_
    _atom_site_type_symbol
    _atom_site_label
    _atom_site_fract_x
    _atom_site_fract_y
    _atom_site_fract_z
    _atom_site_U_iso_or_equiv
    _atom_site_adp_type
    _atom_site_calc_flag
    _atom_site_occupancy
    _atom_site_disorder_assembly
    _atom_site_disorder_group
    O O2 0.82728(17) 0.39070(12) 0.51570(6) 0.0445(3) Uani d 1 . .
    N N1 0.8282(2) 0.59995(14) 0.54490(6) 0.0335(3) Uani d 1 . .
    C C6 0.7537(2) 0.70213(16) 0.57481(8) 0.0329(4) Uani d 1 . .
    C C2 0.7497(2) 0.47978(16) 0.54354(8) 0.0331(4) Uani d 1 . .
    C C48 0.0535(2) 0.45419(16) 0.68796(8) 0.0334(4) Uani d 1 . .
    C C60 0.8580(2) 0.82447(16) 0.57434(8) 0.0341(4) Uani d 1 . .
    C C4 0.5045(2) 0.56580(17) 0.61101(8) 0.0327(4) Uani d 1 . .
    C C3 0.5797(2) 0.46509(16) 0.57786(8) 0.0322(4) Uani d 1 . .
    C C41 0.1982(2) 0.46820(17) 0.64419(8) 0.0342(4) Uani d 1 . .
    H H41 0.191623 0.420700 0.607804 0.041 Uiso calc 1 . .
    C C40 0.3471(2) 0.55046(16) 0.65470(8) 0.0340(4) Uani d 1 . .
    C C5 0.5920(2) 0.68616(17) 0.60673(8) 0.0366(4) Uani d 1 . .
    H H5 0.538843 0.756446 0.626038 0.044 Uiso calc 1 . .
    C C61 0.7640(3) 0.93869(17) 0.56255(8) 0.0409(4) Uani d 1 . .
    H H61 0.635429 0.937948 0.552319 0.049 Uiso calc 1 . .
    C C49 0.0619(2) 0.52910(18) 0.74242(8) 0.0381(4) Uani d 1 . .
    N N31 0.4577(3) 0.23249(18) 0.58144(10) 0.0640(5) Uani d 1 . .
    C C42 -0.0972(2) 0.36732(18) 0.67854(9) 0.0411(4) Uani d 1 . .
    H H42 -0.101608 0.315499 0.643546 0.049 Uiso calc 1 . .
    C C65 1.0507(3) 0.82723(19) 0.58974(9) 0.0443(5) Uani d 1 . .
    H H65 1.116142 0.751180 0.597029 0.053 Uiso calc 1 . .
    C C47 0.3542(3) 0.62309(19) 0.71018(9) 0.0437(5) Uani d 1 . .
    H H47 0.455112 0.678437 0.717990 0.052 Uiso calc 1 . .
    C C45 -0.0852(3) 0.51704(19) 0.78517(9) 0.0459(5) Uani d 1 . .
    H H45 -0.081273 0.565435 0.821287 0.055 Uiso calc 1 . .
    C C62 0.8604(3) 1.05386(18) 0.56591(10) 0.0499(5) Uani d 1 . .
    H H62 0.797354 1.130175 0.557074 0.060 Uiso calc 1 . .
    C C30 0.5102(2) 0.33702(19) 0.58021(9) 0.0422(5) Uani d 1 . .
    C C43 -0.2373(3) 0.3587(2) 0.72060(9) 0.0478(5) Uani d 1 . .
    H H43 -0.336678 0.301691 0.713812 0.057 Uiso calc 1 . .
    C C46 0.2157(3) 0.61315(19) 0.75229(9) 0.0467(5) Uani d 1 . .
    H H46 0.222902 0.662601 0.788055 0.056 Uiso calc 1 . .
    C C44 -0.2314(3) 0.4353(2) 0.77365(9) 0.0490(5) Uani d 1 . .
    H H44 -0.328752 0.430277 0.801378 0.059 Uiso calc 1 . .
    C C63 1.0496(3) 1.0555(2) 0.58234(10) 0.0541(6) Uani d 1 . .
    H H63 1.113658 1.133087 0.585465 0.065 Uiso calc 1 . .
    C C64 1.1440(3) 0.9430(2) 0.59413(11) 0.0545(5) Uani d 1 . .
    H H64 1.271945 0.944829 0.605168 0.065 Uiso calc 1 . .
    H H1 0.937(3) 0.610(2) 0.5249(10) 0.053(6) Uiso d 1 . .
loop_
    _atom_site_aniso_label
    _atom_site_aniso_U_11
    _atom_site_aniso_U_22
    _atom_site_aniso_U_33
    _atom_site_aniso_U_12
    _atom_site_aniso_U_13
    _atom_site_aniso_U_23
    O2 0.0441(7) 0.0351(7) 0.0557(8) -0.0034(6) 0.0221(6) -0.0099(6)
    N1 0.0315(7) 0.0344(8) 0.0352(8) -0.0007(6) 0.0113(6) -0.0002(6)
    C6 0.0349(9) 0.0320(9) 0.0320(9) 0.0030(7) 0.0059(7) 0.0001(7)
    C2 0.0339(8) 0.0335(9) 0.0321(9) 0.0007(7) 0.0062(7) -0.0006(7)
    C48 0.0313(8) 0.0351(9) 0.0341(9) 0.0028(7) 0.0032(7) 0.0049(7)
    C60 0.0378(9) 0.0335(9) 0.0316(9) -0.0009(7) 0.0124(7) -0.0017(7)
    C4 0.0289(8) 0.0372(9) 0.0322(9) 0.0016(7) 0.0049(7) 0.0018(7)
    C3 0.0306(8) 0.0337(9) 0.0326(9) -0.0018(7) 0.0045(7) 0.0019(7)
    C41 0.0349(9) 0.0365(9) 0.0315(9) 0.0020(7) 0.0064(7) -0.0016(7)
    C40 0.0317(8) 0.0353(9) 0.0355(9) 0.0019(7) 0.0076(7) 0.0014(7)
    C5 0.0366(9) 0.0322(9) 0.0417(10) 0.0027(7) 0.0130(7) -0.0022(8)
    C61 0.0408(10) 0.0387(10) 0.0441(10) 0.0038(8) 0.0126(8) 0.0003(8)
    C49 0.0398(9) 0.0406(10) 0.0345(9) 0.0030(8) 0.0085(7) 0.0028(8)
    N31 0.0523(11) 0.0456(11) 0.0951(15) -0.0076(9) 0.0158(10) -0.0058(10)
    C42 0.0389(9) 0.0437(11) 0.0406(10) -0.0026(8) 0.0018(8) 0.0007(8)
    C65 0.0406(10) 0.0400(11) 0.0526(12) 0.0025(8) 0.0060(8) -0.0039(9)
    C47 0.0408(10) 0.0473(11) 0.0436(11) -0.0099(9) 0.0091(8) -0.0063(9)
    C45 0.0489(11) 0.0520(12) 0.0377(10) 0.0004(9) 0.0142(8) 0.0008(9)
    C62 0.0655(13) 0.0310(10) 0.0546(12) 0.0045(9) 0.0220(10) -0.0019(9)
    C30 0.0347(9) 0.0432(11) 0.0494(11) -0.0003(8) 0.0102(8) -0.0032(9)
    C43 0.0388(10) 0.0557(12) 0.0494(11) -0.0077(9) 0.0057(8) 0.0098(10)
    C46 0.0526(11) 0.0510(12) 0.0373(10) -0.0099(9) 0.0130(8) -0.0124(9)
    C44 0.0411(10) 0.0631(13) 0.0438(11) 0.0025(10) 0.0166(8) 0.0126(10)
    C63 0.0601(13) 0.0418(12) 0.0618(13) -0.0143(10) 0.0225(10) -0.0150(10)
    C64 0.0412(11) 0.0548(13) 0.0680(14) -0.0081(10) 0.0082(10) -0.0142(11)
_geom_special_details
;
 All esds (except the esd in the dihedral angle between two l.s. planes)
 are estimated using the full covariance matrix.  The cell esds are taken
 into account individually in the estimation of esds in distances, angles
 and torsion angles; correlations between esds in cell parameters are only
 used when they are defined by crystal symmetry.  An approximate (isotropic)
 treatment of cell esds is used for estimating esds involving l.s. planes.
;
loop_
    _geom_bond_atom_site_label_1
    _geom_bond_atom_site_label_2
    _geom_bond_site_symmetry_2
    _geom_bond_distance
    _geom_bond_publ_flag
    O2 C2 . 1.245(2) ?
    N1 C6 . 1.363(2) ?
    N1 C2 . 1.372(2) ?
    N1 H1 . 0.90(2) ?
    C6 C60 . 1.475(2) ?
    C6 C5 . 1.367(2) ?
    C2 C3 . 1.444(2) ?
    C48 C41 . 1.425(2) ?
    C48 C49 . 1.413(3) ?
    C48 C42 . 1.411(2) ?
    C60 C61 . 1.385(2) ?
    C60 C65 . 1.395(3) ?
    C4 C3 . 1.388(2) ?
    C4 C40 . 1.494(2) ?
    C4 C5 . 1.405(2) ?
    C3 C30 . 1.426(3) ?
    C41 H41 . 0.9300 ?
    C41 C40 . 1.373(2) ?
    C40 C47 . 1.419(3) ?
    C5 H5 . 0.9300 ?
    C61 H61 . 0.9300 ?
    C61 C62 . 1.383(3) ?
    C49 C45 . 1.421(2) ?
    C49 C46 . 1.410(3) ?
    N31 C30 . 1.153(3) ?
    C42 H42 . 0.9300 ?
    C42 C43 . 1.371(3) ?
    C65 H65 . 0.9300 ?
    C65 C64 . 1.379(3) ?
    C47 H47 . 0.9300 ?
    C47 C46 . 1.364(2) ?
    C45 H45 . 0.9300 ?
    C45 C44 . 1.359(3) ?
    C62 H62 . 0.9300 ?
    C62 C63 . 1.375(3) ?
    C43 H43 . 0.9300 ?
    C43 C44 . 1.398(3) ?
    C46 H46 . 0.9300 ?
    C44 H44 . 0.9300 ?
    C63 H63 . 0.9300 ?
    C63 C64 . 1.370(3) ?
    C64 H64 . 0.9300 ?
loop_
    _geom_angle_atom_site_label_1
    _geom_angle_atom_site_label_2
    _geom_angle_atom_site_label_3
    _geom_angle_site_symmetry_1
    _geom_angle_site_symmetry_3
    _geom_angle
    _geom_angle_publ_flag
    C6 N1 C2 . . 124.23(14) ?
    C6 N1 H1 . . 119.1(13) ?
    C2 N1 H1 . . 116.7(13) ?
    N1 C6 C60 . . 118.17(14) ?
    N1 C6 C5 . . 119.25(16) ?
    C5 C6 C60 . . 122.49(15) ?
    O2 C2 N1 . . 120.53(15) ?
    O2 C2 C3 . . 123.93(16) ?
    N1 C2 C3 . . 115.50(15) ?
    C49 C48 C41 . . 119.03(16) ?
    C42 C48 C41 . . 121.83(16) ?
    C42 C48 C49 . . 119.14(15) ?
    C61 C60 C6 . . 120.54(16) ?
    C61 C60 C65 . . 119.16(17) ?
    C65 C60 C6 . . 120.18(16) ?
    C3 C4 C40 . . 123.54(15) ?
    C3 C4 C5 . . 117.71(14) ?
    C5 C4 C40 . . 118.54(15) ?
    C4 C3 C2 . . 121.73(15) ?
    C4 C3 C30 . . 123.54(15) ?
    C30 C3 C2 . . 114.38(15) ?
    C48 C41 H41 . . 119.4 ?
    C40 C41 C48 . . 121.29(16) ?
    C40 C41 H41 . . 119.4 ?
    C41 C40 C4 . . 123.20(15) ?
    C41 C40 C47 . . 118.67(15) ?
    C47 C40 C4 . . 118.11(15) ?
    C6 C5 C4 . . 121.42(16) ?
    C6 C5 H5 . . 119.3 ?
    C4 C5 H5 . . 119.3 ?
    C60 C61 H61 . . 119.9 ?
    C62 C61 C60 . . 120.29(18) ?
    C62 C61 H61 . . 119.9 ?
    C48 C49 C45 . . 118.78(17) ?
    C46 C49 C48 . . 118.80(15) ?
    C46 C49 C45 . . 122.42(17) ?
    C48 C42 H42 . . 119.8 ?
    C43 C42 C48 . . 120.48(18) ?
    C43 C42 H42 . . 119.8 ?
    C60 C65 H65 . . 120.1 ?
    C64 C65 C60 . . 119.83(18) ?
    C64 C65 H65 . . 120.1 ?
    C40 C47 H47 . . 119.4 ?
    C46 C47 C40 . . 121.16(17) ?
    C46 C47 H47 . . 119.4 ?
    C49 C45 H45 . . 119.8 ?
    C44 C45 C49 . . 120.49(18) ?
    C44 C45 H45 . . 119.8 ?
    C61 C62 H62 . . 120.0 ?
    C63 C62 C61 . . 119.97(19) ?
    C63 C62 H62 . . 120.0 ?
    N31 C30 C3 . . 178.4(2) ?
    C42 C43 H43 . . 119.8 ?
    C42 C43 C44 . . 120.30(18) ?
    C44 C43 H43 . . 119.8 ?
    C49 C46 H46 . . 119.5 ?
    C47 C46 C49 . . 121.03(17) ?
    C47 C46 H46 . . 119.5 ?
    C45 C44 C43 . . 120.75(17) ?
    C45 C44 H44 . . 119.6 ?
    C43 C44 H44 . . 119.6 ?
    C62 C63 H63 . . 119.9 ?
    C64 C63 C62 . . 120.21(19) ?
    C64 C63 H63 . . 119.9 ?
    C65 C64 H64 . . 119.7 ?
    C63 C64 C65 . . 120.52(19) ?
    C63 C64 H64 . . 119.7 ?
loop_
    _geom_torsion_atom_site_label_1
    _geom_torsion_atom_site_label_2
    _geom_torsion_atom_site_label_3
    _geom_torsion_atom_site_label_4
    _geom_torsion_site_symmetry_1
    _geom_torsion_site_symmetry_2
    _geom_torsion_site_symmetry_3
    _geom_torsion_site_symmetry_4
    _geom_torsion
    _geom_torsion_publ_flag
    O2 C2 C3 C4 . . . . 176.33(17) ?
    O2 C2 C3 C30 . . . . 3.0(3) ?
    N1 C6 C60 C61 . . . . 135.08(17) ?
    N1 C6 C60 C65 . . . . -49.1(2) ?
    N1 C6 C5 C4 . . . . 2.1(3) ?
    N1 C2 C3 C4 . . . . -1.4(2) ?
    N1 C2 C3 C30 . . . . -174.79(15) ?
    C6 N1 C2 O2 . . . . -179.26(16) ?
    C6 N1 C2 C3 . . . . -1.4(2) ?
    C6 C60 C61 C62 . . . . 176.01(17) ?
    C6 C60 C65 C64 . . . . -174.71(18) ?
    C2 N1 C6 C60 . . . . 177.59(15) ?
    C2 N1 C6 C5 . . . . 1.1(3) ?
    C48 C41 C40 C4 . . . . 178.35(16) ?
    C48 C41 C40 C47 . . . . -0.5(3) ?
    C48 C49 C45 C44 . . . . -0.3(3) ?
    C48 C49 C46 C47 . . . . 0.3(3) ?
    C48 C42 C43 C44 . . . . -0.6(3) ?
    C60 C6 C5 C4 . . . . -174.25(16) ?
    C60 C61 C62 C63 . . . . -1.4(3) ?
    C60 C65 C64 C63 . . . . -1.2(3) ?
    C4 C40 C47 C46 . . . . -179.62(18) ?
    C3 C4 C40 C41 . . . . -37.2(3) ?
    C3 C4 C40 C47 . . . . 141.73(18) ?
    C3 C4 C5 C6 . . . . -4.7(3) ?
    C41 C48 C49 C45 . . . . 178.47(16) ?
    C41 C48 C49 C46 . . . . -1.4(3) ?
    C41 C48 C42 C43 . . . . -178.05(17) ?
    C41 C40 C47 C46 . . . . -0.7(3) ?
    C40 C4 C3 C2 . . . . -170.35(16) ?
    C40 C4 C3 C30 . . . . 2.4(3) ?
    C40 C4 C5 C6 . . . . 170.28(16) ?
    C40 C47 C46 C49 . . . . 0.8(3) ?
    C5 C6 C60 C61 . . . . -48.6(2) ?
    C5 C6 C60 C65 . . . . 127.28(19) ?
    C5 C4 C3 C2 . . . . 4.3(2) ?
    C5 C4 C3 C30 . . . . 177.09(17) ?
    C5 C4 C40 C41 . . . . 148.18(17) ?
    C5 C4 C40 C47 . . . . -32.9(2) ?
    C61 C60 C65 C64 . . . . 1.2(3) ?
    C61 C62 C63 C64 . . . . 1.4(3) ?
    C49 C48 C41 C40 . . . . 1.6(3) ?
    C49 C48 C42 C43 . . . . 2.2(3) ?
    C49 C45 C44 C43 . . . . 2.0(3) ?
    C42 C48 C41 C40 . . . . -178.13(16) ?
    C42 C48 C49 C45 . . . . -1.8(3) ?
    C42 C48 C49 C46 . . . . 178.30(17) ?
    C42 C43 C44 C45 . . . . -1.6(3) ?
    C65 C60 C61 C62 . . . . 0.1(3) ?
    C45 C49 C46 C47 . . . . -179.63(19) ?
    C62 C63 C64 C65 . . . . -0.1(3) ?
    C46 C49 C45 C44 . . . . 179.63(19) ?
loop_
    _geom_hbond_atom_site_label_D
    _geom_hbond_atom_site_label_H
    _geom_hbond_atom_site_label_A
    _geom_hbond_site_symmetry_A
    _geom_hbond_distance_DH
    _geom_hbond_distance_HA
    _geom_hbond_distance_DA
    _geom_hbond_angle_DHA
    _geom_hbond_publ_flag
    N1 H1 O2 3_766 0.90(2) 1.91(2) 2.8096(18) 172.8(19) yes
_shelx_space_group_comment
;
The symmetry employed for this shelxl refinement is uniquely defined
by the following loop, which should always be used as a source of
symmetry information in preference to the above space-group names.
They are only intended as comments.
;
_shelx_estimated_absorpt_T_min     0.972
_shelx_estimated_absorpt_T_max     0.988
_shelx_hkl_file
;
   0   0  -3    0.85    0.06
   0   0  -3    0.90    0.09
   0   0   3    0.85    0.05
   0   0   3    0.61    0.06
   0   0  -4   21.44    0.20
   0   0  -4   21.18    0.26
   0   0   4   20.44    0.20
   0   0   4   20.63    0.26
   0   0  -5   -0.16    0.07
   0   0  -5   -0.11    0.11
   0   0   5   -0.03    0.07
   0   0   5   -0.05    0.10
   0   0  -6 2403.00    5.56
   0   0  -6 2414.00    6.72
   0   0   6 2436.00    5.68
   0   0   6 2346.00    6.69
   0   0  -7   -0.20    0.09
   0   0  -7    0.18    0.14
   0   0   7    0.26    0.09
   0   0   7    0.44    0.12
   0   0  -8  384.32    1.11
   0   0  -8  381.96    1.42
   0   0   8  380.27    1.11
   0   0   8  382.70    1.42
   0   0  -9   -0.01    0.10
   0   0  -9    0.00    0.14
   0   0   9    0.08    0.09
   0   0   9    0.03    0.12
   0   0 -10   11.35    0.28
   0   0 -10   11.96    0.37
   0   0  10   11.66    0.26
   0   0  10   12.24    0.35
   0   0 -11   -0.13    0.12
   0   0 -11   -0.17    0.17
   0   0  11    0.01    0.09
   0   0  11   -0.10    0.14
   0   0 -12  107.83    0.75
   0   0 -12  107.20    0.98
   0   0  12  108.86    0.74
   0   0  12  111.42    0.97
   0   0 -13    0.01    0.15
   0   0 -13    0.24    0.20
   0   0  13   -0.09    0.12
   0   0  13   -0.09    0.16
   0   0 -14   48.02    0.59
   0   0 -14   46.79    0.75
   0   0  14   48.97    0.56
   0   0  14   50.11    0.75
   0   0 -15    0.12    0.18
   0   0 -15    0.08    0.25
   0   0  15    0.01    0.15
   0   0  15   -0.41    0.17
   0   0 -16    6.57    0.39
   0   0 -16    8.04    0.53
   0   0  16    7.45    0.44
   0   0 -17    0.16    0.22
   0   0 -17    0.38    0.31
   0   0  17    0.12    0.22
   0   0 -18    5.90    0.45
   0   0 -18    5.59    0.56
   0   0  18    5.72    0.46
   0   0 -19   -0.30    0.25
   0   0 -19   -0.35    0.32
   0   0  19   -0.08    0.23
   0   0 -20    1.69    0.30
   0   0 -20    1.66    0.38
   0   0  20    0.99    0.29
   0   0 -21    0.34    0.28
   0   0 -21    0.55    0.34
   0   0  21    0.03    0.25
   0   0 -22    0.55    0.30
   0   0 -22    0.57    0.39
   0   0  22    0.12    0.27
   0   0 -23    0.28    0.30
   0   0 -23    1.69    0.47
   0   0  23    0.55    0.31
   0   0 -24    1.84    0.35
   0   0 -24    0.99    0.47
   0   0 -25    0.58    0.33
   0   0 -25    0.02    0.50
   0   0 -26    4.56    0.57
   0   0 -26    3.00    0.40
   0  -1  -2   52.67    0.32
   0   1  -2   70.69    0.45
   0   1  -2   76.76    0.42
   0   1   2   72.69    0.25
   0   1   2   50.69    0.25
   0  -1  -3  100.26    0.28
   0  -1  -3   97.46    0.41
   0  -1   3  105.97    0.50
   0  -1   3  103.72    0.51
   0   1  -3  105.31    0.50
   0   1  -3  105.59    0.52
   0   1   3   97.34    0.27
   0   1   3   98.82    0.41
   0  -1  -4  133.02    0.35
   0  -1  -4  137.33    0.57
   0  -1   4  134.89    0.62
   0  -1   4  137.95    0.66
   0   1  -4  137.93    0.62
   0   1   4  133.65    0.56
   0  -1  -5  247.21    0.55
   0  -1  -5  284.28    0.59
   0  -1  -5  283.48    0.92
   0  -1   5  284.68    0.95
   0  -1   5  280.52    1.03
   0   1  -5  286.43    0.95
   0   1  -5  290.58    1.05
   0   1   5  282.81    0.91
   0  -1  -6   44.13    0.28
   0  -1  -6   45.36    0.45
   0  -1   6   45.31    0.43
   0  -1   6   45.96    0.48
   0   1  -6   45.77    0.45
   0   1  -6   45.22    0.49
   0   1   6   43.30    0.42
   0  -1  -7  405.57    1.03
   0  -1  -7  398.84    1.30
   0  -1   7  407.37    1.41
   0  -1   7  402.16    1.43
   0   1  -7  409.06    1.27
   0   1  -7  405.40    1.44
   0   1   7  391.14    1.28
   0  -1  -8   46.28    0.34
   0  -1  -8   44.78    0.51
   0  -1   8   47.21    0.48
   0  -1   8   47.29    0.55
   0   1  -8   47.13    0.49
   0   1  -8   47.03    0.56
   0   1   8   45.39    0.50
   0  -1  -9    6.09    0.18
   0  -1  -9    6.17    0.30
   0  -1   9    6.28    0.24
   0  -1   9    7.28    0.29
   0   1  -9    5.58    0.26
   0   1  -9    6.29    0.30
   0   1   9    6.80    0.27
   0  -1 -10    3.77    0.17
   0  -1 -10    3.65    0.29
   0  -1  10    4.26    0.23
   0  -1  10    4.27    0.28
   0   1 -10    3.85    0.26
   0   1 -10    4.10    0.30
   0   1  10    4.43    0.26
   0  -1 -11    9.66    0.24
   0  -1 -11   10.67    0.39
   0  -1  11   10.86    0.31
   0  -1  11   10.76    0.37
   0   1 -11   10.17    0.34
   0   1 -11   10.12    0.39
   0   1  11   10.33    0.35
   0  -1 -12    1.69    0.15
   0  -1 -12    1.51    0.24
   0  -1  12    1.97    0.23
   0  -1  12    1.53    0.19
   0   1 -12    1.77    0.21
   0   1 -12    1.25    0.23
   0   1  12    1.40    0.20
   0  -1 -13   45.03    0.48
   0  -1 -13   43.96    0.69
   0  -1  13   45.67    0.58
   0  -1  13   46.67    0.71
   0   1 -13   44.33    0.60
   0   1 -13   39.15    0.68
   0   1  13   45.80    0.67
   0  -1 -14    4.80    0.27
   0  -1 -14    4.97    0.41
   0  -1  14    5.67    0.30
   0  -1  14    5.71    0.38
   0   1 -14    5.37    0.36
   0   1 -14    5.11    0.45
   0   1  14    5.92    0.37
   0  -1 -15   10.20    0.34
   0  -1 -15    9.76    0.51
   0  -1  15   10.68    0.37
   0  -1  15   11.09    0.47
   0   1 -15    9.46    0.44
   0   1 -15    7.86    0.50
   0   1  15   10.03    0.44
   0  -1 -16    8.56    0.35
   0  -1 -16    8.14    0.52
   0  -1  16    9.53    0.39
   0  -1  16    9.69    0.48
   0   1 -16    9.04    0.47
   0   1 -16    9.05    0.56
   0   1  16    9.80    0.47
   0  -1 -17    0.27    0.19
   0  -1 -17   -0.04    0.28
   0  -1  17    0.50    0.20
   0  -1  17    0.21    0.22
   0   1 -17    0.38    0.26
   0   1 -17    0.22    0.30
   0   1  17    1.25    0.26
   0  -1 -18   10.37    0.43
   0  -1 -18   11.00    0.61
   0  -1  18   10.71    0.43
   0  -1  18   10.17    0.54
   0   1 -18   10.85    0.55
   0   1 -18   11.76    0.64
   0   1  18   11.60    0.53
   0  -1 -19    0.04    0.22
   0  -1 -19    0.06    0.33
   0  -1  19    0.02    0.19
   0  -1  19    0.43    0.24
   0   1 -19    0.23    0.27
   0   1 -19    1.37    0.39
   0   1  19    0.37    0.23
   0  -1 -20    2.95    0.33
   0  -1 -20    3.90    0.40
   0  -1 -20    3.57    0.42
   0  -1  20    2.96    0.29
   0  -1  20    3.13    0.36
   0   1 -20    2.68    0.34
   0   1 -20    2.58    0.39
   0   1  20    2.31    0.33
   0  -1 -21    9.38    0.41
   0  -1 -21    9.92    0.46
   0  -1 -21    8.02    0.68
   0   1 -21   11.19    0.61
   0   1 -21   10.18    0.67
   0   1  21    9.55    0.58
   0  -1 -22    0.06    0.22
   0  -1 -22    0.86    0.26
   0  -1 -22    0.17    0.41
   0   1 -22    0.65    0.32
   0   1 -22   -0.96    0.36
   0   1  22    0.88    0.28
   0  -1 -23    0.93    0.26
   0  -1 -23    1.81    0.29
   0  -1 -23    2.34    0.46
   0   1 -23    1.74    0.39
   0   1 -23    1.40    0.48
   0   1  23    0.52    0.31
   0  -1 -24    3.78    0.43
   0  -1 -24    5.73    0.47
   0  -1 -24    4.07    0.56
   0   1 -24    6.78    0.61
   0   1 -24    4.06    0.53
   0   1  24    4.49    0.46
   0  -1 -25    3.74    0.46
   0  -1 -25    5.08    0.49
   0  -1 -25    3.28    0.58
   0   1 -25    6.88    0.64
   0  -1 -26    0.10    0.31
   0  -1 -26   -0.11    0.32
   0   1 -26    1.13    0.40
   0  -2   0 1636.00    4.69
   0  -2   0 1589.00    3.82
   0   2   0 1607.00    4.66
   0   2   0 1553.00    3.82
   0  -2  -1    3.71    0.16
   0  -2  -1    3.52    0.12
   0  -2   1    4.35    0.19
   0   2  -1    4.41    0.19
   0   2  -1    4.39    0.14
   0   2   1    3.76    0.16
   0   2   1    3.46    0.12
   0  -2  -2   71.82    0.39
   0  -2  -2   70.82    0.35
   0  -2   2   79.05    0.52
   0   2  -2   77.97    0.52
   0   2   2   70.80    0.39
   0   2   2   66.90    0.35
   0  -2  -3   29.14    0.27
   0  -2  -3   30.16    0.29
   0  -2   3   31.19    0.38
   0   2  -3   31.13    0.39
   0   2  -3   31.99    0.35
   0   2   3   30.88    0.27
   0   2   3   31.77    0.30
   0  -2  -4   54.70    0.32
   0  -2  -4   82.55    0.47
   0  -2   4   85.24    0.60
   0   2  -4   86.14    0.62
   0   2  -4   91.71    0.61
   0   2   4   87.38    0.38
   0   2   4   84.45    0.47
   0  -2  -5    6.24    0.25
   0  -2   5    5.87    0.24
   0   2  -5    5.16    0.27
   0   2  -5    5.82    0.25
   0   2   5    5.92    0.13
   0   2   5    4.81    0.21
   0  -2  -6    5.41    0.26
   0  -2   6    4.94    0.24
   0   2  -6    4.57    0.27
   0   2  -6    5.27    0.26
   0   2   6    5.10    0.12
   0   2   6    4.96    0.22
   0  -2  -7   42.87    0.27
   0  -2  -7   52.90    0.51
   0  -2   7   52.08    0.54
   0  -2   7   52.62    0.57
   0   2  -7   52.31    0.56
   0   2  -7   53.47    0.59
   0   2   7   54.11    0.49
   0  -2  -8    1.30    0.12
   0  -2  -8    0.43    0.07
   0  -2  -8    0.38    0.15
   0  -2   8    0.95    0.15
   0  -2   8    0.78    0.15
   0   2  -8    0.71    0.16
   0   2  -8    0.44    0.16
   0   2   8    0.59    0.13
   0  -2  -9   62.04    0.37
   0  -2  -9   62.31    0.36
   0  -2  -9   61.88    0.62
   0  -2   9   64.34    0.64
   0  -2   9   62.74    0.69
   0   2  -9   62.37    0.65
   0   2  -9   63.56    0.70
   0   2   9   62.50    0.60
   0  -2 -10   98.47    0.48
   0  -2 -10  100.35    0.48
   0  -2 -10  100.42    0.82
   0  -2  10  101.21    0.83
   0  -2  10  100.89    0.90
   0   2 -10  100.12    0.83
   0   2 -10  100.32    0.91
   0   2  10  101.75    0.80
   0  -2 -11    1.43    0.16
   0  -2 -11    0.85    0.10
   0  -2 -11    0.86    0.21
   0  -2  11    0.90    0.16
   0  -2  11    0.84    0.17
   0   2 -11    0.85    0.19
   0   2 -11    0.93    0.20
   0   2  11    0.83    0.16
   0  -2 -12   13.61    0.25
   0  -2 -12   13.48    0.24
   0  -2 -12   13.34    0.44
   0  -2  12   14.31    0.40
   0  -2  12   13.88    0.43
   0   2 -12   12.51    0.43
   0   2 -12   13.17    0.45
   0   2  12   13.80    0.39
   0  -2 -13   11.54    0.26
   0  -2 -13   11.25    0.25
   0  -2 -13   11.70    0.46
   0  -2  13   12.43    0.40
   0  -2  13   12.20    0.44
   0   2 -13   12.19    0.45
   0   2 -13   11.91    0.49
   0   2  13   11.43    0.39
   0  -2 -14    0.49    0.13
   0  -2 -14    0.45    0.13
   0  -2 -14    0.66    0.25
   0  -2  14    0.68    0.19
   0  -2  14    0.62    0.20
   0   2 -14    0.55    0.23
   0   2 -14    0.65    0.26
   0   2  14    0.70    0.19
   0  -2 -15   46.59    0.46
   0  -2 -15   48.40    0.47
   0  -2 -15   46.12    0.77
   0  -2  15   49.60    0.71
   0  -2  15   50.55    0.83
   0   2 -15   48.60    0.77
   0   2 -15   48.56    0.86
   0   2  15   50.13    0.75
   0  -2 -16    0.27    0.14
   0  -2 -16    0.02    0.16
   0  -2 -16    0.42    0.29
   0  -2  16   -0.24    0.18
   0  -2  16    0.50    0.22
   0   2 -16   -0.10    0.26
   0   2 -16    0.18    0.28
   0   2  16    0.16    0.18
   0  -2 -17   14.77    0.34
   0  -2 -17   16.06    0.37
   0  -2 -17   14.90    0.64
   0  -2  17   15.66    0.50
   0   2 -17   15.25    0.61
   0   2 -17   15.21    0.68
   0   2  17   16.86    0.56
   0  -2 -18    1.04    0.18
   0  -2 -18    1.14    0.21
   0  -2 -18    0.50    0.33
   0  -2  18    1.49    0.25
   0   2 -18    1.36    0.34
   0   2 -18    0.65    0.34
   0   2  18    1.70    0.29
   0  -2 -19   11.41    0.35
   0  -2 -19   12.31    0.39
   0  -2 -19   11.16    0.67
   0  -2  19   12.65    0.50
   0   2 -19    9.74    0.60
   0   2 -19   13.39    0.71
   0   2  19   12.61    0.56
   0  -2 -20   10.40    0.35
   0  -2 -20   11.74    0.40
   0  -2 -20   11.83    0.69
   0  -2  20   11.98    0.52
   0   2 -20   12.72    0.66
   0   2 -20   11.66    0.70
   0   2  20   11.52    0.57
   0  -2 -21   24.53    0.45
   0  -2 -21   24.96    0.49
   0  -2 -21   24.44    0.84
   0  -2  21   26.11    0.67
   0   2 -21   27.88    0.79
   0   2 -21   27.99    0.92
   0   2  21   28.63    0.78
   0  -2 -22    0.52    0.21
   0  -2 -22    1.24    0.23
   0  -2 -22    1.55    0.44
   0  -2  22    0.55    0.27
   0   2 -22    0.71    0.38
   0   2 -22    2.17    0.43
   0   2  22    0.83    0.30
   0  -2 -23   16.35    0.45
   0  -2 -23   15.27    0.82
   0  -2  23   18.03    0.67
   0   2 -23   19.93    0.79
   0   2 -23   16.98    0.87
   0   2  23   18.58    0.71
   0  -2 -24    0.61    0.24
   0  -2 -24   -0.05    0.44
   0   2 -24    1.77    0.41
   0   2 -24    0.63    0.46
   0   2  24    0.81    0.31
   0  -2 -25    2.18    0.53
   0   2 -25    0.70    0.41
   0   2  25   -0.25    0.31
   0  -2 -26   -0.24    0.54
   0   2 -26    0.84    0.44
   0  -3   0   -0.29    0.13
   0  -3   0    0.13    0.08
   0   3   0    0.10    0.13
   0   3   0    0.13    0.09
   0  -3  -1   20.44    0.33
   0  -3  -1   20.88    0.25
   0  -3   1   20.47    0.35
   0   3  -1   21.39    0.38
   0   3  -1   19.91    0.28
   0   3   1   21.29    0.34
   0   3   1   20.63    0.26
   0  -3  -2    2.17    0.16
   0  -3  -2    2.39    0.14
   0  -3   2    1.76    0.16
   0   3  -2    2.13    0.27
   0   3  -2    2.04    0.17
   0   3   2    2.78    0.22
   0   3   2    2.95    0.16
   0  -3  -3    0.79    0.13
   0  -3  -3    1.48    0.15
   0  -3   3    0.69    0.14
   0   3  -3    0.82    0.16
   0   3  -3    0.95    0.12
   0   3   3    1.08    0.13
   0   3   3    1.57    0.17
   0  -3  -4    0.35    0.12
   0  -3  -4    1.41    0.17
   0  -3   4    0.25    0.14
   0   3  -4    0.32    0.15
   0   3  -4    0.36    0.12
   0   3   4    0.64    0.11
   0   3   4    0.71    0.12
   0  -3  -5   84.92    0.47
   0  -3  -5   83.66    0.53
   0  -3   5   90.08    0.73
   0   3  -5   89.49    0.74
   0   3  -5   93.44    0.71
   0   3   5   86.48    0.47
   0   3   5   86.50    0.54
   0  -3  -6    3.08    0.18
   0  -3  -6    3.60    0.23
   0  -3   6    2.77    0.24
   0   3  -6    2.90    0.30
   0   3  -6    2.84    0.24
   0   3   6    3.48    0.15
   0   3   6    2.61    0.21
   0  -3  -7  108.02    0.49
   0  -3  -7  107.64    0.68
   0  -3   7  113.66    0.87
   0   3  -7  113.65    0.89
   0   3  -7  115.52    0.88
   0   3   7  110.81    0.48
   0   3   7  110.05    0.68
   0  -3  -8    6.45    0.19
   0  -3  -8    6.67    0.30
   0  -3   8    6.20    0.31
   0   3  -8    6.99    0.36
   0   3  -8    6.39    0.32
   0   3   8    6.01    0.15
   0   3   8    6.00    0.26
   0  -3  -9   87.15    0.44
   0  -3  -9   89.01    0.72
   0  -3   9   93.27    0.85
   0   3  -9   92.30    0.86
   0   3  -9   94.20    0.88
   0   3   9   89.83    0.71
   0  -3 -10   44.47    0.33
   0  -3 -10   44.54    0.31
   0  -3 -10   44.65    0.58
   0  -3  10   46.20    0.64
   0   3 -10   46.54    0.67
   0   3 -10   47.30    0.68
   0   3  10   45.00    0.55
   0  -3 -11    0.38    0.19
   0  -3  11    0.19    0.17
   0   3 -11    0.17    0.21
   0   3 -11    0.10    0.18
   0   3  11    0.14    0.16
   0  -3 -12   14.61    0.21
   0  -3 -12   14.40    0.46
   0  -3  12   15.58    0.46
   0   3 -12   15.87    0.52
   0   3 -12   15.69    0.50
   0   3  12   14.75    0.41
   0  -3 -13    0.09    0.23
   0  -3  13    0.13    0.19
   0   3 -13    0.28    0.24
   0   3 -13   -0.30    0.21
   0   3  13    0.17    0.16
   0  -3 -14    3.56    0.43
   0  -3  14    2.87    0.35
   0   3 -14    2.90    0.32
   0   3 -14    2.55    0.31
   0   3  14    2.80    0.32
   0  -3 -15    0.15    0.27
   0  -3  15   -0.04    0.19
   0   3 -15    0.24    0.28
   0   3 -15   -0.12    0.28
   0   3  15   -0.17    0.18
   0  -3 -16   39.99    0.78
   0  -3  16   40.34    0.73
   0   3 -16   40.92    0.83
   0   3 -16   42.01    0.88
   0   3  16   42.10    0.73
   0  -3 -17    1.06    0.31
   0  -3  17    1.48    0.27
   0   3 -17    1.05    0.36
   0   3 -17    2.01    0.39
   0   3  17    1.24    0.25
   0  -3 -18   32.11    0.79
   0  -3  18   32.47    0.71
   0   3 -18   35.33    0.85
   0   3 -18   34.93    0.89
   0   3  18   34.30    0.72
   0  -3 -19    6.97    0.60
   0  -3  19    7.92    0.49
   0   3 -19    9.71    0.65
   0   3 -19    9.51    0.68
   0   3  19    9.15    0.50
   0  -3 -20    3.14    0.42
   0  -3  20    3.63    0.44
   0   3 -20    3.59    0.42
   0   3 -20    2.68    0.42
   0   3  20    3.13    0.34
   0  -3 -21   24.00    0.81
   0  -3  21   24.03    0.70
   0   3 -21   25.59    0.83
   0   3 -21   27.00    0.92
   0   3  21   22.37    0.69
   0  -3 -22    1.99    0.43
   0  -3  22    1.18    0.30
   0   3 -22    1.03    0.40
   0   3 -22    0.80    0.44
   0   3  22    0.43    0.26
   0  -3 -23    3.34    0.50
   0  -3  23    3.81    0.40
   0   3 -23    3.69    0.49
   0   3 -23    3.83    0.56
   0   3  23    3.73    0.40
   0  -3 -24   -0.40    0.43
   0  -3  24   -0.14    0.32
   0   3 -24    1.19    0.44
   0   3  24    0.72    0.32
   0  -3 -25   10.39    0.85
   0  -3  25    9.90    0.69
   0   3 -25    9.09    0.78
   0   3  25    7.82    0.66
   0  -3 -26    1.54    0.54
   0   3 -26    0.84    0.47
   0   3  26    0.93    0.39
   0  -4   0   27.39    0.42
   0  -4   0   25.32    0.33
   0   4   0   26.14    0.43
   0   4   0   26.05    0.34
   0  -4  -1    1.98    0.17
   0  -4  -1    2.21    0.16
   0  -4   1    2.28    0.19
   0   4  -1    1.76    0.19
   0   4  -1    1.99    0.17
   0   4   1    2.12    0.26
   0   4   1    2.30    0.17
   0  -4  -2    0.10    0.13
   0  -4  -2    0.49    0.09
   0  -4   2    0.32    0.14
   0   4  -2    0.32    0.16
   0   4  -2    0.45    0.11
   0   4   2    0.27    0.14
   0   4   2    0.57    0.11
   0  -4  -3    0.36    0.13
   0  -4  -3    0.75    0.10
   0  -4   3    0.43    0.15
   0   4  -3    0.32    0.16
   0   4  -3    0.50    0.11
   0   4   3    0.80    0.15
   0   4   3    0.77    0.12
   0  -4  -4  155.58    0.78
   0  -4  -4  156.65    0.72
   0  -4   4  162.81    1.04
   0   4  -4  165.69    1.06
   0   4  -4  158.41    0.94
   0   4   4  150.65    0.77
   0   4   4  149.84    0.71
   0  -4  -5    2.08    0.16
   0  -4  -5    2.33    0.19
   0  -4   5    2.43    0.27
   0   4  -5    2.26    0.23
   0   4  -5    2.27    0.23
   0   4  -5    2.41    0.24
   0   4   5    2.64    0.21
   0   4   5    2.48    0.22
   0  -4  -6   28.13    0.35
   0  -4  -6   27.74    0.37
   0  -4   6   30.03    0.52
   0   4  -6   30.14    0.55
   0   4  -6   29.93    0.49
   0   4   6   28.96    0.35
   0   4   6   28.36    0.38
   0  -4  -7    7.82    0.24
   0  -4  -7    8.59    0.30
   0  -4   7    8.14    0.35
   0   4  -7    7.94    0.40
   0   4  -7    8.27    0.33
   0   4   7    8.28    0.22
   0   4   7    7.82    0.28
   0  -4  -8    4.77    0.22
   0  -4  -8    5.88    0.29
   0  -4   8    5.70    0.34
   0   4  -8    4.99    0.39
   0   4  -8    5.10    0.32
   0   4   8    5.45    0.19
   0   4   8    5.16    0.26
   0  -4  -9    3.34    0.21
   0  -4  -9    4.01    0.30
   0  -4   9    3.03    0.32
   0   4  -9    2.93    0.29
   0   4  -9    3.79    0.34
   0   4   9    3.66    0.16
   0   4   9    3.49    0.27
   0  -4 -10   11.07    0.25
   0  -4 -10   11.47    0.39
   0  -4  10   11.44    0.44
   0   4 -10   11.37    0.49
   0   4 -10   10.81    0.42
   0   4  10   10.57    0.20
   0   4  10   11.19    0.35
   0  -4 -11   22.72    0.49
   0  -4  11   24.41    0.57
   0   4 -11   22.25    0.60
   0   4 -11   24.80    0.59
   0   4  11   24.14    0.48
   0  -4 -12    1.43    0.24
   0  -4  12    1.25    0.25
   0   4 -12    1.24    0.29
   0   4 -12    0.90    0.25
   0   4  12    1.17    0.21
   0  -4 -13    0.24    0.24
   0  -4  13    0.31    0.22
   0   4 -13    0.26    0.29
   0   4 -13    0.11    0.24
   0   4  13    0.42    0.20
   0  -4 -14   10.88    0.50
   0  -4  14   12.38    0.50
   0   4 -14   10.29    0.60
   0   4 -14   11.72    0.56
   0   4  14   12.26    0.44
   0  -4 -15    0.77    0.29
   0  -4  15    0.33    0.22
   0   4 -15    0.55    0.33
   0   4 -15    0.18    0.28
   0   4  15    0.38    0.20
   0  -4 -16    0.87    0.30
   0  -4  16    0.68    0.26
   0   4 -16    0.52    0.35
   0   4 -16    0.63    0.31
   0   4  16    0.71    0.23
   0  -4 -17    0.86    0.32
   0  -4  17    0.62    0.27
   0   4 -17    1.05    0.38
   0   4 -17    1.18    0.34
   0   4  17    0.58    0.22
   0  -4 -18    4.38    0.52
   0  -4  18    4.18    0.46
   0   4 -18    4.18    0.45
   0   4 -18    3.28    0.42
   0   4  18    3.25    0.31
   0  -4 -19    1.12    0.32
   0  -4  19    0.73    0.28
   0   4 -19    0.68    0.36
   0   4 -19    0.85    0.36
   0   4  19    0.22    0.21
   0  -4 -20    1.41    0.36
   0  -4  20    0.87    0.29
   0   4 -20    1.43    0.41
   0   4 -20    0.91    0.39
   0   4  20    0.48    0.26
   0  -4 -21    0.69    0.36
   0  -4  21    1.13    0.30
   0   4 -21    1.47    0.43
   0   4 -21    1.70    0.45
   0   4  21    1.02    0.27
   0  -4 -22    1.23    0.40
   0  -4  22    0.82    0.32
   0   4 -22    1.10    0.42
   0   4 -22    0.88    0.48
   0   4  22   -0.14    0.26
   0  -4 -23   11.39    0.75
   0  -4  23   11.55    0.69
   0   4 -23   13.50    0.84
   0   4  23   11.18    0.63
   0  -4 -24   -0.81    0.46
   0  -4  24    0.53    0.37
   0   4 -24    0.23    0.45
   0   4  24   -0.58    0.30
   0  -4 -25    2.73    0.57
   0  -4  25    3.04    0.47
   0   4 -25    1.02    0.48
   0   4  25    1.94    0.41
   0  -5   0   -0.15    0.14
   0  -5   0    0.01    0.09
   0   5   0   -0.18    0.16
   0   5   0    0.00    0.10
   0  -5  -1    8.40    0.33
   0  -5  -1    8.16    0.24
   0  -5   1    8.31    0.35
   0   5  -1    8.37    0.37
   0   5  -1    8.19    0.26
   0   5   1    7.95    0.36
   0   5   1    8.08    0.24
   0  -5  -2    9.89    0.34
   0  -5  -2   10.06    0.25
   0  -5   2   10.32    0.38
   0   5  -2   10.38    0.41
   0   5  -2    9.64    0.28
   0   5   2   10.78    0.37
   0   5   2    9.93    0.26
   0  -5  -3   14.58    0.36
   0  -5  -3   15.12    0.28
   0  -5   3   14.47    0.42
   0   5  -3   15.46    0.46
   0   5  -3   14.03    0.35
   0   5   3   14.40    0.38
   0   5   3   13.89    0.30
   0  -5  -4   57.27    0.58
   0  -5  -4   55.29    0.48
   0  -5   4   59.57    0.73
   0   5  -4   59.40    0.75
   0   5  -4   54.88    0.62
   0   5   4   52.90    0.57
   0   5   4   51.71    0.48
   0  -5  -5   84.72    0.67
   0  -5  -5   85.00    0.60
   0  -5   5   88.26    0.89
   0   5  -5   89.16    0.91
   0   5  -5   86.59    0.80
   0   5  -5   87.89    0.80
   0   5   5   80.22    0.66
   0   5   5   81.62    0.60
   0  -5  -6    4.88    0.27
   0  -5  -6    5.78    0.25
   0  -5   6    5.78    0.35
   0   5  -6    5.63    0.42
   0   5  -6    5.21    0.32
   0   5  -6    6.12    0.32
   0   5   6    6.00    0.28
   0   5   6    5.23    0.28
   0  -5  -7    2.08    0.18
   0  -5  -7    2.26    0.22
   0  -5   7    1.87    0.23
   0   5  -7    2.10    0.28
   0   5  -7    2.39    0.29
   0   5  -7    2.27    0.28
   0   5   7    2.43    0.23
   0   5   7    2.16    0.19
   0  -5  -8    6.02    0.27
   0  -5  -8    6.33    0.29
   0  -5   8    6.76    0.39
   0   5  -8    5.67    0.44
   0   5  -8    6.70    0.36
   0   5   8    6.22    0.24
   0   5   8    6.01    0.30
   0  -5  -9   11.74    0.30
   0  -5  -9   12.20    0.37
   0  -5   9   12.88    0.48
   0   5  -9   13.83    0.55
   0   5  -9   11.70    0.45
   0   5   9   12.26    0.28
   0   5   9   11.78    0.35
   0  -5 -10   52.71    0.47
   0  -5 -10   51.44    0.62
   0  -5  10   55.73    0.83
   0   5 -10   55.29    0.88
   0   5 -10   57.31    0.84
   0   5  10   52.76    0.44
   0   5  10   54.71    0.62
   0  -5 -11    2.39    0.18
   0  -5 -11    3.55    0.35
   0  -5  11    2.65    0.31
   0   5 -11    1.55    0.29
   0   5 -11    1.82    0.26
   0   5  11    2.31    0.17
   0   5  11    2.70    0.25
   0  -5 -12    0.15    0.23
   0  -5  12   -0.25    0.22
   0   5 -12    0.21    0.30
   0   5 -12    0.14    0.24
   0   5  12   -0.16    0.19
   0  -5 -13    6.32    0.45
   0  -5  13    4.90    0.45
   0   5 -13    6.56    0.62
   0   5 -13    6.05    0.51
   0   5  13    5.74    0.38
   0  -5 -14    7.72    0.49
   0  -5  14    7.85    0.51
   0   5 -14    9.18    0.66
   0   5 -14    6.74    0.53
   0   5  14    7.25    0.41
   0  -5 -15    0.42    0.29
   0  -5  15   -0.31    0.23
   0   5 -15    0.32    0.35
   0   5 -15   -0.46    0.27
   0   5  15    0.13    0.20
   0  -5 -16   32.92    0.71
   0  -5  16   35.18    0.79
   0   5 -16   35.59    0.91
   0   5 -16   35.38    0.87
   0   5  16   35.27    0.65
   0  -5 -17    1.45    0.32
   0  -5  17    1.86    0.32
   0   5 -17    3.24    0.42
   0   5 -17    1.84    0.36
   0   5  17    3.36    0.37
   0  -5 -18   -0.21    0.29
   0  -5  18    1.03    0.32
   0   5 -18    0.73    0.40
   0   5 -18    0.90    0.35
   0   5  18    0.67    0.23
   0  -5 -19    3.16    0.40
   0  -5  19    4.35    0.54
   0   5 -19    4.19    0.49
   0   5 -19    5.65    0.64
   0   5  19    4.45    0.42
   0  -5 -20    5.89    0.49
   0  -5  20    6.54    0.59
   0   5 -20    7.20    0.77
   0   5 -20    8.05    0.75
   0   5  20    7.95    0.51
   0  -5 -21    2.86    0.45
   0  -5  21    2.44    0.38
   0   5 -21    3.50    0.52
   0   5 -21    4.15    0.52
   0   5  21    5.51    0.52
   0  -5 -22    2.00    0.45
   0  -5  22    2.13    0.37
   0   5 -22    3.00    0.49
   0   5  22    5.39    0.56
   0  -5 -23    5.70    0.56
   0  -5  23    5.93    0.64
   0   5 -23    8.14    0.86
   0   5  23    6.18    0.60
   0  -5  24    0.32    0.39
   0   5 -24    1.27    0.53
   0   5  24    0.21    0.32
   0  -6   0    2.36    0.24
   0   6   0    2.29    0.25
   0   6   0    2.27    0.22
   0  -6  -1    0.22    0.18
   0  -6  -1    0.48    0.12
   0  -6   1   -0.07    0.18
   0   6  -1    0.43    0.22
   0   6  -1    0.49    0.13
   0   6   1    0.39    0.20
   0   6   1    0.43    0.12
   0  -6  -2   18.66    0.45
   0  -6  -2   17.84    0.34
   0  -6   2   18.24    0.49
   0   6  -2   18.50    0.52
   0   6  -2   18.34    0.39
   0   6   2   18.28    0.47
   0   6   2   18.46    0.36
   0  -6  -3    2.29    0.22
   0  -6  -3    2.30    0.20
   0  -6   3    2.37    0.25
   0   6  -3    2.81    0.30
   0   6  -3    1.80    0.18
   0   6   3    2.85    0.26
   0   6   3    2.44    0.25
   0  -6  -4    3.72    0.31
   0  -6  -4    4.94    0.24
   0  -6   4    3.87    0.36
   0   6  -4    3.79    0.41
   0   6  -4    4.49    0.31
   0   6   4    4.51    0.34
   0   6   4    4.69    0.28
   0  -6  -5    3.97    0.31
   0  -6  -5    5.81    0.26
   0  -6   5    4.54    0.38
   0   6  -5    4.62    0.44
   0   6  -5    4.09    0.32
   0   6  -5    4.88    0.31
   0   6   5    4.78    0.33
   0   6   5    4.76    0.28
   0  -6  -6    7.84    0.34
   0  -6  -6    8.46    0.28
   0  -6   6    8.97    0.44
   0   6  -6    8.73    0.50
   0   6  -6    8.52    0.37
   0   6  -6    8.65    0.38
   0   6   6    8.45    0.36
   0   6   6    8.26    0.33
   0  -6  -7    8.25    0.35
   0  -6  -7    9.51    0.31
   0  -6   7    9.66    0.47
   0   6  -7   10.40    0.54
   0   6  -7   10.35    0.42
   0   6  -7    9.02    0.40
   0   6   7    9.16    0.34
   0   6   7    8.77    0.34
   0  -6  -8    3.58    0.30
   0  -6  -8    4.13    0.28
   0  -6   8    4.74    0.43
   0   6  -8    3.77    0.36
   0   6  -8    4.53    0.38
   0   6  -8    4.53    0.37
   0   6   8    4.26    0.29
   0   6   8    4.29    0.31
   0  -6  -9    0.00    0.17
   0  -6  -9    0.34    0.18
   0  -6   9   -0.22    0.21
   0   6  -9    0.15    0.30
   0   6  -9    0.16    0.21
   0   6  -9    0.00    0.20
   0   6   9    0.39    0.16
   0   6   9    0.16    0.18
   0  -6 -10    3.20    0.29
   0  -6 -10    4.07    0.32
   0  -6  10    4.48    0.47
   0   6 -10    5.00    0.44
   0   6 -10    5.63    0.45
   0   6 -10    4.61    0.45
   0   6  10    4.35    0.25
   0   6  10    3.58    0.33
   0  -6 -11   -0.33    0.15
   0  -6 -11    0.06    0.19
   0  -6  11   -0.15    0.24
   0   6 -11    0.03    0.32
   0   6 -11    0.25    0.25
   0   6 -11   -0.53    0.24
   0   6  11   -0.19    0.12
   0   6  11   -0.38    0.18
   0  -6 -12    0.19    0.15
   0  -6 -12    0.48    0.22
   0  -6  12    0.38    0.28
   0   6 -12    0.79    0.36
   0   6 -12    0.88    0.28
   0   6  12    0.65    0.13
   0   6  12    0.60    0.21
   0  -6 -13   21.19    0.55
   0  -6  13   21.96    0.70
   0   6 -13   22.28    0.81
   0   6 -13   23.47    0.72
   0   6  13   23.66    0.55
   0  -6 -14    6.24    0.48
   0  -6  14    7.31    0.54
   0   6 -14    7.28    0.71
   0   6 -14    7.17    0.58
   0   6  14    6.04    0.40
   0  -6 -15    5.19    0.47
   0  -6  15    6.29    0.53
   0   6 -15    6.72    0.68
   0   6 -15    5.60    0.56
   0   6  15    5.73    0.40
   0  -6 -16    4.05    0.48
   0  -6  16    5.80    0.54
   0   6 -16    7.65    0.69
   0   6 -16    5.36    0.63
   0   6  16    6.59    0.41
   0  -6 -17    0.20    0.31
   0  -6  17    0.09    0.28
   0   6 -17    0.78    0.38
   0   6 -17    0.39    0.36
   0   6  17   -0.04    0.20
   0  -6 -18    4.14    0.40
   0  -6  18    5.85    0.59
   0   6 -18    6.67    0.74
   0   6 -18    5.36    0.67
   0   6  18    5.47    0.43
   0  -6 -19   17.22    0.71
   0  -6  19   21.16    0.81
   0   6 -19   21.48    0.93
   0   6 -19   21.16    0.87
   0   6  19   19.78    0.60
   0  -6 -20    0.49    0.39
   0  -6  20    1.71    0.38
   0   6 -20    2.39    0.50
   0   6 -20    1.31    0.46
   0   6  20    1.54    0.30
   0  -6 -21    0.79    0.42
   0  -6  21    1.15    0.41
   0   6 -21    1.14    0.49
   0   6  21    1.57    0.32
   0   6 -22    0.83    0.51
   0   6  22    1.80    0.32
   0  -6 -23    0.58    0.48
   0  -6  23    1.87    0.46
   0   6 -23    0.93    0.52
   0   6  23    1.63    0.35
   0   6  24    2.86    0.41
   0  -7   0   -0.42    0.20
   0   7   0    0.19    0.24
   0   7   0    0.19    0.15
   0  -7  -1   19.22    0.53
   0  -7   1   18.86    0.54
   0   7  -1   17.64    0.58
   0   7  -1   19.28    0.44
   0   7   1   18.80    0.57
   0   7   1   18.81    0.41
   0  -7  -2   -0.29    0.19
   0  -7  -2    0.59    0.14
   0  -7   2    0.35    0.23
   0   7  -2    0.23    0.26
   0   7  -2    0.59    0.17
   0   7   2    0.34    0.24
   0   7   2    0.43    0.16
   0  -7  -3   -0.14    0.20
   0  -7  -3    0.48    0.15
   0  -7   3    0.29    0.23
   0   7  -3    0.83    0.28
   0   7  -3    0.20    0.16
   0   7   3    0.41    0.24
   0   7   3    0.86    0.18
   0  -7  -4    5.26    0.39
   0  -7  -4    5.55    0.28
   0  -7   4    5.40    0.44
   0   7  -4    4.75    0.49
   0   7  -4    5.11    0.32
   0   7   4    6.51    0.43
   0   7   4    6.43    0.34
   0  -7  -5    1.83    0.25
   0  -7  -5    3.29    0.25
   0  -7   5    2.35    0.29
   0   7  -5    2.37    0.34
   0   7  -5    1.66    0.22
   0   7  -5    2.71    0.33
   0   7   5    1.85    0.27
   0   7   5    2.93    0.31
   0  -7  -6   24.45    0.53
   0  -7  -6   26.95    0.44
   0  -7   6   28.85    0.70
   0   7  -6   26.51    0.74
   0   7  -6   26.36    0.59
   0   7  -6   23.68    0.56
   0   7   6   24.28    0.54
   0   7   6   24.03    0.47
   0  -7  -7   46.39    0.64
   0  -7  -7   47.89    0.56
   0  -7   7   51.05    0.88
   0   7  -7   47.94    0.92
   0   7  -7   49.72    0.78
   0   7  -7   47.92    0.76
   0   7   7   45.66    0.65
   0   7   7   43.72    0.57
   0  -7  -8    7.78    0.39
   0  -7  -8    8.54    0.34
   0  -7   8    8.28    0.55
   0   7  -8    8.76    0.63
   0   7  -8    9.01    0.47
   0   7  -8    7.74    0.43
   0   7   8    8.25    0.38
   0   7   8    7.46    0.37
   0  -7  -9    1.57    0.23
   0  -7  -9    1.57    0.21
   0  -7   9    1.30    0.32
   0   7  -9    1.87    0.37
   0   7  -9    1.45    0.28
   0   7  -9    2.08    0.31
   0   7   9    1.50    0.21
   0   7   9    1.14    0.22
   0  -7 -10   -0.47    0.17
   0  -7 -10    0.07    0.17
   0  -7  10    0.14    0.28
   0   7 -10    0.26    0.35
   0   7 -10    0.06    0.25
   0   7 -10    0.03    0.27
   0   7  10    0.03    0.17
   0   7  10    0.06    0.19
   0  -7 -11    1.03    0.19
   0  -7 -11    1.41    0.23
   0  -7  11    1.54    0.34
   0   7 -11    0.59    0.36
   0   7 -11    0.77    0.30
   0   7 -11    1.60    0.31
   0   7  11    1.59    0.19
   0   7  11    1.20    0.23
   0  -7 -12    7.54    0.32
   0  -7 -12    7.61    0.38
   0  -7  12    6.61    0.58
   0   7 -12    7.04    0.70
   0   7 -12    6.98    0.57
   0   7 -12    8.69    0.57
   0   7  12    7.57    0.29
   0   7  12    7.40    0.40
   0  -7 -13    9.53    0.31
   0  -7 -13    8.25    0.42
   0  -7  13    9.70    0.62
   0   7 -13   11.33    0.73
   0   7 -13    8.29    0.59
   0   7 -13   10.58    0.61
   0   7  13    3.50    0.22
   0   7  13   11.82    0.46
   0  -7 -14   32.27    0.62
   0  -7  14   36.58    0.89
   0   7 -14   36.09    0.97
   0   7 -14   36.47    0.90
   0   7 -14   36.88    0.90
   0   7  14   38.10    0.64
   0  -7 -15   -0.13    0.24
   0  -7  15    0.45    0.31
   0   7 -15    0.65    0.39
   0   7 -15    0.39    0.34
   0   7 -15   -0.01    0.31
   0   7  15    0.61    0.21
   0  -7 -16    0.60    0.29
   0  -7  16    0.55    0.32
   0   7 -16    0.94    0.42
   0   7 -16    0.62    0.39
   0   7 -16    0.66    0.34
   0   7  16    1.19    0.25
   0  -7 -17   -0.06    0.28
   0  -7  17    0.35    0.30
   0   7 -17   -0.09    0.41
   0   7 -17    0.37    0.40
   0   7 -17    0.30    0.39
   0   7  17    0.56    0.21
   0  -7 -18    8.82    0.59
   0  -7  18   10.70    0.70
   0   7 -18   10.98    0.83
   0   7 -18   11.53    0.84
   0   7 -18   12.47    0.79
   0   7  18   10.24    0.49
   0  -7 -19    1.95    0.39
   0  -7  19    3.50    0.46
   0   7 -19    3.27    0.55
   0   7 -19    4.40    0.56
   0   7 -19    3.71    0.56
   0   7  19    3.67    0.43
   0  -7 -20    2.55    0.43
   0  -7  20    4.87    0.53
   0   7 -20    3.42    0.55
   0   7 -20    5.17    0.61
   0   7  20    5.31    0.48
   0  -7  21    0.46    0.42
   0   7 -21    1.27    0.57
   0   7  21    1.28    0.31
   0  -7 -22    2.61    0.49
   0  -7  22    3.54    0.53
   0   7 -22    3.63    0.67
   0   7  22    7.02    0.58
   0  -8   0   49.25    0.83
   0   8   0   40.36    0.80
   0   8   0   47.58    0.66
   0  -8  -1   23.08    0.63
   0  -8   1   24.02    0.66
   0   8  -1   23.31    0.70
   0   8  -1   23.25    0.52
   0   8   1   22.88    0.67
   0   8   1   23.26    0.50
   0  -8  -2   21.69    0.61
   0  -8   2   23.46    0.66
   0   8  -2   22.03    0.72
   0   8  -2   24.11    0.55
   0   8   2   20.46    0.65
   0   8   2   21.82    0.49
   0  -8  -3   80.23    0.95
   0  -8  -3   73.84    0.75
   0  -8   3   81.68    1.07
   0   8  -3   77.15    1.09
   0   8  -3   78.75    0.88
   0   8   3   74.32    0.95
   0   8   3   73.57    0.75
   0  -8  -4  108.52    1.07
   0  -8  -4  102.04    0.84
   0  -8   4  110.00    1.24
   0   8  -4  104.94    1.25
   0   8  -4  104.67    1.03
   0   8  -4   92.20    0.98
   0   8   4   88.11    0.99
   0   8   4  100.27    0.85
   0  -8  -5   13.98    0.52
   0  -8  -5   10.93    0.41
   0  -8   5   15.84    0.66
   0   8  -5   15.03    0.72
   0   8  -5   13.78    0.50
   0   8  -5   14.57    0.53
   0   8   5   12.66    0.55
   0   8   5   12.87    0.44
   0  -8  -6   60.07    0.80
   0  -8  -6   53.45    0.62
   0  -8   6   62.25    1.02
   0   8  -6   59.35    1.05
   0   8  -6   56.32    0.83
   0   8  -6   61.63    0.88
   0   8   6   54.64    0.79
   0   8   6   53.54    0.66
   0  -8  -7    2.37    0.28
   0  -8  -7    2.58    0.30
   0  -8   7    3.40    0.39
   0   8  -7    2.39    0.39
   0   8  -7    3.82    0.45
   0   8  -7    2.69    0.32
   0   8   7    2.72    0.31
   0   8   7    2.19    0.25
   0  -8  -8   10.86    0.45
   0  -8  -8   11.02    0.38
   0  -8   8    9.93    0.64
   0   8  -8   12.93    0.73
   0   8  -8   13.45    0.60
   0   8  -8   12.53    0.55
   0   8   8   11.28    0.47
   0   8   8    9.70    0.40
   0  -8  -9   23.56    0.52
   0  -8  -9   23.73    0.49
   0  -8   9   25.11    0.79
   0   8  -9   23.93    0.83
   0   8  -9   24.21    0.72
   0   8  -9   25.98    0.70
   0   8   9   23.63    0.53
   0   8   9   23.73    0.49
   0  -8 -10    4.36    0.35
   0  -8 -10    2.98    0.33
   0  -8  10    3.74    0.42
   0   8 -10    3.15    0.45
   0   8 -10    4.65    0.53
   0   8 -10    4.39    0.53
   0   8  10    3.95    0.36
   0   8  10    3.11    0.34
   0  -8 -11    9.90    0.39
   0  -8 -11    9.21    0.40
   0  -8  11    9.61    0.65
   0   8 -11    9.79    0.71
   0   8 -11    8.25    0.57
   0   8 -11    9.73    0.58
   0   8  11    5.58    0.34
   0   8  11    8.59    0.38
   0  -8 -12   16.72    0.42
   0  -8 -12   16.07    0.46
   0  -8  12   17.59    0.77
   0   8 -12   18.42    0.82
   0   8 -12   18.52    0.74
   0   8 -12   18.76    0.69
   0   8  12   -0.16    0.13
   0   8  12   17.39    0.49
   0  -8 -13    2.58    0.30
   0  -8 -13    1.69    0.25
   0  -8  13    1.77    0.35
   0   8 -13    1.34    0.41
   0   8 -13    2.03    0.37
   0   8 -13    2.12    0.36
   0   8  13   -0.13    0.13
   0   8  13    3.76    0.39
   0  -8 -14    4.67    0.30
   0  -8 -14    4.01    0.42
   0  -8  14    5.77    0.61
   0   8 -14    4.90    0.52
   0   8 -14    3.77    0.45
   0   8 -14    4.32    0.46
   0   8  14   -0.15    0.13
   0   8  14    5.20    0.41
   0  -8 -15    0.10    0.26
   0  -8  15    0.41    0.35
   0   8 -15    1.01    0.40
   0   8 -15   -0.17    0.38
   0   8 -15    0.75    0.37
   0   8  15    0.91    0.21
   0  -8 -16    0.00    0.26
   0  -8  16    0.51    0.36
   0   8 -16    1.78    0.49
   0   8 -16   -0.32    0.42
   0   8 -16    1.19    0.39
   0   8  16    0.79    0.23
   0  -8 -17    0.15    0.28
   0  -8  17    1.74    0.40
   0   8 -17    0.04    0.42
   0   8 -17    0.11    0.44
   0   8 -17    1.10    0.45
   0   8  17    1.17    0.23
   0  -8  18    1.13    0.40
   0   8 -18   -0.97    0.43
   0   8 -18   -0.80    0.44
   0   8 -18    0.73    0.44
   0   8  18    0.84    0.23
   0  -8 -19    2.50    0.39
   0  -8  19    4.40    0.54
   0   8 -19    1.02    0.52
   0   8  19    5.11    0.46
   0  -8 -20    0.56    0.38
   0  -8  20    0.73    0.48
   0   8  20    0.86    0.27
   0  -8 -21   10.26    0.72
   0  -8  21   14.92    0.96
   0   8 -21    8.92    0.81
   0   8  21   14.81    0.63
   0  -9   0   -0.66    0.27
   0   9   0   -0.55    0.32
   0   9   0   -0.05    0.21
   0  -9  -1   34.57    0.80
   0  -9   1   34.29    0.82
   0   9  -1   31.75    0.85
   0   9  -1   34.67    0.65
   0   9   1   33.77    0.84
   0   9   1   34.14    0.62
   0  -9  -2   95.02    1.13
   0  -9   2   95.26    1.21
   0   9  -2   87.67    1.20
   0   9  -2   91.40    0.97
   0   9   2   87.38    1.13
   0   9   2   87.77    0.89
   0  -9  -3   41.75    0.81
   0  -9   3   40.80    0.89
   0   9  -3   38.75    0.92
   0   9  -3   38.26    0.71
   0   9  -3   41.60    0.74
   0   9   3   37.17    0.82
   0   9   3   37.33    0.64
   0  -9  -4   22.57    0.65
   0  -9   4   20.62    0.73
   0   9  -4   20.39    0.79
   0   9  -4   20.58    0.59
   0   9  -4   21.78    0.60
   0   9   4   14.19    0.61
   0   9   4   18.03    0.51
   0  -9  -5    0.00    0.26
   0  -9  -5   -0.05    0.18
   0  -9   5    0.25    0.31
   0   9  -5   -0.03    0.34
   0   9  -5    0.04    0.24
   0   9  -5    0.64    0.24
   0   9   5    0.29    0.29
   0   9   5   -0.14    0.21
   0  -9  -6    7.87    0.50
   0  -9  -6    7.22    0.38
   0  -9   6    8.78    0.65
   0   9  -6    6.86    0.68
   0   9  -6    5.87    0.47
   0   9  -6    7.48    0.49
   0   9   6    6.22    0.53
   0   9   6    6.57    0.40
   0  -9  -7   22.28    0.59
   0  -9  -7   21.02    0.48
   0  -9   7   24.54    0.81
   0   9  -7   22.85    0.87
   0   9  -7   22.04    0.63
   0   9  -7   23.32    0.66
   0   9   7   20.63    0.61
   0   9   7   20.20    0.49
   0  -9  -8    6.12    0.44
   0  -9  -8    5.80    0.34
   0  -9   8    6.48    0.63
   0   9  -8    5.51    0.53
   0   9  -8    4.79    0.47
   0   9  -8    5.14    0.49
   0   9   8    3.73    0.33
   0   9   8    4.75    0.37
   0  -9  -9    3.37    0.41
   0  -9  -9    4.90    0.33
   0  -9   9    3.67    0.44
   0   9  -9    3.41    0.46
   0   9  -9    2.29    0.34
   0   9  -9    3.58    0.38
   0   9   9    3.23    0.32
   0   9   9    3.16    0.26
   0  -9 -10    4.22    0.40
   0  -9 -10    5.54    0.36
   0  -9  10    5.32    0.49
   0   9 -10    4.56    0.47
   0   9 -10    3.76    0.44
   0   9 -10    5.50    0.57
   0   9  10   -0.03    0.17
   0   9  10    3.92    0.35
   0  -9 -11    0.73    0.22
   0  -9 -11    0.74    0.22
   0  -9  11    0.67    0.39
   0   9 -11    0.36    0.41
   0   9 -11    0.85    0.37
   0   9 -11    0.52    0.32
   0   9  11   -0.46    0.17
   0   9  11    1.07    0.20
   0  -9 -12    0.63    0.23
   0  -9 -12   -0.40    0.20
   0  -9  12   -0.16    0.33
   0   9 -12   -0.45    0.41
   0   9 -12    0.00    0.37
   0   9 -12    0.92    0.33
   0   9  12    0.56    0.21
   0  -9 -13    3.62    0.38
   0  -9 -13    1.63    0.25
   0  -9  13    2.17    0.41
   0   9 -13    1.66    0.48
   0   9 -13    1.68    0.42
   0   9 -13    2.10    0.39
   0   9  13   -0.12    0.17
   0   9  13    3.28    0.36
   0  -9 -14    0.02    0.21
   0  -9 -14    0.32    0.24
   0  -9  14    0.45    0.37
   0   9 -14    0.39    0.49
   0   9 -14   -0.05    0.41
   0   9 -14    0.01    0.39
   0   9  14   -0.12    0.16
   0   9  14    0.53    0.21
   0  -9 -15    0.95    0.28
   0  -9  15    1.51    0.43
   0   9 -15    0.81    0.47
   0   9 -15   -0.20    0.43
   0   9 -15    0.62    0.40
   0   9  15    3.42    0.36
   0  -9 -16    0.04    0.28
   0  -9  16    0.00    0.38
   0   9 -16   -0.38    0.44
   0   9 -16   -0.33    0.44
   0   9  16    0.54    0.21
   0  -9  17    0.54    0.40
   0   9 -17    0.02    0.51
   0   9  17    1.06    0.21
   0  -9  18    0.05    0.43
   0   9 -18   -0.93    0.53
   0   9  18    0.98    0.23
   0  -9 -19   -0.76    0.47
   0  -9  19    0.77    0.51
   0   9 -19   -0.41    0.59
   0   9  19    0.32    0.25
   0 -10   0   19.61    0.71
   0  10   0   19.93    0.77
   0  10   0   20.29    0.55
   0 -10  -1    3.76    0.41
   0 -10   1    5.27    0.59
   0  10  -1    2.34    0.40
   0  10  -1    2.74    0.29
   0  10   1    2.81    0.42
   0  10   1    3.49    0.31
   0 -10  -2    4.70    0.57
   0 -10   2    5.63    0.61
   0  10  -2    3.52    0.43
   0  10  -2    3.47    0.42
   0  10  -2    4.62    0.43
   0  10   2    4.45    0.44
   0  10   2    3.47    0.40
   0 -10  -3    4.60    0.55
   0 -10   3    7.27    0.63
   0  10  -3    4.07    0.47
   0  10  -3    3.88    0.43
   0  10  -3    4.69    0.44
   0  10   3    4.24    0.43
   0  10   3    4.08    0.40
   0 -10  -4   18.06    0.67
   0 -10   4   18.92    0.77
   0  10  -4   16.20    0.79
   0  10  -4   15.83    0.58
   0  10  -4   19.00    0.61
   0  10   4   14.75    0.68
   0  10   4   15.71    0.51
   0 -10  -5   18.37    0.63
   0 -10   5   18.56    0.78
   0  10  -5   18.14    0.82
   0  10  -5   17.78    0.62
   0  10  -5   17.92    0.60
   0  10   5   15.70    0.68
   0  10   5   16.14    0.51
   0 -10  -6    3.99    0.50
   0 -10   6    4.17    0.47
   0  10  -6    3.46    0.47
   0  10  -6    2.69    0.33
   0  10  -6    4.84    0.47
   0  10   6    3.18    0.40
   0  10   6    3.32    0.29
   0 -10  -7   15.00    0.59
   0 -10  -7   13.18    0.46
   0 -10   7   14.73    0.78
   0  10  -7   13.95    0.83
   0  10  -7   12.32    0.59
   0  10  -7   14.39    0.61
   0  10   7   12.66    0.62
   0  10   7   12.03    0.45
   0 -10  -8   12.66    0.56
   0 -10  -8   10.15    0.43
   0 -10   8   12.77    0.80
   0  10  -8    9.92    0.80
   0  10  -8    8.85    0.55
   0  10  -8   11.27    0.63
   0  10   8    2.29    0.31
   0  10   8   10.49    0.42
   0 -10  -9    8.60    0.53
   0 -10  -9    6.89    0.41
   0 -10   9    6.85    0.74
   0  10  -9    5.40    0.56
   0  10  -9    6.46    0.53
   0  10  -9    8.02    0.64
   0  10   9   -0.42    0.21
   0  10   9    5.95    0.36
   0 -10 -10    0.74    0.28
   0 -10 -10   -0.05    0.23
   0 -10  10   -0.32    0.37
   0  10 -10    0.09    0.44
   0  10 -10   -0.18    0.31
   0  10 -10    1.71    0.37
   0  10  10    0.63    0.18
   0 -10 -11    9.33    0.51
   0 -10 -11    5.46    0.38
   0 -10  11    8.09    0.78
   0  10 -11    5.50    0.58
   0  10 -11    5.10    0.47
   0  10 -11   10.70    0.68
   0  10  11    3.58    0.28
   0 -10 -12    7.69    0.50
   0 -10 -12    9.97    0.43
   0 -10  12    8.58    0.76
   0  10 -12    5.57    0.60
   0  10 -12    5.09    0.49
   0  10 -12    8.29    0.70
   0  10  12    1.02    0.19
   0 -10 -13    0.02    0.26
   0 -10 -13    0.61    0.24
   0 -10  13    0.60    0.38
   0  10 -13    0.02    0.42
   0  10 -13   -0.10    0.41
   0  10  13   -0.56    0.21
   0 -10 -14    5.62    0.43
   0 -10 -14    5.76    0.46
   0 -10  14    4.42    0.54
   0  10 -14    5.69    0.61
   0  10 -14    8.06    0.80
   0  10  14   -0.48    0.21
   0 -10 -15    5.06    0.51
   0 -10  15    3.36    0.52
   0  10 -15    4.09    0.61
   0  10 -15    3.68    0.50
   0  10  15    0.95    0.22
   0 -10 -16   -0.30    0.32
   0 -10  16    0.65    0.49
   0  10 -16   -1.14    0.53
   0 -10  17    1.45    0.52
   0  10 -17    0.12    0.59
   0  10  17    0.93    0.23
   0 -11   0   -0.26    0.35
   0  11   0   -0.61    0.37
   0  11   0   -0.04    0.25
   0 -11  -1    2.75    0.43
   0 -11   1    2.37    0.43
   0  11  -1    1.22    0.43
   0  11  -1    1.73    0.31
   0  11  -1    0.50    0.23
   0  11   1    1.76    0.42
   0  11   1    1.22    0.29
   0 -11  -2    3.62    0.45
   0 -11   2    3.17    0.46
   0  11  -2    2.81    0.47
   0  11  -2    2.66    0.32
   0  11  -2    0.86    0.25
   0  11   2    3.25    0.46
   0  11   2    2.72    0.32
   0 -11  -3   21.29    0.78
   0 -11   3   20.70    0.88
   0  11  -3   17.77    0.86
   0  11  -3   18.21    0.64
   0  11  -3   12.82    0.54
   0  11   3   15.61    0.77
   0  11   3   16.27    0.55
   0 -11  -4    0.72    0.34
   0 -11   4    1.26    0.40
   0  11  -4   -0.33    0.40
   0  11  -4   -0.36    0.29
   0  11  -4    1.32    0.29
   0  11   4   -1.03    0.35
   0  11   4   -0.26    0.25
   0 -11  -5   11.00    0.66
   0 -11   5   13.57    0.81
   0  11  -5    9.38    0.81
   0  11  -5    9.52    0.58
   0  11  -5   12.70    0.59
   0  11   5    8.97    0.70
   0  11   5    8.39    0.47
   0 -11  -6    0.05    0.34
   0 -11   6    0.69    0.41
   0  11  -6    0.47    0.43
   0  11  -6    0.12    0.30
   0  11  -6    0.24    0.30
   0  11   6    0.27    0.35
   0  11   6   -0.24    0.22
   0 -11  -7    1.17    0.34
   0 -11   7    0.22    0.39
   0  11  -7    0.62    0.47
   0  11  -7   -0.06    0.34
   0  11   7   -0.40    0.18
   0 -11  -8    3.34    0.39
   0 -11   8    3.96    0.55
   0  11  -8    2.46    0.53
   0  11  -8    2.65    0.41
   0  11  -8    3.12    0.42
   0  11   8    0.08    0.17
   0 -11  -9    1.07    0.35
   0 -11   9    1.62    0.47
   0  11  -9   -0.37    0.33
   0  11  -9    0.70    0.36
   0  11   9   -0.74    0.28
   0  11   9    0.65    0.18
   0 -11 -10    7.69    0.61
   0 -11 -10    6.95    0.47
   0 -11  10    7.73    0.86
   0  11 -10    2.68    0.44
   0  11 -10    7.37    0.70
   0  11  10    0.54    0.18
   0 -11 -11    0.37    0.35
   0 -11  11    0.46    0.45
   0  11 -11   -0.16    0.36
   0  11 -11    0.39    0.43
   0  11  11   -0.35    0.29
   0 -11 -12    0.89    0.33
   0 -11 -12    0.65    0.28
   0 -11  12    1.95    0.52
   0  11 -12    0.23    0.38
   0  11 -12    0.98    0.48
   0  11  12   -0.44    0.29
   0 -11 -13    1.13    0.34
   0 -11  13    2.18    0.57
   0  11 -13    0.33    0.41
   0  11 -13    3.19    0.54
   0  11  13   -0.79    0.28
   0 -11 -14    0.81    0.38
   0 -11  14    2.05    0.55
   0  11 -14   -1.16    0.43
   0 -12   0   17.04    0.89
   0  12   0   13.25    0.89
   0  12   0   11.86    0.59
   0  12   0    1.25    0.27
   0 -12  -1    2.29    0.47
   0 -12   1    2.54    0.48
   0  12  -1    0.57    0.50
   0  12  -1    1.33    0.33
   0  12  -1    0.55    0.26
   0  12   1    1.92    0.48
   0  12   1    0.54    0.33
   0  12   1    1.40    0.27
   0 -12  -2    4.54    0.50
   0 -12   2    4.19    0.55
   0  12  -2    2.18    0.56
   0  12  -2    2.79    0.37
   0  12  -2    1.19    0.29
   0  12   2    2.90    0.53
   0  12   2    0.89    0.33
   0  12   2    0.52    0.26
   0 -12  -3   17.52    0.84
   0 -12   3   16.17    0.98
   0  12  -3   12.64    0.93
   0  12  -3   14.12    0.65
   0  12  -3    0.82    0.29
   0  12   3   12.70    0.84
   0  12   3    4.73    0.49
   0 -12  -4    1.34    0.41
   0 -12   4    1.52    0.47
   0  12  -4   -1.23    0.45
   0  12  -4   -0.38    0.30
   0  12  -4    0.80    0.30
   0  12   4   -0.20    0.44
   0 -12  -5    2.65    0.44
   0 -12   5    1.86    0.50
   0  12  -5    1.09    0.36
   0  12  -5   -0.35    0.33
   0  12   5   -1.17    0.39
   0 -12  -6    1.75    0.43
   0 -12   6    1.78    0.53
   0  12  -6    0.01    0.38
   0  12  -6   -0.13    0.35
   0  12   6   -0.37    0.37
   0 -12  -7    0.18    0.42
   0 -12   7   -0.06    0.43
   0  12  -7    0.22    0.39
   0  12  -7    1.93    0.37
   0  12   7   -0.45    0.21
   0 -12  -8    0.32    0.44
   0 -12   8    1.00    0.52
   0  12  -8    0.43    0.42
   0  12  -8    0.76    0.40
   0  12   8   -0.74    0.36
   0 -12  -9   -0.83    0.43
   0 -12   9    2.35    0.51
   0  12  -9   -0.72    0.41
   0  12  -9    1.61    0.44
   0 -12 -10    0.49    0.42
   0 -12  10    1.71    0.59
   0  12 -10    0.39    0.45
   0  12 -10    2.41    0.50
   0 -13   0    1.34    0.52
   0  13   0    1.07    0.32
   0 -13  -1   13.02    1.02
   0 -13   1   10.13    1.03
   0  13  -1    1.40    0.34
   0  13   1    7.41    0.76
   1   0 -26   -0.62    0.40
   1   0 -26    1.66    0.43
   1   0 -25    0.95    0.38
   1   0 -25    1.07    0.38
   1   0 -25    1.06    0.50
   1   0 -24    0.91    0.31
   1   0 -24    0.38    0.33
   1   0 -24    0.32    0.46
   1   0 -23    0.44    0.29
   1   0 -23    0.94    0.33
   1   0 -23    0.94    0.37
   1   0 -22   -0.34    0.25
   1   0 -22    0.69    0.29
   1   0 -22    0.96    0.41
   1   0 -21   77.37    0.98
   1   0 -21   74.58    1.20
   1   0 -20    0.13    0.24
   1   0 -20    0.31    0.34
   1   0 -19  194.85    1.37
   1   0 -19  221.61    1.78
   1   0 -18   -0.32    0.22
   1   0 -18    0.27    0.30
   1   0 -17   10.57    0.46
   1   0 -17   11.90    0.59
   1   0 -16   -0.13    0.19
   1   0 -16   -0.20    0.23
   1   0 -15   -0.35    0.17
   1   0 -15    0.01    0.23
   1   0 -14    0.11    0.17
   1   0 -14   -0.06    0.19
   1   0 -13   54.83    0.64
   1   0 -13   54.41    0.74
   1   0 -12   -0.14    0.13
   1   0 -12   -0.01    0.18
   1   0 -11    7.74    0.30
   1   0 -11    8.47    0.35
   1   0 -10    0.05    0.12
   1   0 -10   -0.28    0.12
   1   0  -9   35.61    0.45
   1   0  -9   35.65    0.49
   1   0  -8    0.04    0.10
   1   0  -8   -0.13    0.11
   1   0  -7  278.77    1.07
   1   0  -7  281.58    1.12
   1   0  -6   -0.03    0.09
   1   0  -6   -0.08    0.10
   1   0  -5  735.28    2.59
   1   0  -4    0.11    0.07
  -1   0   3  154.96    0.60
   1   0  -3  160.88    0.67
   1   0  -3  151.74    0.59
  -1   0   2    0.35    0.06
  -1   0   2    0.35    0.06
   1   0  -2    0.28    0.06
   1   0  -2    0.23    0.06
  -1   0   1    0.29    0.06
  -1   0   1    0.26    0.05
   1   0  -1    0.07    0.05
   1   0  -1    0.08    0.04
  -1   0   0    0.24    0.05
  -1   0   0    0.13    0.06
   1   0   0    0.09    0.05
   1   0   0    0.03    0.05
  -1   0  -1  167.27    0.56
  -1   0  -1  151.43    0.57
   1   0   1  146.15    0.52
   1   0   1   64.04    0.37
  -1   0  -2    0.36    0.07
  -1   0  -2    0.26    0.09
   1   0   2    0.34    0.07
   1   0   2    0.25    0.08
  -1   0  -3  903.40    2.50
  -1   0  -3  875.95    2.94
   1   0   3  847.61    2.50
   1   0   3  868.19    3.08
  -1   0  -4    0.59    0.11
  -1   0  -4    0.00    0.15
   1   0   4    0.44    0.11
   1   0   4   -0.27    0.14
  -1   0  -5 1700.00    4.06
  -1   0  -5 1782.00    5.62
   1   0   5 1733.00    4.35
   1   0   5 1696.00    5.47
  -1   0  -6    0.30    0.12
  -1   0  -6   -0.26    0.17
   1   0   6   -0.21    0.10
  -1   0  -7  389.30    1.03
  -1   0  -7  409.32    1.49
   1   0   7  419.19    1.45
   1   0   7  399.61    1.47
  -1   0  -8    0.32    0.12
  -1   0  -8    0.60    0.18
   1   0   8   -0.04    0.10
   1   0   8    0.04    0.14
  -1   0  -9  222.63    0.87
  -1   0  -9  229.18    1.26
   1   0   9  233.85    0.88
   1   0   9  227.10    1.24
  -1   0 -10   -0.05    0.13
  -1   0 -10   -0.18    0.18
   1   0  10   -0.16    0.10
   1   0  10   -0.30    0.14
  -1   0 -11   32.58    0.43
  -1   0 -11   33.32    0.61
   1   0  11   34.73    0.40
   1   0  11   33.53    0.58
  -1   0 -12   -0.06    0.15
  -1   0 -12    0.01    0.22
   1   0  12    0.06    0.12
   1   0  12    0.09    0.18
  -1   0 -13   61.32    0.60
  -1   0 -13   61.33    0.85
   1   0  13   64.09    0.57
   1   0  13   64.19    0.83
  -1   0 -14   -0.04    0.18
  -1   0 -14   -0.40    0.25
   1   0  14    0.08    0.13
   1   0  14   -0.26    0.18
  -1   0 -15    0.07    0.20
  -1   0 -15   -0.30    0.28
   1   0  15    0.77    0.17
   1   0  15    0.34    0.22
  -1   0 -16    0.03    0.21
  -1   0 -16   -0.05    0.30
   1   0  16   -0.16    0.13
   1   0  16   -0.24    0.20
  -1   0 -17    0.51    0.24
  -1   0 -17   -0.31    0.32
   1   0  17    0.40    0.16
   1   0  17    0.77    0.27
  -1   0 -18    0.18    0.24
  -1   0 -18   -0.23    0.34
   1   0  18   -0.14    0.15
   1   0  18    0.07    0.25
  -1   0 -19   11.53    0.48
  -1   0 -19   10.79    0.70
   1   0  19    9.37    0.36
   1   0  19    8.71    0.54
  -1   0 -20    0.39    0.24
  -1   0 -20    0.91    0.37
   1   0  20    0.19    0.18
   1   0  20    0.18    0.25
  -1   0 -21    1.31    0.29
  -1   0 -21    1.31    0.41
   1   0  21    1.44    0.31
  -1   0 -22    0.25    0.43
   1   0  22    0.23    0.28
  -1   0 -23   -0.27    0.29
  -1   0 -23    0.22    0.44
   1   0  23    1.04    0.34
  -1   0 -24    1.38    0.51
   1   0  24   -0.74    0.32
  -1   0 -25    3.50    0.39
   1   0  25    8.37    0.75
  -1   0 -26   -0.53    0.39
   1   0  26   -0.57    0.41
   1  -1 -26   23.12    0.72
   1  -1 -26   26.67    0.79
   1  -1 -26   23.64    0.99
   1   1 -26   27.76    0.95
   1  -1 -25    5.82    0.56
   1  -1 -25    9.84    0.62
   1  -1 -25   12.28    0.86
   1   1 -25   11.08    0.76
   1   1 -25    9.63    0.89
   1  -1 -24    3.69    0.37
   1  -1 -24    7.17    0.55
   1  -1 -24    7.85    0.74
   1   1 -24    6.75    0.68
   1   1 -24    4.24    0.53
   1  -1 -23    6.59    0.49
   1  -1 -23    9.43    0.52
   1  -1 -23    8.78    0.72
   1   1 -23   10.77    0.67
   1   1 -23    9.61    0.79
   1  -1 -22   18.78    0.57
   1  -1 -22   20.96    0.60
   1  -1 -22   21.60    0.83
   1   1 -22   20.77    0.72
   1   1 -22   19.97    0.83
   1  -1 -21    5.65    0.44
   1  -1 -21    5.93    0.43
   1  -1 -21    6.38    0.65
   1   1 -21    8.18    0.59
   1   1 -21    4.32    0.48
   1  -1 -20   18.85    0.53
   1  -1 -20   17.82    0.53
   1  -1 -20   17.68    0.70
   1   1 -20   16.31    0.61
   1   1 -20   18.12    0.75
   1  -1 -19   21.18    0.54
   1  -1 -19   20.26    0.54
   1  -1 -19   21.12    0.71
   1   1 -19   20.55    0.64
   1   1 -19   20.30    0.77
   1  -1 -18    0.96    0.23
   1  -1 -18    0.38    0.21
   1  -1 -18    0.58    0.34
   1   1 -18    0.89    0.29
   1   1 -18    0.93    0.33
   1  -1 -17   15.91    0.46
   1  -1 -17   14.50    0.45
   1  -1 -17   12.82    0.57
   1   1 -17   13.73    0.52
   1   1 -17   16.41    0.64
   1  -1 -16   39.00    0.60
   1  -1 -16   40.66    0.61
   1  -1 -16   40.36    0.75
   1   1 -16   38.97    0.69
   1   1 -16   41.44    0.80
   1  -1 -15   36.16    0.55
   1  -1 -15   35.81    0.55
   1  -1 -15   31.00    0.65
   1   1 -15   34.54    0.63
   1   1 -15   32.25    0.70
  -1   1  14   55.82    0.73
   1  -1 -14   53.32    0.62
   1  -1 -14   53.77    0.62
   1  -1 -14   54.83    0.77
   1   1 -14   54.30    0.71
   1   1 -14   53.77    0.80
  -1  -1  13    3.82    0.30
  -1   1  13    4.42    0.30
   1  -1 -13    3.84    0.28
   1  -1 -13    2.83    0.26
   1  -1 -13    2.84    0.34
   1   1 -13    3.47    0.32
   1   1 -13    3.45    0.36
  -1  -1  12  332.38    1.53
  -1   1  12  325.16    1.53
   1  -1 -12  317.78    1.32
   1  -1 -12  324.54    1.32
   1  -1 -12  327.89    1.54
   1   1 -12  326.96    1.52
   1   1 -12  329.97    1.68
  -1  -1  11   88.26    0.78
  -1   1  11   87.93    0.77
   1  -1 -11   85.27    0.68
   1  -1 -11   84.94    0.67
   1  -1 -11   84.68    0.77
   1   1 -11   86.86    0.78
   1   1 -11   87.09    0.86
  -1  -1  10   73.71    0.69
  -1   1  10   70.88    0.66
   1  -1 -10   69.66    0.60
   1  -1 -10   69.19    0.59
   1  -1 -10   68.54    0.66
   1   1 -10   72.65    0.70
   1   1 -10   71.28    0.75
  -1  -1   9  199.07    1.07
  -1   1   9  198.89    1.01
   1  -1  -9  194.74    0.93
   1  -1  -9  199.16    0.93
   1  -1  -9  197.66    1.01
   1   1  -9  198.28    1.07
   1   1  -9  198.41    1.14
  -1  -1   8    7.08    0.26
   1  -1  -8    7.10    0.24
   1  -1  -8    7.26    0.25
   1   1  -8    6.58    0.26
   1   1  -8    6.51    0.28
  -1  -1   7  164.31    0.90
   1  -1  -7  157.50    0.77
   1  -1  -7  160.73    0.78
   1   1  -7  159.04    0.89
   1   1  -7  162.12    0.93
  -1  -1   6  372.95    1.28
   1  -1  -6  359.27    1.11
   1  -1  -6  365.13    1.07
   1   1  -6  367.60    1.27
  -1  -1   5    1.38    0.17
  -1   1   5    1.00    0.10
   1  -1  -5    1.12    0.12
   1  -1  -5    0.89    0.11
   1   1  -5    1.25    0.14
   1   1  -5    0.69    0.12
  -1  -1   4   52.22    0.46
  -1   1   4   47.10    0.39
   1  -1  -4   47.76    0.40
   1  -1  -4   47.20    0.32
   1   1  -4   50.11    0.45
   1   1  -4   48.65    0.44
  -1  -1   3  314.03    1.01
  -1  -1   3  292.89    0.97
  -1   1   3  306.41    0.92
   1  -1  -3  300.17    0.91
   1  -1  -3  184.49    0.61
   1   1  -3  298.09    0.98
   1   1  -3  285.89    0.96
  -1  -1   2  368.12    1.44
  -1  -1   2  327.59    1.16
  -1   1   2  361.71    1.33
  -1   1   2  467.75    1.23
   1  -1  -2  358.54    1.31
   1  -1  -2  352.44    1.00
   1   1  -2  345.98    0.99
  -1   1   1   12.67    0.21
  -1   1   1   12.58    0.13
   1  -1  -1   12.18    0.21
   1  -1  -1   11.44    0.14
   1   1  -1   12.85    0.20
   1   1  -1   12.80    0.21
  -1  -1   0   53.79    0.38
  -1   1   0   56.58    0.39
  -1   1   0   53.08    0.28
   1  -1   0   50.02    0.37
   1  -1   0   26.87    0.21
   1   1   0   51.46    0.37
  -1  -1  -1   58.07    0.41
  -1   1  -1   59.65    0.41
  -1   1  -1   58.82    0.35
   1  -1   1   56.25    0.40
   1  -1   1   59.64    0.35
   1   1   1   57.37    0.41
  -1  -1  -2  608.98    2.07
  -1   1  -2  619.28    2.11
  -1   1  -2  657.07    2.29
   1  -1   2  592.28    2.34
   1  -1   2  649.98    2.20
   1   1   2  463.04    1.60
   1   1   2  591.86    2.11
  -1  -1  -3   54.69    0.27
  -1  -1  -3   57.10    0.48
  -1   1  -3   54.82    0.44
  -1   1  -3   58.03    0.46
   1  -1   3   54.07    0.45
   1  -1   3   57.96    0.46
   1   1   3   46.05    0.25
   1   1   3   56.89    0.48
  -1  -1  -4 2029.00    3.28
  -1  -1  -4 1999.00    5.83
  -1   1  -4 1973.00    5.63
  -1   1  -4 2092.00    6.11
   1  -1   4 1998.00    5.53
   1  -1   4 2050.00    5.97
   1   1   4 2027.00    3.29
   1   1   4 1889.00    5.66
  -1  -1  -5  885.74    1.55
  -1  -1  -5  884.36    2.81
  -1   1  -5  859.29    2.90
  -1   1  -5  910.57    3.10
   1  -1   5  891.44    3.30
   1  -1   5  892.25    3.28
   1   1   5  860.45    2.87
  -1  -1  -6  490.19    1.53
  -1   1  -6  482.62    1.33
  -1   1  -6  506.33    1.59
   1  -1   6  508.45    1.61
   1  -1   6  500.02    1.57
   1   1   6  480.04    1.51
  -1  -1  -7    1.52    0.12
  -1  -1  -7    0.38    0.18
  -1   1  -7    0.68    0.15
  -1   1  -7    0.45    0.18
   1  -1   7    0.43    0.13
   1  -1   7    0.39    0.13
   1   1   7    0.21    0.06
   1   1   7   -0.05    0.14
  -1  -1  -8   34.18    0.26
  -1  -1  -8   35.57    0.53
  -1   1  -8   34.58    0.45
   1  -1   8   36.33    0.43
   1  -1   8   34.60    0.51
   1   1   8   34.52    0.25
   1   1   8   36.88    0.52
  -1  -1  -9    0.62    0.10
  -1  -1  -9    0.13    0.19
  -1   1  -9    0.37    0.15
  -1   1  -9   -0.02    0.15
   1  -1   9    0.15    0.12
   1  -1   9    0.09    0.13
   1   1   9    0.47    0.08
   1   1   9    0.20    0.16
  -1  -1 -10   17.54    0.26
  -1  -1 -10   17.68    0.48
  -1   1 -10   18.13    0.39
  -1   1 -10   19.03    0.48
   1  -1  10   19.37    0.36
   1  -1  10   19.12    0.45
   1   1  10   18.65    0.23
   1   1  10   18.03    0.45
  -1  -1 -11   51.93    0.40
  -1  -1 -11   54.14    0.74
  -1   1 -11   53.54    0.60
  -1   1 -11   55.45    0.75
   1  -1  11   56.13    0.58
   1  -1  11   55.44    0.73
   1   1  11   55.76    0.39
   1   1  11   55.75    0.71
  -1  -1 -12   33.79    0.37
  -1  -1 -12   36.22    0.67
  -1   1 -12   33.47    0.52
  -1   1 -12   34.83    0.65
   1  -1  12   35.61    0.50
   1  -1  12   35.18    0.62
   1   1  12   35.89    0.35
   1   1  12   35.75    0.62
  -1  -1 -13    0.12    0.14
  -1  -1 -13   -0.12    0.23
  -1   1 -13    0.07    0.19
  -1   1 -13   -0.26    0.24
   1  -1  13   -0.39    0.18
   1   1  13    0.15    0.10
   1   1  13    0.28    0.21
  -1  -1 -14   11.97    0.32
  -1  -1 -14   12.60    0.57
  -1   1 -14   10.70    0.43
  -1   1 -14   11.05    0.53
   1  -1  14   11.45    0.37
   1  -1  14   12.09    0.48
   1   1  14   11.38    0.26
   1   1  14   12.53    0.47
  -1  -1 -15    5.76    0.31
  -1  -1 -15    4.24    0.52
  -1   1 -15    5.51    0.41
  -1   1 -15    4.71    0.52
   1  -1  15    5.96    0.33
   1  -1  15    5.08    0.42
   1   1  15    5.62    0.23
   1   1  15    6.14    0.41
  -1  -1 -16   -0.08    0.18
  -1  -1 -16   -0.41    0.31
  -1   1 -16    0.41    0.24
  -1   1 -16    0.28    0.31
   1  -1  16    0.18    0.17
   1  -1  16    0.01    0.22
   1   1  16    0.14    0.22
  -1  -1 -17    1.06    0.21
  -1  -1 -17    1.33    0.37
  -1   1 -17    0.67    0.27
  -1   1 -17    0.64    0.32
   1  -1  17    0.60    0.19
   1  -1  17    1.09    0.28
   1   1  17    0.59    0.24
  -1  -1 -18    1.14    0.23
  -1  -1 -18    1.20    0.39
  -1   1 -18    1.61    0.30
  -1   1 -18    1.56    0.39
   1  -1  18    1.11    0.22
   1  -1  18    1.77    0.32
   1   1  18    1.47    0.28
  -1  -1 -19    0.17    0.21
  -1  -1 -19    0.71    0.37
  -1   1 -19    0.36    0.28
  -1   1 -19    1.43    0.37
   1  -1  19    0.78    0.20
   1  -1  19    0.03    0.25
   1   1  19    0.54    0.26
  -1  -1 -20    2.38    0.25
  -1  -1 -20    2.08    0.40
  -1   1 -20    2.07    0.32
  -1   1 -20    1.35    0.37
   1  -1  20    2.20    0.26
   1  -1  20    2.83    0.38
   1   1  20    2.43    0.37
  -1  -1 -21    4.86    0.40
  -1  -1 -21    7.24    0.68
  -1   1 -21    7.36    0.53
  -1   1 -21    6.09    0.71
   1  -1  21    7.95    0.43
   1  -1  21    6.72    0.58
   1   1  21    7.55    0.55
  -1  -1 -22    0.04    0.23
  -1  -1 -22   -0.11    0.41
  -1   1 -22    0.08    0.31
  -1   1 -22    0.82    0.44
   1  -1  22    0.17    0.24
   1  -1  22   -0.24    0.29
   1   1  22    0.51    0.29
  -1  -1 -23    0.31    0.21
  -1  -1 -23   -0.16    0.24
  -1  -1 -23    0.04    0.46
  -1   1 -23    1.40    0.49
   1  -1  23    0.39    0.25
   1  -1  23    0.00    0.31
   1   1  23    0.57    0.33
  -1  -1 -24    0.20    0.23
  -1  -1 -24    1.11    0.51
  -1   1 -24   -0.96    0.33
  -1   1 -24    1.18    0.46
   1  -1  24   -0.92    0.31
   1   1  24    0.58    0.32
  -1  -1 -25   -0.41    0.25
   1  -1  25    0.21    0.37
   1   1  25    1.33    0.38
  -1   1 -26   -0.12    0.41
   1  -1  26    0.42    0.43
   1   1  26    1.36    0.39
   1  -2 -26    6.07    0.58
   1  -2 -26   10.31    0.97
   1   2 -26   12.22    0.91
   1  -2 -25    5.22    0.55
   1  -2 -25    3.38    0.54
   1   2 -25    4.72    0.54
   1  -2 -24    0.91    0.30
   1  -2 -24    1.61    0.29
   1  -2 -24    2.27    0.45
   1   2 -24    1.79    0.45
   1   2 -24    1.13    0.50
   1  -2 -23    2.24    0.30
   1  -2 -23    4.60    0.44
   1  -2 -23    3.08    0.47
   1   2 -23    2.95    0.44
   1   2 -23    2.73    0.52
   1  -2 -22    0.14    0.24
   1  -2 -22    1.15    0.26
   1  -2 -22   -0.22    0.34
   1   2 -22    0.92    0.34
   1   2 -22    0.98    0.41
   1  -2 -21   21.50    0.54
   1  -2 -21   21.65    0.53
   1  -2 -21   23.23    0.77
   1   2 -21   22.79    0.75
   1   2 -21   21.60    0.82
   1  -2 -20    0.07    0.21
   1  -2 -20    0.02    0.20
   1  -2 -20    0.37    0.33
   1   2 -20    0.58    0.31
   1   2 -20    0.24    0.36
   1  -2 -19   26.02    0.53
   1  -2 -19   26.01    0.53
   1  -2 -19   27.10    0.76
   1   2 -19   27.40    0.74
   1   2 -19   26.58    0.81
  -1  -2  18    0.02    0.22
   1  -2 -18    0.25    0.20
   1  -2 -18   -0.01    0.19
   1  -2 -18   -0.35    0.29
   1   2 -18   -0.25    0.27
   1   2 -18    0.75    0.34
  -1  -2  17   17.79    0.55
  -1   2  17   18.71    0.54
   1  -2 -17   17.12    0.43
   1  -2 -17   17.32    0.44
   1  -2 -17   16.92    0.63
   1   2 -17   16.84    0.61
   1   2 -17   16.68    0.66
  -1  -2  16    1.50    0.25
  -1   2  16    1.45    0.23
   1  -2 -16    1.37    0.21
   1  -2 -16    1.19    0.21
   1  -2 -16    1.09    0.30
   1   2 -16    1.84    0.30
   1   2 -16    0.87    0.27
  -1  -2  15    9.25    0.42
  -1   2  15    9.23    0.40
   1  -2 -15    9.97    0.35
   1  -2 -15    8.85    0.33
   1  -2 -15    9.27    0.47
   1   2 -15    9.48    0.48
   1   2 -15    8.75    0.50
  -1  -2  14   27.77    0.58
  -1   2  14   28.93    0.54
   1  -2 -14   27.71    0.46
   1  -2 -14   27.38    0.45
   1  -2 -14   28.26    0.57
   1   2 -14   27.85    0.61
   1   2 -14   26.61    0.64
  -1  -2  13   20.66    0.49
  -1   2  13   21.25    0.45
   1  -2 -13   19.58    0.39
   1  -2 -13   19.41    0.38
   1  -2 -13   20.42    0.49
   1   2 -13   21.09    0.53
   1   2 -13   20.68    0.56
  -1  -2  12  156.79    1.14
  -1   2  12  156.80    1.03
   1  -2 -12  148.35    0.87
   1  -2 -12  150.91    0.87
   1  -2 -12  152.47    1.03
   1   2 -12  153.96    1.14
   1   2 -12  137.86    1.15
  -1  -2  11   -0.06    0.13
  -1   2  11    0.21    0.12
   1  -2 -11    0.21    0.12
   1  -2 -11   -0.23    0.10
   1  -2 -11   -0.21    0.15
   1   2 -11    0.07    0.16
   1   2 -11   -0.17    0.16
  -1  -2  10    8.98    0.33
  -1   2  10    9.59    0.28
   1  -2 -10    9.65    0.28
   1  -2 -10    9.27    0.31
   1   2 -10    9.08    0.35
   1   2 -10    9.10    0.36
  -1  -2   9    1.60    0.17
  -1   2   9    1.46    0.17
   1  -2  -9    1.60    0.20
   1  -2  -9    1.36    0.16
   1   2  -9    1.15    0.17
   1   2  -9    1.62    0.20
  -1  -2   8    0.82    0.13
  -1   2   8    0.31    0.10
   1  -2  -8    0.58    0.12
   1  -2  -8    0.21    0.12
   1   2  -8    0.55    0.15
   1   2  -8    0.59    0.16
  -1  -2   7  168.84    0.99
  -1   2   7  166.09    0.79
  -1   2   7  169.40    0.73
   1  -2  -7  165.06    0.79
   1  -2  -7  169.65    0.74
   1   2  -7  172.66    1.01
   1   2  -7  170.47    1.03
  -1  -2   6    7.82    0.26
  -1   2   6    7.59    0.22
  -1   2   6    7.28    0.18
   1  -2  -6    8.08    0.24
   1  -2  -6    7.95    0.21
   1   2  -6    6.70    0.27
   1   2  -6    6.67    0.27
  -1  -2   5  452.63    1.49
  -1   2   5  438.58    1.22
   1  -2  -5  439.32    1.22
   1  -2  -5  442.97    1.10
   1   2  -5  456.80    1.49
   1   2  -5  432.77    1.47
  -1  -2   4   50.50    0.50
  -1   2   4   49.35    0.43
   1  -2  -4   51.26    0.45
   1   2  -4   52.75    0.52
   1   2  -4   49.50    0.50
  -1  -2   3    5.05    0.20
  -1  -2   3    4.48    0.20
  -1   2   3    4.77    0.21
   1  -2  -3    5.57    0.25
   1   2  -3    4.61    0.23
   1   2  -3    4.58    0.21
  -1  -2   2    3.14    0.18
  -1  -2   2    3.20    0.18
  -1   2   2    4.10    0.22
   1   2  -2    2.92    0.20
   1   2  -2    3.71    0.20
  -1  -2   1  188.13    0.79
  -1  -2   1  191.56    0.83
  -1   2   1  182.01    0.80
   1  -2  -1  178.34    0.80
   1   2  -1  188.85    0.79
   1   2  -1  193.31    0.83
  -1  -2   0  494.22    1.87
  -1  -2   0  517.71    1.63
  -1   2   0  497.92    1.91
  -1   2   0  527.21    1.59
   1  -2   0  481.16    1.98
   1  -2   0  289.47    0.94
   1   2   0  502.31    2.02
   1   2   0  514.77    1.42
  -1  -2  -1    7.43    0.24
  -1   2  -1    6.64    0.29
  -1   2  -1    4.69    0.19
   1  -2   1    6.50    0.30
   1  -2   1    7.74    0.19
   1   2   1    8.12    0.19
   1   2   1    7.45    0.25
  -1  -2  -2 1048.00    2.99
  -1  -2  -2 1036.00    3.16
  -1   2  -2  997.78    3.68
  -1   2  -2 1103.00    3.45
   1  -2   2  995.68    3.88
   1  -2   2 1054.00    3.29
   1   2   2 1043.00    3.09
   1   2   2 1001.00    3.23
  -1   2  -3    1.24    0.18
  -1   2  -3    1.06    0.14
   1  -2   3    0.91    0.17
   1   2   3    2.10    0.25
  -1  -2  -4 1137.00    3.46
  -1   2  -4 1129.00    4.16
  -1   2  -4 1232.00    4.02
   1  -2   4 1179.00    4.39
   1  -2   4 1199.00    3.98
   1   2   4 1167.00    2.54
   1   2   4 1101.00    3.61
  -1  -2  -5  179.71    0.92
  -1   2  -5  188.06    0.96
  -1   2  -5  201.79    0.98
   1  -2   5  191.17    0.96
   1  -2   5  196.06    0.96
   1   2   5  181.65    0.92
  -1  -2  -6   13.69    0.36
  -1   2  -6   13.43    0.37
  -1   2  -6   14.89    0.36
   1  -2   6   13.64    0.34
   1  -2   6   14.19    0.33
   1   2   6   13.34    0.35
  -1  -2  -7   20.53    0.43
  -1   2  -7   19.50    0.41
  -1   2  -7   20.49    0.42
   1  -2   7   19.95    0.39
   1  -2   7   20.33    0.40
   1   2   7   18.90    0.40
  -1  -2  -8   40.87    0.56
  -1   2  -8   39.75    0.53
  -1   2  -8   42.50    0.58
   1  -2   8   40.59    0.52
   1  -2   8   41.89    0.57
   1   2   8   40.20    0.54
  -1  -2  -9    3.83    0.34
  -1   2  -9    3.21    0.31
  -1   2  -9    3.12    0.31
   1  -2   9    3.22    0.27
   1  -2   9    2.89    0.28
   1   2   9    3.06    0.30
  -1  -2 -10    5.64    0.39
  -1   2 -10    5.52    0.35
  -1   2 -10    6.00    0.37
   1  -2  10    5.86    0.30
   1  -2  10    4.72    0.32
   1   2  10    5.70    0.34
  -1  -2 -11   37.76    0.64
  -1   2 -11   37.44    0.59
  -1   2 -11   38.04    0.66
   1  -2  11   38.46    0.56
   1  -2  11   38.95    0.64
   1   2  11   40.26    0.63
  -1  -2 -12   22.22    0.57
  -1   2 -12   21.50    0.52
  -1   2 -12   21.11    0.56
   1  -2  12   23.75    0.48
   1  -2  12   22.66    0.55
   1   2  12   23.23    0.55
  -1  -2 -13   19.53    0.58
  -1   2 -13   20.55    0.53
  -1   2 -13   20.93    0.60
   1  -2  13   21.43    0.49
   1  -2  13   21.10    0.56
   1   2  13   21.57    0.55
  -1  -2 -14    9.60    0.55
  -1   2 -14    9.93    0.48
  -1   2 -14   10.41    0.55
   1  -2  14    9.74    0.41
   1  -2  14   10.85    0.48
   1   2  14    9.17    0.46
  -1  -2 -15    6.39    0.54
  -1   2 -15    5.79    0.47
  -1   2 -15    7.08    0.53
   1  -2  15    7.24    0.39
   1  -2  15    7.13    0.47
   1   2  15    7.68    0.45
  -1  -2 -16    1.73    0.36
  -1   2 -16    1.78    0.31
  -1   2 -16    1.77    0.33
   1  -2  16    1.81    0.26
   1  -2  16    1.81    0.29
   1   2  16    2.34    0.31
  -1  -2 -17    2.98    0.40
  -1   2 -17    2.90    0.33
  -1   2 -17    3.01    0.40
   1  -2  17    3.83    0.39
   1  -2  17    4.33    0.47
   1   2  17    3.62    0.34
  -1  -2 -18    1.08    0.37
  -1   2 -18    0.74    0.31
  -1   2 -18    0.12    0.36
   1  -2  18    1.55    0.25
   1  -2  18    0.82    0.28
   1   2  18    0.90    0.26
  -1  -2 -19    0.51    0.35
  -1   2 -19    0.30    0.30
  -1   2 -19    0.07    0.37
   1  -2  19    0.15    0.21
   1  -2  19    0.77    0.28
   1   2  19    0.82    0.25
  -1  -2 -20   16.24    0.78
  -1   2 -20   13.11    0.61
  -1   2 -20   15.91    0.77
   1  -2  20   16.34    0.54
   1  -2  20   18.67    0.72
   1   2  20   16.44    0.64
  -1  -2 -21    4.47    0.48
  -1   2 -21    3.65    0.41
  -1   2 -21    3.30    0.47
   1  -2  21    4.34    0.43
   1  -2  21    4.51    0.55
   1   2  21    5.74    0.54
  -1  -2 -22    8.77    0.74
  -1   2 -22    9.59    0.65
  -1   2 -22    8.78    0.78
   1  -2  22    9.39    0.52
   1  -2  22    6.39    0.61
   1   2  22    9.38    0.61
  -1  -2 -23    0.84    0.45
  -1   2 -23   -0.14    0.36
  -1   2 -23   -0.21    0.49
   1  -2  23    1.15    0.28
   1  -2  23   -0.27    0.33
   1   2  23    0.98    0.34
  -1  -2 -24    0.46    0.45
   1  -2  24    0.68    0.30
   1  -2  24    0.86    0.36
   1   2  24    0.54    0.35
  -1  -2 -25    1.93    0.48
  -1   2 -25    1.03    0.45
   1  -2  25    2.83    0.37
   1   2  25    2.18    0.42
   1   2  26    0.92    0.40
   1  -3 -26    8.48    0.89
   1   3 -26   11.70    0.99
   1  -3 -25    0.83    0.29
   1  -3 -25    4.83    0.46
   1  -3 -25    2.56    0.51
   1   3 -25    2.05    0.53
   1  -3 -24    0.24    0.26
   1  -3 -24    1.91    0.26
   1  -3 -24    1.17    0.45
   1   3 -24    2.10    0.49
   1  -3 -23   -0.24    0.25
   1  -3 -23    1.39    0.25
   1  -3 -23   -0.01    0.41
   1   3 -23    1.60    0.46
   1   3 -23    0.21    0.48
   1  -3 -22    1.56    0.27
   1  -3 -22    2.26    0.25
   1  -3 -22    2.59    0.41
   1   3 -22    2.99    0.45
   1   3 -22    2.84    0.48
  -1  -3  21    6.47    0.54
   1  -3 -21    6.68    0.41
   1  -3 -21    7.98    0.40
   1  -3 -21    8.01    0.65
   1   3 -21    8.40    0.66
   1   3 -21    8.91    0.71
  -1  -3  20    5.83    0.51
   1  -3 -20    5.36    0.38
   1  -3 -20    6.65    0.37
   1  -3 -20    6.48    0.59
   1   3 -20    6.35    0.64
   1   3 -20    6.70    0.65
  -1  -3  19    4.26    0.48
  -1   3  19    4.80    0.40
   1  -3 -19    3.97    0.36
   1  -3 -19    3.61    0.33
   1  -3 -19    3.46    0.38
   1   3 -19    3.99    0.41
   1   3 -19    3.34    0.41
  -1  -3  18    0.19    0.24
  -1   3  18   -0.34    0.19
   1  -3 -18    0.26    0.20
   1  -3 -18    0.26    0.17
   1  -3 -18    0.38    0.29
   1   3 -18    0.50    0.33
   1   3 -18   -0.24    0.31
  -1  -3  17    0.33    0.22
  -1   3  17    0.38    0.21
   1  -3 -17    0.04    0.19
   1  -3 -17   -0.07    0.16
   1  -3 -17    0.63    0.31
   1   3 -17    0.44    0.31
   1   3 -17    0.05    0.30
  -1  -3  16    0.27    0.21
  -1   3  16    0.43    0.18
   1  -3 -16    0.52    0.18
   1  -3 -16    0.06    0.15
   1  -3 -16    0.52    0.27
   1   3 -16    0.01    0.28
   1   3 -16   -0.64    0.26
  -1  -3  15    8.76    0.45
  -1   3  15    8.64    0.38
   1  -3 -15    8.73    0.35
   1  -3 -15    8.77    0.32
   1  -3 -15    8.16    0.47
   1   3 -15    7.07    0.50
   1   3 -15    8.83    0.52
  -1  -3  14   18.60    0.53
  -1   3  14   19.08    0.45
   1  -3 -14   18.03    0.40
   1  -3 -14   17.63    0.37
   1  -3 -14   17.95    0.51
   1   3 -14   19.58    0.60
   1   3 -14   19.70    0.61
  -1  -3  13   24.78    0.56
  -1   3  13   25.69    0.48
   1  -3 -13   25.63    0.43
   1  -3 -13   24.64    0.40
   1  -3 -13   23.96    0.52
   1   3 -13   25.17    0.62
   1   3 -13   20.02    0.58
  -1  -3  12   16.79    0.47
  -1   3  12   18.27    0.40
   1  -3 -12   17.03    0.37
   1  -3 -12   17.06    0.43
   1   3 -12   15.66    0.50
   1   3 -12   17.34    0.53
  -1  -3  11   71.68    0.82
  -1   3  11   74.79    0.66
   1  -3 -11   70.93    0.60
   1  -3 -11   70.91    0.66
   1   3 -11   74.46    0.85
   1   3 -11   61.73    0.80
  -1  -3  10   57.92    0.73
  -1   3  10   57.28    0.54
   1  -3 -10   55.14    0.53
   1  -3 -10   55.00    0.55
   1   3 -10   56.73    0.74
   1   3 -10   57.46    0.75
  -1  -3   9   12.13    0.38
  -1   3   9   12.09    0.28
  -1   3   9   12.61    0.27
   1  -3  -9   12.41    0.31
   1  -3  -9   11.76    0.31
   1   3  -9   12.44    0.41
   1   3  -9   13.05    0.41
   1   3  -9   11.96    0.39
  -1  -3   8   -0.07    0.13
  -1   3   8    0.11    0.10
  -1   3   8   -0.03    0.09
   1  -3  -8    0.14    0.12
   1  -3  -8   -0.15    0.12
   1   3  -8   -0.29    0.14
   1   3  -8    0.02    0.15
  -1  -3   7    8.13    0.30
  -1   3   7    7.81    0.24
  -1   3   7    8.29    0.19
   1  -3  -7    8.60    0.27
   1  -3  -7    7.87    0.22
   1   3  -7    8.36    0.33
   1   3  -7    8.79    0.32
  -1  -3   6   33.45    0.50
  -1   3   6   32.31    0.39
  -1   3   6   33.15    0.28
   1  -3  -6   32.77    0.42
   1  -3  -6   32.13    0.29
   1   3  -6   33.50    0.51
   1   3  -6   33.74    0.50
  -1   3   5   12.25    0.28
   1  -3  -5   12.84    0.32
   1   3  -5   12.11    0.34
   1   3  -5   12.73    0.33
  -1  -3   4   33.73    0.46
  -1  -3   4   31.89    0.45
  -1   3   4   29.06    0.39
   1  -3  -4   29.98    0.41
   1   3  -4   33.84    0.47
   1   3  -4   32.80    0.46
  -1  -3   3   98.85    0.73
  -1  -3   3   92.30    0.69
  -1   3   3   87.74    0.63
   1  -3  -3   85.86    0.64
   1   3  -3  100.62    0.74
   1   3  -3   93.50    0.70
  -1  -3   2   11.72    0.29
  -1  -3   2   10.83    0.28
  -1   3   2   14.04    0.32
   1  -3  -2   14.14    0.35
   1   3  -2   10.72    0.29
   1   3  -2   10.49    0.28
  -1  -3   1  344.83    1.22
  -1  -3   1  334.10    1.21
  -1   3   1  329.84    1.22
   1  -3  -1  319.88    1.21
   1   3  -1  348.08    1.22
   1   3  -1  335.39    1.22
  -1  -3   0   87.15    0.60
  -1  -3   0   85.00    0.62
  -1   3   0   85.72    0.67
  -1   3   0   91.45    0.43
   1  -3   0   85.32    0.68
   1   3   0   87.30    0.60
   1   3   0   84.25    0.62
  -1  -3  -1    5.56    0.21
  -1   3  -1    0.83    0.16
  -1   3  -1    0.96    0.11
   1  -3   1    0.84    0.17
   1   3   1    2.59    0.22
  -1  -3  -2  460.72    1.19
  -1  -3  -2  441.78    1.36
  -1   3  -2  450.00    1.51
  -1   3  -2  481.84    1.23
   1  -3   2  465.90    1.21
   1   3   2  459.09    1.37
   1   3   2  439.16    1.36
  -1  -3  -3   83.79    0.48
  -1  -3  -3   79.54    0.61
  -1   3  -3   79.02    0.70
  -1   3  -3   84.43    0.59
   1  -3   3   81.30    0.70
   1  -3   3   82.36    0.58
   1   3   3   80.98    0.48
   1   3   3   77.94    0.62
  -1  -3  -4  105.33    0.49
  -1  -3  -4  101.49    0.70
  -1   3  -4  100.84    0.79
  -1   3  -4  106.86    0.71
   1  -3   4  104.67    0.80
   1  -3   4  104.61    0.70
   1   3   4  106.73    0.50
   1   3   4  100.22    0.70
  -1  -3  -5   11.74    0.17
  -1  -3  -5   12.15    0.34
  -1   3  -5   11.37    0.38
  -1   3  -5   11.96    0.32
   1  -3   5   13.09    0.37
   1  -3   5   12.59    0.31
   1   3   5   11.09    0.19
   1   3   5   12.67    0.34
  -1  -3  -6  100.74    0.76
  -1   3  -6  104.18    0.85
  -1   3  -6  109.84    0.82
   1  -3   6  105.59    0.84
   1  -3   6  106.98    0.80
   1   3   6  100.74    0.76
  -1  -3  -7    5.30    0.31
  -1   3  -7    4.31    0.35
  -1   3  -7    5.06    0.29
   1  -3   7    5.06    0.31
   1  -3   7    5.32    0.27
   1   3   7    4.01    0.30
  -1  -3  -8    1.50    0.22
  -1   3  -8    1.70    0.23
  -1   3  -8    3.43    0.30
   1  -3   8    1.46    0.20
   1  -3   8    1.62    0.18
   1   3   8    1.31    0.20
  -1  -3  -9   80.77    0.79
  -1   3  -9   82.04    0.83
  -1   3  -9   85.81    0.86
   1  -3   9   87.82    0.84
   1  -3   9   85.56    0.85
   1   3   9   84.34    0.79
  -1  -3 -10    0.84    0.22
  -1   3 -10    0.36    0.22
  -1   3 -10    0.51    0.22
   1  -3  10    0.53    0.18
   1  -3  10    0.98    0.18
   1   3  10    0.28    0.18
  -1  -3 -11   30.77    0.60
  -1   3 -11   31.60    0.62
  -1   3 -11   28.90    0.61
   1  -3  11   33.36    0.58
   1  -3  11   32.70    0.62
   1   3  11   32.18    0.58
  -1  -3 -12    4.30    0.42
  -1   3 -12    3.86    0.43
  -1   3 -12    3.48    0.43
   1  -3  12    4.11    0.35
   1  -3  12    3.17    0.36
   1   3  12    3.50    0.37
  -1  -3 -13    5.36    0.46
  -1   3 -13    5.09    0.47
  -1   3 -13    3.96    0.45
   1  -3  13    4.84    0.39
   1  -3  13    5.29    0.40
   1   3  13    5.64    0.43
  -1  -3 -14    2.51    0.33
  -1   3 -14    2.67    0.32
  -1   3 -14    2.71    0.35
   1  -3  14    3.25    0.30
   1  -3  14    3.52    0.40
   1   3  14    2.94    0.29
  -1  -3 -15    0.91    0.31
  -1   3 -15    1.04    0.30
  -1   3 -15    0.74    0.33
   1  -3  15    1.00    0.25
   1  -3  15    0.67    0.25
   1   3  15    1.00    0.25
  -1  -3 -16    2.18    0.35
  -1   3 -16    2.07    0.35
  -1   3 -16    1.92    0.38
   1  -3  16    3.03    0.32
   1  -3  16    2.58    0.32
   1   3  16    2.97    0.32
  -1  -3 -17   11.26    0.63
  -1   3 -17    7.79    0.58
  -1   3 -17   11.28    0.67
   1  -3  17   11.09    0.51
   1  -3  17    7.43    0.54
   1   3  17   11.43    0.54
  -1  -3 -18    3.91    0.43
  -1   3 -18    4.31    0.42
  -1   3 -18    6.49    0.61
   1  -3  18    5.60    0.46
   1  -3  18    4.46    0.41
   1   3  18    6.02    0.48
  -1  -3 -19    3.75    0.42
  -1   3 -19    3.27    0.40
  -1   3 -19    5.20    0.60
   1  -3  19    4.27    0.44
   1  -3  19    3.20    0.37
   1   3  19    3.45    0.36
  -1  -3 -20    0.90    0.38
  -1   3 -20    0.84    0.36
  -1   3 -20   -0.69    0.32
   1  -3  20   -0.29    0.24
   1  -3  20    0.62    0.27
   1   3  20    0.26    0.25
  -1  -3 -21    9.32    0.70
  -1   3 -21    7.91    0.67
  -1   3 -21    8.76    0.76
   1  -3  21    9.50    0.54
   1  -3  21   11.32    0.65
   1   3  21    9.45    0.59
  -1  -3 -22    2.68    0.46
  -1   3 -22    2.97    0.43
  -1   3 -22    3.86    0.57
   1  -3  22    2.20    0.34
   1   3  22    3.59    0.40
  -1  -3 -23    1.04    0.46
  -1   3 -23    0.69    0.42
  -1   3 -23    1.44    0.53
   1  -3  23    0.40    0.29
   1   3  23    1.26    0.32
  -1  -3 -24    1.09    0.50
  -1   3 -24   -1.05    0.40
   1  -3  24    0.90    0.32
   1   3  24    0.51    0.34
  -1  -3 -25    3.57    0.59
  -1   3 -25    1.90    0.50
   1  -3  25    3.20    0.41
   1   3  25    5.74    0.71
   1   3  26    1.75    0.44
   1  -4 -25   -0.86    0.45
   1   4 -25    0.02    0.57
  -1  -4  24    0.45    0.39
   1  -4 -24    1.03    0.42
   1   4 -24    2.50    0.53
  -1  -4  23    1.79    0.38
   1  -4 -23    1.76    0.44
   1   4 -23    2.42    0.50
  -1  -4  22    0.06    0.30
   1  -4 -22   -0.66    0.23
   1  -4 -22    0.93    0.18
   1  -4 -22   -0.30    0.37
   1   4 -22    0.46    0.43
   1   4 -22    0.94    0.49
  -1  -4  21    0.68    0.32
   1  -4 -21   -0.02    0.23
   1  -4 -21    1.14    0.19
   1  -4 -21    0.25    0.35
   1   4 -21    0.51    0.41
   1   4 -21    1.18    0.43
  -1  -4  20    0.34    0.28
  -1   4  20    0.97    0.24
   1  -4 -20    0.02    0.22
   1  -4 -20    0.87    0.19
   1  -4 -20    0.73    0.34
   1   4 -20    1.96    0.40
   1   4 -20    1.40    0.41
  -1  -4  19    2.35    0.33
  -1   4  19    2.18    0.27
   1  -4 -19    1.61    0.24
   1  -4 -19    2.45    0.29
   1  -4 -19    2.24    0.34
   1   4 -19    2.01    0.41
   1   4 -19    2.23    0.41
  -1  -4  18   -0.03    0.25
  -1   4  18    0.14    0.19
   1  -4 -18   -0.11    0.20
   1  -4 -18   -0.14    0.15
   1  -4 -18   -0.32    0.28
   1   4 -18    0.31    0.33
   1   4 -18    1.10    0.33
  -1  -4  17    0.42    0.26
  -1   4  17    0.75    0.19
   1  -4 -17    0.63    0.21
   1  -4 -17    1.16    0.18
   1  -4 -17    1.14    0.29
   1   4 -17    1.01    0.33
   1   4 -17    0.95    0.33
  -1  -4  16    0.38    0.24
  -1   4  16    0.82    0.20
   1  -4 -16    0.91    0.21
   1  -4 -16    0.45    0.16
   1  -4 -16    0.70    0.28
   1   4 -16    0.18    0.31
   1   4 -16    0.74    0.30
  -1  -4  15    5.46    0.43
  -1   4  15    6.01    0.35
   1  -4 -15    5.62    0.34
   1  -4 -15    6.12    0.28
   1  -4 -15    5.42    0.45
   1   4 -15    6.36    0.58
   1   4 -15    6.30    0.52
  -1  -4  14    4.94    0.41
  -1   4  14    5.72    0.32
   1  -4 -14    5.32    0.34
   1  -4 -14    5.64    0.42
   1   4 -14    5.59    0.54
   1   4 -14    5.58    0.48
  -1  -4  13    2.75    0.30
  -1   4  13    2.42    0.21
   1  -4 -13    2.78    0.32
   1  -4 -13    2.05    0.25
   1   4 -13    1.79    0.30
   1   4 -13    1.89    0.31
  -1  -4  12   59.46    0.84
  -1   4  12   58.54    0.61
   1  -4 -12   54.99    0.58
   1  -4 -12   54.66    0.62
   1   4 -12   58.49    0.87
   1   4 -12   59.96    0.88
   1   4 -12   48.25    0.79
  -1  -4  11    0.58    0.20
  -1   4  11    0.71    0.13
  -1   4  11    0.67    0.15
   1  -4 -11    0.70    0.18
   1  -4 -11    0.78    0.18
   1   4 -11    0.46    0.23
   1   4 -11    0.47    0.20
   1   4 -11    0.52    0.21
  -1  -4  10    5.31    0.35
  -1   4  10    5.00    0.24
  -1   4  10    4.84    0.23
   1  -4 -10    5.09    0.31
   1  -4 -10    5.16    0.30
   1   4 -10    4.64    0.39
   1   4 -10    5.29    0.37
   1   4 -10    5.24    0.37
  -1  -4   9   36.12    0.62
  -1   4   9   34.08    0.43
  -1   4   9   35.92    0.39
   1  -4  -9   34.25    0.48
   1  -4  -9   33.53    0.42
   1   4  -9   35.51    0.64
   1   4  -9   36.18    0.63
   1   4  -9   35.70    0.62
  -1  -4   8   66.03    0.78
  -1   4   8   62.07    0.57
  -1   4   8   63.60    0.46
   1  -4  -8   60.96    0.59
   1  -4  -8   59.44    0.46
   1   4  -8   65.09    0.79
   1   4  -8   64.72    0.78
  -1  -4   7   49.28    0.67
  -1   4   7   46.21    0.50
   1  -4  -7   45.97    0.53
   1   4  -7   48.66    0.68
   1   4  -7   49.41    0.67
  -1  -4   6   41.48    0.60
  -1   4   6   37.94    0.47
   1  -4  -6   36.84    0.49
   1   4  -6   41.93    0.62
   1   4  -6   43.16    0.60
  -1  -4   5   18.01    0.42
  -1   4   5   16.61    0.35
   1  -4  -5   16.29    0.37
   1   4  -5   18.76    0.44
   1   4  -5   18.79    0.42
  -1  -4   4  113.81    0.89
  -1   4   4  100.51    0.74
   1  -4  -4  100.23    0.75
   1   4  -4  118.77    0.91
   1   4  -4  103.91    0.83
  -1  -4   3    2.68    0.25
  -1  -4   3    2.23    0.21
  -1   4   3    2.99    0.26
   1  -4  -3    2.63    0.22
   1   4  -3    2.82    0.26
   1   4  -3    2.50    0.21
  -1  -4   2    4.64    0.26
  -1  -4   2    4.04    0.23
  -1   4   2    5.46    0.29
   1  -4  -2    5.09    0.32
   1   4  -2    4.20    0.27
   1   4  -2    4.34    0.24
  -1  -4   1   63.11    0.61
  -1  -4   1   57.14    0.57
  -1   4   1   58.02    0.62
  -1   4   1   60.12    0.36
   1  -4  -1   58.89    0.63
   1   4  -1   60.57    0.61
   1   4  -1   58.79    0.58
  -1  -4   0   30.74    0.43
  -1  -4   0   29.59    0.43
  -1   4   0   27.24    0.47
  -1   4   0   29.51    0.30
  -1   4   0   29.19    0.30
   1  -4   0   28.77    0.49
   1   4   0   29.89    0.44
   1   4   0   29.09    0.43
  -1  -4  -1  124.20    0.77
  -1  -4  -1  117.93    0.78
  -1   4  -1  117.46    0.88
  -1   4  -1  123.60    0.64
   1  -4   1  121.60    0.89
   1   4   1  122.10    0.77
   1   4   1  118.63    0.79
  -1  -4  -2   23.34    0.35
  -1  -4  -2   23.02    0.38
  -1   4  -2   22.74    0.47
  -1   4  -2   23.99    0.35
   1  -4   2   22.77    0.46
   1   4   2   22.79    0.36
   1   4   2   22.83    0.39
  -1  -4  -3   44.99    0.44
  -1  -4  -3   43.32    0.50
  -1   4  -3   44.79    0.61
  -1   4  -3   50.15    0.50
   1  -4   3   46.16    0.61
   1   4   3   44.92    0.45
   1   4   3   43.78    0.52
  -1  -4  -4  350.99    1.09
  -1  -4  -4  333.75    1.32
  -1   4  -4  342.09    1.55
  -1   4  -4  362.31    1.36
   1  -4   4  353.17    1.57
   1   4   4  350.16    1.09
   1   4   4  323.75    1.30
  -1  -4  -5   12.00    0.24
  -1  -4  -5   16.05    0.37
  -1   4  -5   12.73    0.44
  -1   4  -5   12.83    0.35
   1  -4   5   12.53    0.41
   1   4   5   12.37    0.26
   1   4   5   13.32    0.37
  -1  -4  -6    0.33    0.09
  -1  -4  -6    0.77    0.17
  -1   4  -6   -0.08    0.20
  -1   4  -6    0.15    0.15
   1  -4   6   -0.15    0.17
   1   4   6    0.41    0.11
   1   4   6    0.13    0.17
  -1  -4  -7   14.87    0.20
  -1  -4  -7   15.00    0.40
  -1   4  -7   14.49    0.48
  -1   4  -7   15.44    0.42
   1  -4   7   14.89    0.44
   1  -4   7   14.93    0.39
   1   4   7   14.05    0.40
  -1  -4  -8   11.72    0.41
  -1   4  -8   10.59    0.47
  -1   4  -8   11.02    0.40
   1  -4   8   10.76    0.42
   1  -4   8   12.15    0.38
   1   4   8   11.02    0.38
  -1  -4  -9    3.40    0.34
  -1   4  -9    2.68    0.27
  -1   4  -9    2.97    0.34
   1  -4   9    2.81    0.26
   1  -4   9    2.87    0.29
   1   4   9    3.21    0.34
  -1  -4 -10   38.22    0.62
  -1   4 -10   38.35    0.70
  -1   4 -10   35.61    0.65
   1  -4  10   40.24    0.68
   1  -4  10   39.74    0.66
   1   4  10   39.15    0.62
  -1  -4 -11    8.44    0.46
  -1   4 -11    6.85    0.50
  -1   4 -11    8.35    0.45
   1  -4  11    8.16    0.43
   1  -4  11    7.89    0.40
   1   4  11    7.90    0.40
  -1  -4 -12    0.25    0.25
  -1   4 -12    0.00    0.26
  -1   4 -12   -0.41    0.22
   1  -4  12   -0.08    0.20
   1  -4  12    0.29    0.19
   1   4  12    0.13    0.21
  -1  -4 -13    8.54    0.51
  -1   4 -13   10.12    0.57
  -1   4 -13    8.22    0.52
   1  -4  13   10.04    0.49
   1  -4  13    9.01    0.46
   1   4  13    9.02    0.47
  -1  -4 -14    7.27    0.54
  -1   4 -14    5.36    0.53
  -1   4 -14    5.53    0.53
   1  -4  14    6.17    0.47
   1  -4  14    6.19    0.45
   1   4  14    6.05    0.49
  -1  -4 -15    2.38    0.36
  -1   4 -15    1.74    0.36
  -1   4 -15    1.13    0.33
   1  -4  15    2.13    0.30
   1  -4  15    1.61    0.28
   1   4  15    1.45    0.29
  -1  -4 -16    1.46    0.37
  -1   4 -16    1.01    0.35
  -1   4 -16    1.12    0.36
   1  -4  16    1.65    0.32
   1  -4  16    1.34    0.30
   1   4  16    1.68    0.30
  -1  -4 -17    0.39    0.32
  -1   4 -17    0.74    0.36
  -1   4 -17    0.70    0.34
   1  -4  17   -0.12    0.24
   1   4  17   -0.32    0.23
  -1  -4 -18    3.69    0.42
  -1   4 -18    4.12    0.45
  -1   4 -18    5.01    0.61
   1  -4  18    4.76    0.50
   1   4  18    4.17    0.39
  -1  -4 -19    0.73    0.37
  -1   4 -19    0.35    0.37
  -1   4 -19    1.69    0.45
   1  -4  19    1.52    0.31
   1   4  19    1.99    0.29
  -1  -4 -20    2.13    0.41
  -1   4 -20    2.82    0.43
  -1   4 -20    3.32    0.45
   1  -4  20    2.93    0.36
   1   4  20    2.88    0.34
  -1  -4 -21    3.26    0.45
  -1   4 -21    3.82    0.48
  -1   4 -21    4.02    0.50
   1  -4  21    4.98    0.55
   1   4  21    4.13    0.50
  -1  -4 -22    6.52    0.73
  -1   4 -22    7.72    0.77
  -1   4 -22    9.77    0.79
   1  -4  22    7.95    0.60
   1   4  22    6.62    0.56
  -1  -4 -23   13.65    0.84
  -1   4 -23   18.45    0.87
   1  -4  23   16.60    0.73
   1   4  23   19.08    0.73
  -1  -4 -24   -0.32    0.49
  -1   4 -24   -1.30    0.43
   1  -4  24   -0.08    0.34
   1   4  24    1.35    0.37
  -1  -4 -25    1.98    0.62
  -1   4 -25   -0.24    0.52
   1  -4  25    2.78    0.43
   1   4  25    6.41    0.74
  -1  -5  24    0.37    0.42
   1  -5 -24    0.37    0.44
   1   5 -24    2.32    0.60
   1   5 -24    1.01    0.62
  -1  -5  23    1.01    0.38
   1  -5 -23   -0.88    0.40
   1   5 -23    1.65    0.51
   1   5 -23    0.13    0.56
  -1  -5  22   -0.10    0.34
   1  -5 -22    0.02    0.37
   1   5 -22    0.84    0.48
   1   5 -22    1.55    0.52
  -1  -5  21    0.47    0.35
   1  -5 -21   -0.20    0.35
   1   5 -21    1.53    0.47
   1   5 -21    1.40    0.47
   1   5 -21   -0.21    0.44
  -1  -5  20   -0.09    0.28
  -1   5  20   -0.35    0.22
   1  -5 -20   -0.51    0.30
   1   5 -20    0.92    0.43
   1   5 -20    0.08    0.40
   1   5 -20    0.61    0.41
  -1  -5  19    0.28    0.30
  -1   5  19   -0.38    0.18
   1  -5 -19    0.31    0.21
   1  -5 -19    0.27    0.16
   1  -5 -19   -0.17    0.29
   1   5 -19    0.45    0.39
   1   5 -19   -0.21    0.38
   1   5 -19   -0.51    0.32
  -1  -5  18    2.24    0.34
  -1   5  18    2.20    0.25
   1  -5 -18    2.29    0.24
   1  -5 -18    2.56    0.26
   1  -5 -18    1.95    0.31
   1   5 -18    2.41    0.40
   1   5 -18    2.18    0.42
   1   5 -18    2.40    0.39
  -1  -5  17    0.17    0.26
  -1   5  17    0.31    0.19
   1  -5 -17    0.31    0.21
   1  -5 -17    0.26    0.15
   1  -5 -17    0.31    0.26
   1   5 -17    1.23    0.36
   1   5 -17    0.61    0.32
   1   5 -17   -0.44    0.30
  -1  -5  16   -0.28    0.24
  -1   5  16    0.14    0.17
   1  -5 -16    0.95    0.22
   1  -5 -16    0.33    0.16
   1  -5 -16    0.42    0.25
   1   5 -16    0.24    0.35
   1   5 -16   -0.35    0.28
   1   5 -16    0.06    0.28
  -1  -5  15    0.15    0.23
  -1   5  15    0.68    0.16
   1  -5 -15    0.89    0.22
   1  -5 -15    0.28    0.25
   1   5 -15    0.50    0.34
   1   5 -15    0.07    0.27
   1   5 -15   -0.18    0.27
  -1  -5  14   14.87    0.58
  -1   5  14   14.78    0.40
   1  -5 -14   14.22    0.43
   1  -5 -14   13.35    0.47
   1   5 -14   14.31    0.70
   1   5 -14   15.17    0.64
   1   5 -14   14.49    0.64
  -1  -5  13    1.28    0.27
  -1   5  13    1.55    0.19
   1  -5 -13    1.27    0.23
   1  -5 -13    1.43    0.23
   1   5 -13    0.48    0.31
   1   5 -13    1.28    0.31
   1   5 -13    1.28    0.29
  -1  -5  12    2.03    0.27
  -1   5  12    2.05    0.23
  -1   5  12    2.49    0.24
   1  -5 -12    2.46    0.25
   1  -5 -12    3.23    0.34
   1   5 -12    1.55    0.33
   1   5 -12    1.88    0.30
   1   5 -12    2.30    0.32
  -1  -5  11    0.71    0.24
  -1   5  11    0.52    0.15
  -1   5  11    0.61    0.14
   1  -5 -11    1.07    0.22
   1  -5 -11    1.18    0.19
   1   5 -11    0.67    0.29
   1   5 -11    0.43    0.23
   1   5 -11    0.27    0.22
  -1  -5  10   10.83    0.47
  -1   5  10   10.41    0.31
  -1   5  10   10.01    0.27
   1  -5 -10   10.37    0.39
   1  -5 -10   10.51    0.32
   1   5 -10    8.98    0.51
   1   5 -10   12.03    0.48
   1   5 -10   10.94    0.47
  -1  -5   9   25.85    0.59
  -1   5   9   26.43    0.43
  -1   5   9   26.08    0.34
   1  -5  -9   25.97    0.49
   1  -5  -9   24.82    0.35
   1   5  -9   26.38    0.65
   1   5  -9   27.68    0.62
   1   5  -9   27.35    0.60
  -1  -5   8   65.79    0.84
  -1   5   8   63.04    0.63
   1  -5  -8   60.89    0.65
   1   5  -8   68.32    0.89
   1   5  -8   67.10    0.84
  -1  -5   7    5.57    0.36
  -1   5   7    5.15    0.29
   1  -5  -7    5.29    0.35
   1   5  -7    4.36    0.38
   1   5  -7    4.97    0.36
  -1  -5   6    1.20    0.21
  -1   5   6    1.26    0.18
   1  -5  -6    1.31    0.21
   1   5  -6    1.67    0.24
   1   5  -6    1.47    0.22
  -1  -5   5  134.82    1.09
  -1   5   5  118.28    0.87
   1  -5  -5  118.79    0.89
   1   5  -5  137.18    1.11
   1   5  -5  123.42    1.00
  -1  -5   4    1.92    0.21
  -1   5   4    2.05    0.21
   1  -5  -4    2.06    0.23
   1   5  -4    2.91    0.33
   1   5  -4    2.33    0.25
  -1  -5   3  148.31    1.08
  -1  -5   3  139.42    1.00
  -1   5   3  133.74    0.96
   1  -5  -3  135.08    0.97
   1   5  -3  149.01    1.09
   1   5  -3  137.98    1.00
  -1  -5   2  120.16    0.95
  -1  -5   2  114.62    0.89
  -1   5   2  108.36    0.89
  -1   5   2  111.47    0.52
   1  -5  -2  112.25    0.91
   1   5  -2  117.82    0.95
   1   5  -2  113.52    0.89
  -1  -5   1    2.39    0.26
  -1  -5   1    2.03    0.24
  -1   5   1    2.22    0.25
  -1   5   1    2.28    0.16
  -1   5   1    1.76    0.16
   1  -5  -1    2.06    0.24
   1   5  -1    1.60    0.20
   1   5  -1    2.45    0.25
  -1  -5   0   19.04    0.41
  -1  -5   0   17.97    0.38
  -1   5   0   18.75    0.48
  -1   5   0   17.60    0.28
  -1   5   0   18.76    0.29
   1  -5   0   18.43    0.46
   1   5   0   18.77    0.44
   1   5   0   18.96    0.40
  -1  -5  -1    0.03    0.13
  -1  -5  -1    0.27    0.13
  -1   5  -1    0.02    0.19
  -1   5  -1    0.11    0.09
  -1   5  -1   -0.16    0.11
   1  -5   1   -0.31    0.19
   1   5   1   -0.15    0.15
   1   5   1    0.20    0.13
  -1  -5  -2   50.07    0.56
  -1  -5  -2   48.08    0.56
  -1   5  -2   47.14    0.68
  -1   5  -2   49.83    0.50
  -1   5  -2   49.50    0.51
   1  -5   2   49.73    0.69
   1   5   2   49.20    0.57
   1   5   2   47.10    0.56
  -1  -5  -3   13.86    0.33
  -1  -5  -3   14.96    0.35
  -1   5  -3   14.28    0.48
  -1   5  -3   14.82    0.34
   1  -5   3   14.26    0.46
   1   5   3   13.67    0.36
   1   5   3   14.82    0.37
  -1  -5  -4   13.97    0.32
  -1  -5  -4   15.39    0.37
  -1   5  -4   14.36    0.49
  -1   5  -4   14.76    0.37
   1  -5   4   14.34    0.46
   1   5   4   14.04    0.34
   1   5   4   14.46    0.39
  -1  -5  -5   20.89    0.35
  -1  -5  -5   20.76    0.42
  -1   5  -5   20.44    0.55
  -1   5  -5   20.50    0.43
   1  -5   5   21.66    0.54
   1   5   5   19.94    0.36
   1   5   5   21.19    0.44
  -1  -5  -6    1.38    0.14
  -1  -5  -6    1.38    0.19
  -1   5  -6    1.51    0.26
  -1   5  -6    1.40    0.20
   1  -5   6    1.29    0.24
   1   5   6    1.94    0.23
   1   5   6    1.66    0.21
  -1  -5  -7    1.55    0.18
  -1  -5  -7    1.48    0.20
  -1   5  -7    1.21    0.25
  -1   5  -7    1.48    0.21
   1  -5   7    1.15    0.24
   1   5   7    2.12    0.22
   1   5   7    1.89    0.23
  -1  -5  -8   14.93    0.25
  -1  -5  -8   15.33    0.42
  -1   5  -8   14.72    0.56
  -1   5  -8   14.86    0.46
   1  -5   8   14.99    0.51
   1   5   8   15.05    0.27
   1   5   8   14.77    0.44
  -1  -5  -9    1.84    0.24
  -1   5  -9    1.87    0.32
  -1   5  -9    2.19    0.27
   1  -5   9    2.42    0.29
   1   5   9    1.99    0.25
  -1  -5 -10   17.98    0.51
  -1   5 -10   18.05    0.64
  -1   5 -10   18.56    0.55
   1  -5  10   19.17    0.58
   1   5  10   18.04    0.52
  -1  -5 -11   13.40    0.52
  -1   5 -11   11.44    0.59
  -1   5 -11   10.84    0.51
   1  -5  11   13.25    0.54
   1   5  11   12.78    0.50
  -1  -5 -12   15.37    0.55
  -1   5 -12   15.19    0.67
  -1   5 -12   16.84    0.60
   1  -5  12   16.59    0.58
   1   5  12   14.97    0.52
  -1  -5 -13    0.14    0.26
  -1   5 -13   -0.42    0.31
  -1   5 -13   -0.10    0.27
   1  -5  13   -0.01    0.25
   1   5  13    0.03    0.24
  -1  -5 -14    0.34    0.30
  -1   5 -14   -0.46    0.33
  -1   5 -14   -0.04    0.29
   1  -5  14    0.11    0.26
   1   5  14   -0.09    0.25
  -1  -5 -15    1.18    0.34
  -1   5 -15    1.64    0.39
  -1   5 -15    1.63    0.40
   1  -5  15    1.36    0.30
   1   5  15    1.22    0.29
  -1  -5 -16    0.78    0.33
  -1   5 -16   -0.21    0.34
  -1   5 -16    0.04    0.33
   1  -5  16    0.41    0.27
   1   5  16    0.32    0.25
  -1  -5 -17    1.48    0.37
  -1   5 -17    1.42    0.40
  -1   5 -17    1.35    0.38
   1  -5  17    2.10    0.36
   1   5  17    2.31    0.31
  -1  -5 -18    0.08    0.35
  -1   5 -18   -0.22    0.35
  -1   5 -18   -0.58    0.36
   1  -5  18   -0.06    0.27
   1   5  18   -0.03    0.24
  -1  -5 -19    1.73    0.42
  -1   5 -19    1.13    0.43
  -1   5 -19    2.19    0.41
   1  -5  19    1.15    0.32
   1   5  19    0.68    0.30
  -1  -5 -20    1.19    0.42
  -1   5 -20    1.59    0.45
  -1   5 -20    1.06    0.47
   1  -5  20    2.14    0.35
   1   5  20    2.45    0.33
  -1  -5 -21    0.50    0.43
  -1   5 -21   -0.06    0.44
  -1   5 -21    1.77    0.49
   1  -5  21    0.47    0.33
   1   5  21    1.19    0.28
  -1  -5 -22    3.87    0.54
  -1   5 -22    6.69    0.79
   1  -5  22    5.98    0.65
   1   5  22    5.55    0.58
  -1  -5 -23   -0.12    0.49
  -1   5 -23    2.55    0.52
   1  -5  23    0.80    0.39
   1   5  23    1.85    0.37
  -1  -5 -24    0.03    0.58
  -1   5 -24   -1.21    0.55
   1  -5  24    0.31    0.42
   1   5  24    0.60    0.36
  -1  -6  23    0.95    0.42
   1  -6 -23    1.56    0.46
   1   6 -23   -1.63    0.56
  -1  -6  22    7.50    0.76
   1  -6 -22    5.95    0.68
   1   6 -22   12.23    0.94
   1   6 -22    7.29    0.73
  -1  -6  21    0.27    0.39
   1  -6 -21    0.53    0.37
   1   6 -21    3.13    0.55
   1   6 -21   -0.72    0.47
  -1  -6  20    1.10    0.37
  -1   6  20    0.94    0.24
   1  -6 -20    1.15    0.35
   1   6 -20    1.83    0.52
   1   6 -20   -0.60    0.41
   1   6 -20    1.83    0.48
  -1  -6  19   -0.16    0.31
  -1   6  19    0.34    0.21
   1  -6 -19   -0.64    0.31
   1   6 -19    0.27    0.43
   1   6 -19   -0.59    0.42
   1   6 -19    0.93    0.40
  -1  -6  18    1.35    0.34
  -1   6  18    1.72    0.24
   1  -6 -18    1.92    0.23
   1  -6 -18    1.41    0.31
   1   6 -18    1.94    0.44
   1   6 -18    1.29    0.42
   1   6 -18    2.48    0.45
  -1  -6  17    1.30    0.32
  -1   6  17    1.75    0.24
   1  -6 -17    1.59    0.23
   1  -6 -17    1.36    0.18
   1  -6 -17    1.17    0.29
   1   6 -17    2.72    0.45
   1   6 -17    1.39    0.42
   1   6 -17    1.39    0.37
  -1  -6  16    5.01    0.53
  -1   6  16    4.96    0.33
   1  -6 -16    4.34    0.36
   1  -6 -16    4.02    0.43
   1   6 -16    5.61    0.69
   1   6 -16    4.38    0.45
   1   6 -16    6.17    0.56
  -1  -6  15    1.88    0.34
  -1   6  15    2.87    0.30
   1  -6 -15    1.86    0.25
   1  -6 -15    2.22    0.28
   1   6 -15    2.14    0.42
   1   6 -15    1.79    0.37
   1   6 -15    3.10    0.39
  -1  -6  14    5.22    0.50
  -1   6  14    7.67    0.32
   1  -6 -14    6.73    0.40
   1  -6 -14    6.33    0.39
   1   6 -14    7.40    0.68
   1   6 -14    6.72    0.55
   1   6 -14    7.21    0.60
  -1  -6  13    0.33    0.26
  -1   6  13    0.17    0.15
  -1   6  13    0.20    0.15
   1  -6 -13    0.15    0.23
   1  -6 -13   -0.05    0.20
   1   6 -13    0.94    0.36
   1   6 -13    0.02    0.28
   1   6 -13    0.26    0.29
  -1  -6  12    0.04    0.24
  -1   6  12    0.36    0.16
  -1   6  12   -0.13    0.13
   1  -6 -12    0.16    0.22
   1  -6 -12    0.10    0.17
   1   6 -12    0.43    0.33
   1   6 -12    0.37    0.27
   1   6 -12    0.00    0.27
  -1  -6  11    0.25    0.24
  -1   6  11    0.13    0.16
  -1   6  11    0.39    0.13
   1  -6 -11    0.26    0.23
   1  -6 -11    0.56    0.16
   1   6 -11    0.63    0.33
   1   6 -11    1.10    0.29
   1   6 -11    0.63    0.26
  -1  -6  10   22.82    0.63
  -1   6  10   21.68    0.45
  -1   6  10   21.53    0.34
   1  -6 -10   21.17    0.52
   1  -6 -10   21.08    0.34
   1   6 -10   23.52    0.73
   1   6 -10   23.75    0.65
   1   6 -10   23.70    0.65
  -1  -6   9   13.25    0.54
  -1   6   9   12.58    0.39
   1  -6  -9   11.69    0.45
   1   6  -9   13.07    0.62
   1   6  -9   13.54    0.52
   1   6  -9   12.25    0.51
  -1  -6   8    8.27    0.46
  -1   6   8    7.97    0.36
   1  -6  -8    8.21    0.43
   1   6  -8    8.37    0.54
   1   6  -8   10.09    0.47
  -1  -6   7   27.74    0.64
  -1   6   7   25.27    0.51
   1  -6  -7   25.04    0.54
   1   6  -7   25.19    0.66
   1   6  -7   25.67    0.59
  -1  -6   6   23.07    0.58
  -1   6   6   20.57    0.47
   1  -6  -6   20.38    0.51
   1   6  -6   23.55    0.63
   1   6  -6   21.13    0.51
  -1  -6   5    2.55    0.28
  -1   6   5    2.11    0.25
   1  -6  -5    2.03    0.25
   1   6  -5    2.65    0.30
   1   6  -5    1.77    0.22
  -1  -6   4    4.66    0.36
  -1   6   4    4.71    0.37
   1  -6  -4    3.74    0.38
   1   6  -4    3.68    0.42
   1   6  -4    4.59    0.31
  -1  -6   3   15.75    0.48
  -1  -6   3   13.97    0.42
  -1   6   3   14.18    0.47
   1  -6  -3   14.04    0.47
   1   6  -3   15.66    0.52
   1   6  -3   14.36    0.42
  -1  -6   2   69.44    0.81
  -1  -6   2   63.05    0.73
  -1   6   2   61.91    0.78
  -1   6   2   61.94    0.47
   1  -6  -2   65.05    0.78
   1   6  -2   68.35    0.82
   1   6  -2   63.16    0.73
  -1  -6   1   12.74    0.43
  -1  -6   1   11.82    0.37
  -1   6   1   11.54    0.47
  -1   6   1   12.15    0.27
  -1   6   1   12.50    0.27
   1  -6  -1   12.31    0.48
   1   6  -1   12.84    0.46
   1   6  -1   12.98    0.39
  -1  -6   0   50.82    0.67
  -1  -6   0   48.21    0.62
  -1   6   0   47.04    0.72
  -1   6   0   47.19    0.47
  -1   6   0   48.83    0.48
   1  -6   0   48.84    0.73
   1   6   0   49.14    0.68
   1   6   0   47.82    0.62
  -1  -6  -1    1.81    0.21
  -1  -6  -1    2.23    0.25
  -1   6  -1    1.82    0.27
  -1   6  -1    1.20    0.15
  -1   6  -1    1.61    0.16
   1  -6   1    1.84    0.26
   1   6   1    1.52    0.23
   1   6   1    1.76    0.20
  -1  -6  -2    0.06    0.14
  -1  -6  -2    0.27    0.13
  -1   6  -2   -0.04    0.22
  -1   6  -2    0.08    0.13
  -1   6  -2   -0.14    0.12
   1  -6   2   -0.30    0.19
   1   6   2    0.26    0.18
   1   6   2    0.21    0.15
  -1  -6  -3    2.42    0.27
  -1  -6  -3    2.92    0.28
  -1   6  -3    2.51    0.28
  -1   6  -3    3.19    0.25
  -1   6  -3    2.32    0.26
   1  -6   3    2.77    0.29
   1   6   3    3.00    0.32
   1   6   3    3.15    0.30
  -1  -6  -4    0.04    0.15
  -1  -6  -4    0.15    0.15
  -1   6  -4    0.71    0.26
  -1   6  -4    0.15    0.15
  -1   6  -4    0.01    0.16
   1  -6   4   -0.23    0.21
   1   6   4    0.41    0.18
   1   6   4    0.25    0.18
  -1  -6  -5   11.08    0.34
  -1  -6  -5   11.97    0.38
  -1   6  -5   11.38    0.54
  -1   6  -5   11.70    0.40
   1  -6   5   12.29    0.50
   1   6   5   11.44    0.38
   1   6   5   11.78    0.41
  -1  -6  -6   12.36    0.33
  -1  -6  -6   12.17    0.40
  -1   6  -6   11.86    0.56
  -1   6  -6   13.07    0.43
   1  -6   6   12.07    0.51
   1   6   6   11.60    0.36
   1   6   6   12.37    0.43
  -1  -6  -7    2.88    0.25
  -1  -6  -7    3.75    0.33
  -1   6  -7    2.79    0.32
  -1   6  -7    2.90    0.35
   1  -6   7    3.42    0.33
   1   6   7    3.47    0.29
   1   6   7    4.35    0.40
  -1  -6  -8    6.34    0.27
  -1  -6  -8    8.11    0.40
  -1   6  -8    6.83    0.58
  -1   6  -8    5.41    0.39
   1  -6   8    7.31    0.48
   1   6   8    7.63    0.31
   1   6   8    7.44    0.43
  -1  -6  -9   11.49    0.28
  -1  -6  -9   11.87    0.43
  -1   6  -9   11.27    0.65
  -1   6  -9   11.05    0.50
   1  -6   9   10.22    0.54
   1   6   9   12.09    0.30
   1   6   9   11.54    0.46
  -1  -6 -10   35.79    0.62
  -1   6 -10   37.45    0.86
  -1   6 -10   29.93    0.68
   1  -6  10   38.61    0.80
   1   6  10   36.48    0.65
  -1  -6 -11   -0.40    0.23
  -1   6 -11    0.18    0.34
  -1   6 -11    0.39    0.26
   1  -6  11   -0.35    0.25
   1   6  11    0.25    0.25
  -1  -6 -12   15.22    0.54
  -1   6 -12   13.68    0.72
  -1   6 -12   16.33    0.63
   1  -6  12   16.68    0.65
   1   6  12   14.52    0.53
  -1  -6 -13    2.87    0.33
  -1   6 -13    2.47    0.41
  -1   6 -13    2.53    0.36
   1  -6  13    3.02    0.37
   1   6  13    2.80    0.31
  -1  -6 -14    0.38    0.30
  -1   6 -14   -0.48    0.33
  -1   6 -14   -0.14    0.29
   1  -6  14   -0.11    0.25
  -1  -6 -15   -0.13    0.27
  -1   6 -15   -0.71    0.35
  -1   6 -15   -0.10    0.30
   1  -6  15    0.07    0.29
   1   6  15    0.06    0.24
  -1  -6 -16   -0.14    0.31
  -1   6 -16    0.22    0.38
  -1   6 -16    0.03    0.32
   1  -6  16    0.64    0.29
   1   6  16    1.18    0.30
  -1  -6 -17   -0.27    0.33
  -1   6 -17   -0.15    0.39
  -1   6 -17    1.12    0.38
   1  -6  17   -0.19    0.30
   1   6  17    0.69    0.29
  -1  -6 -18   17.14    0.71
  -1   6 -18   18.14    0.90
  -1   6 -18   19.48    0.86
   1  -6  18   21.99    0.79
   1   6  18   19.73    0.66
  -1  -6 -19   -0.07    0.40
  -1   6 -19    0.48    0.44
  -1   6 -19    1.97    0.48
   1  -6  19    1.57    0.38
   1   6  19    1.36    0.29
  -1  -6 -20   -0.79    0.40
  -1   6 -20   -0.30    0.45
  -1   6 -20    2.57    0.51
   1  -6  20    0.58    0.37
   1   6  20    0.90    0.29
  -1   6 -21   -0.29    0.47
   1  -6  21    0.21    0.36
   1   6  21    0.86    0.31
  -1   6 -22    0.35    0.51
   1  -6  22    1.28    0.41
   1   6  22    1.39    0.33
  -1  -6 -23    2.70    0.57
  -1   6 -23    3.41    0.62
   1  -6  23    6.74    0.79
   1   6  23    7.35    0.64
  -1  -7  22    3.56    0.54
   1  -7 -22    1.57    0.43
   1   7 -22    5.18    0.69
  -1  -7  21   11.23    0.81
   1  -7 -21    8.82    0.65
   1   7 -21   13.91    1.01
  -1  -7  20   -0.50    0.34
  -1   7  20    0.42    0.22
   1  -7 -20   -0.13    0.33
   1   7 -20    2.28    0.54
   1   7 -20    0.49    0.49
  -1  -7  19   -0.43    0.33
  -1   7  19   -0.10    0.20
   1  -7 -19   -0.80    0.29
   1   7 -19    0.86    0.50
   1   7 -19    0.23    0.44
   1   7 -19    0.27    0.43
  -1  -7  18    0.82    0.37
  -1   7  18    1.42    0.21
   1  -7 -18    0.90    0.28
   1   7 -18    2.00    0.48
   1   7 -18    2.16    0.49
   1   7 -18    0.95    0.46
  -1  -7  17    5.05    0.51
  -1   7  17    4.46    0.34
   1  -7 -17    5.51    0.36
   1  -7 -17    4.25    0.43
   1   7 -17    7.24    0.79
   1   7 -17    7.89    0.76
   1   7 -17    4.41    0.51
  -1  -7  16    6.63    0.60
  -1   7  16    5.57    0.33
   1  -7 -16    4.72    0.37
   1  -7 -16    3.87    0.39
   1   7 -16    4.83    0.55
   1   7 -16    8.62    0.72
   1   7 -16    4.23    0.47
  -1  -7  15   46.44    1.01
  -1   7  15   45.06    0.58
   1  -7 -15   42.61    0.61
   1  -7 -15   38.22    0.58
   1   7 -15   45.45    1.08
   1   7 -15   47.12    1.05
   1   7 -15   45.31    1.01
  -1  -7  14    0.51    0.31
  -1   7  14    0.08    0.14
  -1   7  14    2.18    0.27
   1  -7 -14    0.48    0.24
   1  -7 -14    0.80    0.20
   1   7 -14    1.57    0.41
   1   7 -14    0.42    0.34
   1   7 -14    1.51    0.36
  -1  -7  13    8.09    0.57
  -1   7  13    7.47    0.35
  -1   7  13    8.10    0.30
   1  -7 -13    7.49    0.43
   1  -7 -13    6.69    0.31
   1   7 -13    7.95    0.70
   1   7 -13    7.08    0.60
   1   7 -13    7.50    0.57
  -1  -7  12    3.93    0.41
  -1   7  12    2.94    0.31
   1  -7 -12    3.33    0.41
   1  -7 -12    3.83    0.28
   1   7 -12    3.70    0.46
   1   7 -12    3.17    0.40
   1   7 -12    3.16    0.38
  -1  -7  11    2.10    0.32
  -1   7  11    2.74    0.33
   1  -7 -11    3.25    0.31
   1   7 -11    2.67    0.36
   1   7 -11    2.55    0.34
  -1  -7  10    0.59    0.28
  -1   7  10    0.66    0.20
   1  -7 -10   -0.08    0.25
   1   7 -10    0.49    0.34
   1   7 -10    0.48    0.27
   1   7 -10    0.50    0.27
  -1  -7   9    2.25    0.33
  -1   7   9    2.40    0.25
   1  -7  -9    2.32    0.30
   1   7  -9    2.27    0.38
   1   7  -9    2.07    0.31
   1   7  -9    2.49    0.30
  -1  -7   8    0.32    0.26
  -1   7   8    0.13    0.21
   1  -7  -8    0.50    0.26
   1   7  -8   -0.31    0.31
   1   7  -8    0.00    0.20
  -1  -7   7   -0.05    0.22
  -1   7   7   -0.09    0.19
   1  -7  -7   -0.34    0.23
   1   7  -7   -0.10    0.30
   1   7  -7   -0.18    0.21
  -1  -7   6   16.02    0.58
  -1   7   6   15.45    0.49
   1  -7  -6   15.36    0.53
   1   7  -6   16.16    0.66
   1   7  -6   15.74    0.51
  -1  -7   5   43.43    0.79
  -1   7   5   40.54    0.69
   1  -7  -5   40.90    0.71
   1   7  -5   43.27    0.84
   1   7  -5   41.33    0.71
  -1  -7   4    0.11    0.23
  -1   7   4    0.81    0.25
   1  -7  -4   -0.31    0.24
   1   7  -4   -0.36    0.25
   1   7  -4   -0.15    0.17
  -1  -7   3    9.72    0.49
  -1   7   3    8.75    0.49
  -1   7   3    9.12    0.28
   1  -7  -3    8.21    0.47
   1   7  -3   10.50    0.55
   1   7  -3    9.63    0.41
  -1  -7   2    5.91    0.43
  -1  -7   2    5.42    0.36
  -1   7   2    5.39    0.45
  -1   7   2    6.44    0.26
  -1   7   2    6.19    0.24
   1  -7  -2    5.45    0.45
   1   7  -2    5.66    0.49
   1   7  -2    6.77    0.37
  -1  -7   1    3.07    0.30
  -1  -7   1    2.85    0.30
  -1   7   1    2.17    0.31
  -1   7   1    2.85    0.23
  -1   7   1    3.15    0.23
   1  -7  -1    2.29    0.30
   1   7  -1    2.06    0.29
   1   7  -1    3.38    0.33
  -1  -7   0   14.24    0.49
  -1  -7   0   14.06    0.41
  -1   7   0   14.92    0.58
  -1   7   0   13.99    0.33
  -1   7   0   14.06    0.34
   1  -7   0   13.87    0.54
   1   7   0   14.59    0.54
   1   7   0   14.53    0.44
  -1  -7  -1    0.15    0.20
  -1  -7  -1   -0.16    0.15
  -1   7  -1    0.09    0.27
  -1   7  -1   -0.09    0.13
  -1   7  -1   -0.20    0.13
   1  -7   1   -0.49    0.23
   1   7   1    0.06    0.23
   1   7   1    0.30    0.19
  -1  -7  -2   -0.08    0.19
  -1  -7  -2    0.39    0.16
  -1   7  -2    0.29    0.28
  -1   7  -2   -0.22    0.13
  -1   7  -2   -0.27    0.15
   1  -7   2   -0.31    0.23
   1   7   2   -0.23    0.21
   1   7   2    0.24    0.20
  -1  -7  -3   -0.17    0.18
  -1  -7  -3    0.51    0.17
  -1   7  -3    0.08    0.25
  -1   7  -3    0.08    0.16
  -1   7  -3   -0.10    0.17
   1  -7   3   -0.46    0.24
   1   7   3    0.10    0.22
   1   7   3    0.24    0.21
  -1  -7  -4   10.52    0.42
  -1  -7  -4   11.31    0.40
  -1   7  -4   10.30    0.58
  -1   7  -4   10.79    0.39
  -1   7  -4   11.23    0.41
   1  -7   4   10.74    0.54
   1   7   4   10.71    0.45
   1   7   4   11.70    0.45
  -1  -7  -5    5.38    0.36
  -1  -7  -5    6.46    0.37
  -1   7  -5    6.22    0.57
  -1   7  -5    6.39    0.37
  -1   7  -5    5.94    0.38
   1  -7   5    6.40    0.51
   1   7   5    6.08    0.40
   1   7   5    6.88    0.42
  -1  -7  -6   11.56    0.41
  -1  -7  -6   11.01    0.41
  -1   7  -6   11.69    0.64
  -1   7  -6   11.40    0.46
  -1   7  -6   11.66    0.46
   1  -7   6   10.84    0.56
   1   7   6   11.62    0.44
   1   7   6   11.04    0.48
  -1  -7  -7   16.92    0.43
  -1  -7  -7   17.14    0.48
  -1   7  -7   16.99    0.71
  -1   7  -7   17.76    0.54
  -1   7  -7   16.68    0.53
   1  -7   7   16.95    0.64
   1   7   7   16.69    0.46
   1   7   7   16.95    0.53
  -1  -7  -8   18.94    0.41
  -1  -7  -8   19.13    0.52
  -1   7  -8   18.13    0.74
  -1   7  -8   20.44    0.59
  -1   7  -8   19.74    0.58
   1  -7   8   18.46    0.66
   1   7   8   17.85    0.44
   1   7   8   18.21    0.55
  -1  -7  -9   22.64    0.40
  -1  -7  -9   21.78    0.55
  -1   7  -9   23.98    0.82
  -1   7  -9   18.64    0.59
   1  -7   9   22.73    0.70
   1   7   9   22.42    0.44
   1   7   9   21.17    0.58
  -1  -7 -10    0.92    0.16
  -1  -7 -10    0.76    0.26
  -1   7 -10    0.99    0.39
  -1   7 -10    0.23    0.28
   1  -7  10    1.44    0.34
   1   7  10    1.15    0.18
   1   7  10    0.75    0.27
  -1  -7 -11   14.85    0.53
  -1   7 -11   14.65    0.79
  -1   7 -11   16.57    0.64
   1  -7  11   13.06    0.63
   1   7  11   14.92    0.54
  -1  -7 -12    4.09    0.41
  -1   7 -12    5.74    0.51
  -1   7 -12    5.97    0.54
   1  -7  12    4.45    0.54
   1   7  12    5.14    0.44
  -1  -7 -13    0.00    0.26
  -1   7 -13    0.08    0.37
  -1   7 -13    0.05    0.30
   1  -7  13    0.61    0.32
   1   7  13   -0.25    0.22
  -1  -7 -14    3.01    0.33
  -1   7 -14    3.06    0.48
  -1   7 -14    5.21    0.54
   1  -7  14    2.97    0.39
   1   7  14    3.66    0.46
  -1  -7 -15   -0.02    0.28
  -1   7 -15    1.10    0.40
  -1   7 -15    0.55    0.32
   1  -7  15    0.64    0.34
   1   7  15    0.30    0.26
  -1  -7 -16    4.32    0.41
  -1   7 -16    4.06    0.51
  -1   7 -16    5.63    0.62
   1  -7  16    5.11    0.49
   1   7  16    8.07    0.57
  -1  -7 -17    3.49    0.41
  -1   7 -17    3.27    0.52
  -1   7 -17    6.00    0.66
   1  -7  17    4.61    0.49
   1   7  17    5.73    0.54
  -1  -7 -18    5.27    0.63
  -1   7 -18    7.73    0.85
  -1   7 -18    6.89    0.76
   1  -7  18    8.13    0.70
   1   7  18    8.13    0.58
  -1  -7 -19    2.90    0.45
  -1   7 -19    2.86    0.55
  -1   7 -19    4.38    0.54
   1  -7  19    3.73    0.49
   1   7  19    5.69    0.56
  -1  -7 -20   -0.58    0.40
  -1   7 -20   -0.11    0.52
   1  -7  20    0.50    0.40
   1   7  20    0.23    0.32
  -1   7 -21   -0.50    0.70
   1  -7  21    1.39    0.44
   1   7  21    1.06    0.32
   1  -7  22    1.18    0.47
   1   7  22    1.12    0.34
  -1  -8  21    1.02    0.51
   1   8 -21   -0.18    0.60
  -1  -8  20    1.52    0.45
   1  -8 -20   -0.19    0.32
   1   8 -20   -0.59    0.55
  -1  -8  19    7.50    0.78
   1  -8 -19    5.61    0.49
   1   8 -19   10.57    0.98
  -1  -8  18    1.14    0.38
  -1   8  18    0.45    0.17
   1  -8 -18    0.49    0.25
   1   8 -18    1.43    0.51
  -1  -8  17   23.35    0.91
  -1   8  17    0.43    0.15
   1  -8 -17   20.61    0.48
   1  -8 -17   17.95    0.48
   1   8 -17   23.46    1.09
   1   8 -17   20.85    0.96
   1   8 -17   23.80    0.95
  -1  -8  16    3.77    0.45
  -1   8  16    0.61    0.14
   1  -8 -16    4.31    0.40
   1  -8 -16    3.00    0.26
   1   8 -16    7.04    0.85
   1   8 -16    4.03    0.51
   1   8 -16    6.06    0.71
  -1  -8  15   12.29    0.74
  -1   8  15    0.26    0.17
   1  -8 -15   10.49    0.44
   1   8 -15   12.14    0.87
   1   8 -15   11.44    0.78
   1   8 -15   13.01    0.74
  -1  -8  14   10.10    0.68
  -1   8  14   -0.42    0.16
   1  -8 -14    9.17    0.44
   1   8 -14   10.52    0.81
   1   8 -14   10.51    0.75
   1   8 -14   11.43    0.71
  -1  -8  13   36.34    0.92
  -1   8  13    0.28    0.16
   1  -8 -13   33.50    0.62
   1   8 -13   36.56    1.04
   1   8 -13   37.36    0.96
   1   8 -13   33.31    0.88
  -1  -8  12    0.06    0.28
  -1   8  12    0.07    0.20
   1  -8 -12    0.29    0.24
   1   8 -12    1.05    0.39
   1   8 -12    0.47    0.32
   1   8 -12    0.32    0.30
  -1  -8  11   23.64    0.78
  -1   8  11   20.24    0.53
   1  -8 -11   21.64    0.56
   1   8 -11   22.59    0.84
   1   8 -11   19.06    0.72
   1   8 -11   23.33    0.73
  -1  -8  10    0.93    0.30
  -1   8  10    1.33    0.25
   1  -8 -10    0.47    0.26
   1   8 -10    1.22    0.38
   1   8 -10    0.48    0.26
   1   8 -10    1.23    0.30
  -1  -8   9    2.46    0.36
  -1   8   9    3.05    0.30
   1  -8  -9    2.94    0.32
   1   8  -9    2.41    0.43
   1   8  -9    1.72    0.31
   1   8  -9    3.01    0.34
  -1  -8   8    2.37    0.35
  -1   8   8    2.75    0.30
   1  -8  -8    3.61    0.34
   1   8  -8    3.44    0.46
   1   8  -8    2.66    0.32
  -1  -8   7    5.85    0.56
  -1   8   7    4.66    0.44
   1  -8  -7    5.96    0.49
   1   8  -7    5.72    0.67
   1   8  -7    5.22    0.44
  -1  -8   6    3.75    0.39
  -1   8   6    4.57    0.47
   1  -8  -6    4.30    0.48
   1   8  -6    3.95    0.45
   1   8  -6    3.94    0.43
  -1  -8   5   29.09    0.76
  -1   8   5   27.38    0.68
   1  -8  -5   27.75    0.67
   1   8  -5   29.79    0.84
   1   8  -5   28.85    0.66
  -1  -8   4   19.02    0.65
  -1   8   4   19.51    0.65
   1  -8  -4   18.40    0.62
   1   8  -4   19.20    0.74
   1   8  -4   17.85    0.57
  -1  -8   3   -0.03    0.26
  -1   8   3    0.36    0.29
  -1   8   3    0.61    0.15
   1  -8  -3   -0.14    0.26
   1   8  -3   -0.39    0.29
   1   8  -3    0.13    0.22
  -1  -8   2    4.50    0.39
  -1   8   2    3.31    0.35
  -1   8   2    5.33    0.28
  -1   8   2    4.51    0.26
   1  -8  -2    4.38    0.48
   1   8  -2    4.49    0.42
   1   8  -2    4.19    0.41
  -1  -8   1   -0.16    0.25
  -1  -8   1    0.24    0.21
  -1   8   1    0.82    0.32
  -1   8   1    0.78    0.16
  -1   8   1    0.35    0.15
   1  -8  -1    0.44    0.28
   1   8  -1    0.19    0.28
   1   8  -1    0.66    0.21
  -1  -8   0    4.16    0.46
  -1  -8   0    4.75    0.37
  -1   8   0    5.58    0.54
  -1   8   0    5.83    0.30
  -1   8   0    4.57    0.29
   1  -8   0    4.76    0.51
   1   8   0    5.26    0.52
   1   8   0    5.75    0.42
  -1  -8  -1    4.69    0.48
  -1  -8  -1    5.37    0.37
  -1   8  -1    6.80    0.59
  -1   8  -1    6.12    0.31
  -1   8  -1    5.22    0.31
   1  -8   1    5.71    0.52
   1   8   1    5.84    0.52
   1   8   1    5.85    0.42
  -1  -8  -2    3.88    0.34
  -1  -8  -2    3.48    0.36
  -1   8  -2    4.16    0.42
  -1   8  -2    4.09    0.29
  -1   8  -2    3.79    0.33
   1  -8   2    4.05    0.38
   1   8   2    4.71    0.39
   1   8   2    4.69    0.42
  -1  -8  -3    0.88    0.28
  -1  -8  -3    1.30    0.23
  -1   8  -3    1.49    0.36
  -1   8  -3    1.13    0.20
  -1   8  -3    1.67    0.24
   1  -8   3    1.54    0.33
   1   8   3    0.91    0.28
   1   8   3    2.17    0.28
  -1  -8  -4   18.95    0.57
  -1  -8  -4   19.67    0.50
  -1   8  -4   18.07    0.74
  -1   8  -4   14.51    0.47
  -1   8  -4   19.87    0.53
   1  -8   4   19.38    0.70
   1   8   4   18.61    0.60
   1   8   4   18.27    0.56
  -1  -8  -5   10.29    0.48
  -1  -8  -5   12.27    0.46
  -1   8  -5   10.22    0.68
  -1   8  -5   10.83    0.47
  -1   8  -5   11.37    0.49
   1  -8   5    9.85    0.61
   1   8   5    9.81    0.50
   1   8   5   10.18    0.50
  -1  -8  -6   14.20    0.49
  -1  -8  -6   14.69    0.51
  -1   8  -6   15.56    0.74
  -1   8  -6   16.18    0.55
  -1   8  -6   15.35    0.55
   1  -8   6   15.80    0.67
   1   8   6   12.94    0.54
   1   8   6   14.51    0.55
  -1  -8  -7   90.31    0.87
  -1  -8  -7   87.61    0.93
  -1   8  -7   83.91    1.23
  -1   8  -7   88.79    1.04
  -1   8  -7   91.37    1.05
   1  -8   7   84.50    1.19
   1   8   7   82.56    0.86
   1   8   7   83.44    0.93
  -1  -8  -8   46.80    0.64
  -1  -8  -8   44.24    0.71
  -1   8  -8   44.80    1.02
  -1   8  -8   46.91    0.84
  -1   8  -8   47.89    0.84
   1  -8   8   43.36    0.92
   1   8   8   42.53    0.64
   1   8   8   44.55    0.74
  -1  -8  -9   16.24    0.43
  -1  -8  -9   14.44    0.52
  -1   8  -9   14.42    0.77
  -1   8  -9   14.22    0.61
  -1   8  -9   15.31    0.60
   1  -8   9   16.07    0.70
   1   8   9   15.26    0.46
   1   8   9   13.08    0.53
  -1  -8 -10    9.38    0.35
  -1  -8 -10    6.30    0.45
  -1   8 -10    8.69    0.74
  -1   8 -10    8.42    0.59
  -1   8 -10    8.03    0.55
   1  -8  10    7.25    0.59
   1   8  10    4.59    0.31
   1   8  10    6.80    0.46
  -1  -8 -11    5.69    0.30
  -1  -8 -11    4.35    0.44
  -1   8 -11    5.02    0.52
  -1   8 -11    7.28    0.59
  -1   8 -11    5.87    0.54
   1  -8  11    5.20    0.59
   1   8  11    3.75    0.42
  -1  -8 -12    2.81    0.32
  -1   8 -12    2.78    0.46
  -1   8 -12    3.19    0.39
  -1   8 -12    3.78    0.41
   1  -8  12    3.88    0.45
   1   8  12    2.71    0.30
  -1  -8 -13   -0.45    0.28
  -1   8 -13   -0.34    0.41
  -1   8 -13    0.09    0.34
  -1   8 -13    0.07    0.34
   1  -8  13    0.25    0.31
   1   8  13   -0.17    0.24
  -1  -8 -14    1.62    0.31
  -1   8 -14    3.66    0.52
  -1   8 -14    1.65    0.38
   1  -8  14    2.55    0.43
   1   8  14    2.69    0.33
  -1  -8 -15    4.25    0.40
  -1   8 -15    3.64    0.52
  -1   8 -15    6.37    0.62
   1  -8  15    5.69    0.67
   1   8  15    5.76    0.53
  -1  -8 -16   -0.15    0.31
  -1   8 -16    0.18    0.45
  -1   8 -16    0.59    0.40
   1  -8  16    1.40    0.41
   1   8  16    0.19    0.30
  -1  -8 -17   -0.84    0.33
  -1   8 -17    0.84    0.51
  -1   8 -17    0.36    0.43
   1  -8  17   -0.86    0.36
   1   8  17    0.52    0.33
  -1  -8 -18    5.72    0.47
  -1   8 -18    5.19    0.58
  -1   8 -18    8.53    0.80
   1  -8  18    8.87    0.76
   1   8  18    6.59    0.57
   1  -8  19    0.30    0.44
   1   8  19    1.19    0.33
  -1  -8 -20   -0.93    0.42
   1  -8  20    1.25    0.47
   1   8  20    0.17    0.32
   1   8  21    1.58    0.37
  -1  -9  19    1.06    0.50
   1   9 -19    0.00    0.64
  -1  -9  18    7.75    0.84
   1   9 -18    9.27    1.01
  -1  -9  17   -0.84    0.38
   1  -9 -17    1.43    0.25
   1   9 -17    2.18    0.56
  -1  -9  16    2.87    0.46
  -1   9  16    0.16    0.21
   1  -9 -16    2.96    0.29
   1   9 -16    3.52    0.54
   1   9 -16    5.67    0.71
  -1  -9  15    2.06    0.45
  -1   9  15   -0.25    0.20
   1  -9 -15    2.00    0.27
   1   9 -15    1.45    0.51
   1   9 -15    2.88    0.50
   1   9 -15    3.23    0.49
  -1  -9  14    2.22    0.44
  -1   9  14   -0.19    0.20
   1  -9 -14    3.62    0.43
   1   9 -14    3.94    0.57
   1   9 -14    2.24    0.43
   1   9 -14    2.30    0.45
  -1  -9  13    0.99    0.36
  -1   9  13   -0.32    0.21
   1  -9 -13    0.12    0.25
   1   9 -13    0.90    0.45
   1   9 -13   -0.74    0.32
   1   9 -13    0.70    0.37
  -1  -9  12   44.23    1.04
  -1   9  12   -0.43    0.20
   1  -9 -12   43.33    0.74
   1   9 -12   44.87    1.13
   1   9 -12   40.86    0.95
   1   9 -12   45.28    0.99
  -1  -9  11    2.13    0.40
  -1   9  11   -0.42    0.19
   1  -9 -11    1.68    0.30
   1   9 -11    2.41    0.46
   1   9 -11    1.00    0.35
   1   9 -11    2.15    0.39
  -1  -9  10    6.71    0.63
  -1   9  10    4.51    0.46
   1  -9 -10    5.70    0.48
   1   9 -10    4.33    0.47
   1   9 -10    4.54    0.43
   1   9 -10    6.25    0.57
  -1  -9   9    0.46    0.31
  -1   9   9    0.31    0.26
   1  -9  -9    0.62    0.28
   1   9  -9    0.18    0.38
   1   9  -9    0.63    0.29
   1   9  -9    1.15    0.32
  -1  -9   8   28.64    0.84
  -1   9   8   23.01    0.62
   1  -9  -8   26.89    0.67
   1   9  -8   29.43    0.93
   1   9  -8   25.96    0.72
   1   9  -8   29.60    0.79
  -1  -9   7    5.67    0.59
  -1   9   7    2.28    0.33
   1  -9  -7    3.55    0.36
   1   9  -7    3.17    0.44
   1   9  -7    4.04    0.48
  -1  -9   6  115.07    1.39
  -1   9   6  105.30    1.15
   1  -9  -6  110.76    1.18
   1   9  -6  111.02    1.41
   1   9  -6  109.55    1.25
  -1  -9   5    7.60    0.57
  -1   9   5    4.92    0.55
   1  -9  -5    5.12    0.54
   1   9  -5    6.02    0.64
   1   9  -5    5.87    0.50
  -1  -9   4   46.00    0.93
  -1   9   4   43.30    0.87
   1  -9  -4   47.06    0.87
   1   9  -4   44.73    0.97
   1   9  -4   46.39    0.84
  -1  -9   3   -0.08    0.28
  -1   9   3    0.45    0.32
  -1   9   3    0.39    0.17
  -1   9   3    0.75    0.16
   1  -9  -3    0.57    0.31
   1   9  -3    0.41    0.34
   1   9  -3   -0.37    0.25
  -1  -9   2    4.56    0.44
  -1   9   2    4.17    0.42
  -1   9   2    4.27    0.32
  -1   9   2    4.28    0.29
   1  -9  -2    3.89    0.39
   1   9  -2    3.53    0.41
   1   9  -2    4.04    0.45
  -1  -9   1   12.83    0.64
  -1   9   1   11.93    0.68
  -1   9   1   13.50    0.40
  -1   9   1   14.30    0.39
   1  -9  -1   13.17    0.64
   1   9  -1   14.09    0.68
   1   9  -1   13.72    0.56
  -1  -9   0   98.62    1.19
  -1  -9   0   93.72    1.04
  -1   9   0   90.45    1.21
  -1   9   0   91.15    0.81
  -1   9   0   95.72    0.84
   1  -9   0   96.39    1.21
   1   9   0   95.26    1.18
   1   9   0   90.85    1.04
  -1  -9  -1   32.54    0.78
  -1  -9  -1   28.40    0.66
  -1   9  -1   30.63    0.86
  -1   9  -1   31.77    0.56
  -1   9  -1   33.57    0.58
   1  -9   1   32.82    0.82
   1   9   1   29.07    0.78
   1   9   1   29.79    0.69
  -1  -9  -2   85.93    1.08
  -1  -9  -2   79.86    0.94
  -1   9  -2   78.29    1.17
  -1   9  -2   81.67    0.85
  -1   9  -2   85.88    0.88
   1  -9   2   85.90    1.19
   1   9   2   80.00    1.06
   1   9   2   76.71    0.94
  -1  -9  -3    2.70    0.34
  -1  -9  -3    2.26    0.28
  -1   9  -3    3.13    0.44
  -1   9  -3    3.57    0.35
  -1   9  -3    3.42    0.39
   1  -9   3    2.46    0.36
   1   9   3    1.39    0.31
   1   9   3    2.56    0.31
  -1  -9  -4   -0.30    0.25
  -1  -9  -4    0.12    0.22
  -1   9  -4    0.46    0.35
  -1   9  -4   -0.18    0.20
  -1   9  -4    0.55    0.22
   1  -9   4   -0.15    0.29
   1   9   4   -0.31    0.27
   1   9   4    0.06    0.26
  -1  -9  -5    9.38    0.50
  -1  -9  -5    7.70    0.42
  -1   9  -5    8.83    0.70
  -1   9  -5    7.09    0.42
  -1   9  -5   10.35    0.50
   1  -9   5    8.94    0.63
   1   9   5    8.32    0.55
   1   9   5   10.47    0.51
  -1  -9  -6    5.15    0.45
  -1  -9  -6    6.38    0.43
  -1   9  -6    6.90    0.71
  -1   9  -6    3.78    0.44
  -1   9  -6    5.55    0.47
   1  -9   6    6.20    0.60
   1   9   6    4.01    0.47
   1   9   6    4.77    0.47
  -1  -9  -7  104.77    1.01
  -1  -9  -7   94.32    0.99
  -1   9  -7   96.98    1.36
  -1   9  -7  105.81    1.17
  -1   9  -7  108.96    1.18
   1  -9   7  108.30    1.40
   1   9   7   93.49    0.99
   1   9   7   99.00    1.02
  -1  -9  -8    9.30    0.45
  -1  -9  -8    8.05    0.49
  -1   9  -8    7.97    0.72
  -1   9  -8    9.45    0.57
  -1   9  -8    8.98    0.52
   1  -9   8    8.32    0.65
   1   9   8    5.12    0.43
   1   9   8    6.46    0.48
  -1  -9  -9    0.56    0.21
  -1  -9  -9    0.07    0.26
  -1   9  -9    0.14    0.38
  -1   9  -9   -0.29    0.28
  -1   9  -9   -0.19    0.27
   1  -9   9    0.13    0.31
   1   9   9   -0.32    0.17
  -1  -9 -10    0.76    0.21
  -1  -9 -10   -0.31    0.24
  -1   9 -10   -0.38    0.37
  -1   9 -10   -0.84    0.28
  -1   9 -10   -0.37    0.31
   1  -9  10   -0.35    0.30
   1   9  10   -0.30    0.17
   1   9  10   -0.66    0.24
  -1  -9 -11    2.68    0.33
  -1  -9 -11    3.74    0.45
  -1   9 -11    2.42    0.50
  -1   9 -11    2.66    0.42
  -1   9 -11    2.83    0.38
   1  -9  11    3.38    0.43
   1   9  11    2.87    0.32
  -1  -9 -12    0.58    0.19
  -1  -9 -12    0.63    0.28
  -1   9 -12    0.28    0.46
  -1   9 -12    0.62    0.37
  -1   9 -12    1.59    0.35
   1  -9  12    1.79    0.41
   1   9  12    0.69    0.27
  -1  -9 -13    0.96    0.31
  -1   9 -13    0.79    0.46
  -1   9 -13    0.45    0.40
  -1   9 -13    1.49    0.39
   1  -9  13    1.75    0.41
   1   9  13    2.24    0.30
  -1  -9 -14    1.20    0.34
  -1   9 -14    0.61    0.50
  -1   9 -14    1.23    0.46
  -1   9 -14    2.05    0.42
   1  -9  14    1.48    0.41
   1   9  14    1.83    0.30
  -1  -9 -15   -0.39    0.32
  -1   9 -15   -0.09    0.47
  -1   9 -15   -0.26    0.43
  -1   9 -15    0.52    0.41
   1  -9  15    0.71    0.41
   1   9  15    0.90    0.28
  -1  -9 -16    1.05    0.36
  -1   9 -16    1.24    0.50
  -1   9 -16    2.35    0.48
   1  -9  16    2.53    0.47
   1   9  16    2.17    0.35
  -1  -9 -17    1.01    0.38
  -1   9 -17    0.63    0.52
  -1   9 -17    0.59    0.46
   1  -9  17    0.56    0.43
   1   9  17    2.27    0.36
  -1  -9 -18   -0.42    0.40
  -1   9 -18    0.41    0.53
   1  -9  18    1.59    0.47
   1   9  18    1.33    0.34
  -1  -9 -19   -0.36    0.44
  -1   9 -19    0.44    0.62
   1  -9  19    0.82    0.52
   1   9  19    1.44    0.35
  -1 -10  17    0.66    0.53
  -1 -10  16    2.43    0.56
   1 -10 -16    2.59    0.31
   1  10 -16   -0.21    0.45
  -1 -10  15    1.02    0.47
  -1  10  15    0.27    0.26
   1 -10 -15    1.65    0.29
   1  10 -15   -0.81    0.39
  -1 -10  14   11.21    0.86
  -1  10  14    0.32    0.27
   1 -10 -14   12.34    0.57
   1  10 -14    8.19    0.72
   1  10 -14   13.05    0.87
  -1 -10  13    0.83    0.43
   1 -10 -13    1.15    0.31
   1  10 -13    0.14    0.36
   1  10 -13    2.38    0.48
  -1 -10  12    1.31    0.43
   1 -10 -12    0.85    0.30
   1  10 -12    1.00    0.51
   1  10 -12    0.71    0.37
   1  10 -12    0.63    0.40
  -1 -10  11    4.58    0.55
  -1  10  11   -0.43    0.25
   1 -10 -11    3.37    0.37
   1  10 -11    4.23    0.57
   1  10 -11    3.54    0.44
   1  10 -11    3.50    0.43
  -1 -10  10    0.56    0.36
  -1  10  10   -0.67    0.24
   1 -10 -10   -0.50    0.24
   1  10 -10    1.13    0.48
   1  10 -10    0.61    0.34
   1  10 -10    0.33    0.36
  -1 -10   9    2.11    0.41
  -1  10   9    0.35    0.28
   1 -10  -9    1.56    0.31
   1  10  -9    1.23    0.44
   1  10  -9    0.70    0.33
   1  10  -9    2.16    0.35
  -1 -10   8    6.01    0.67
  -1  10   8    3.25    0.38
   1 -10  -8    4.22    0.40
   1  10  -8    4.80    0.54
   1  10  -8    4.10    0.42
   1  10  -8    6.67    0.56
  -1 -10   7   -0.30    0.32
  -1  10   7    0.68    0.33
   1 -10  -7   -0.10    0.28
   1  10  -7    0.33    0.39
   1  10  -7   -0.26    0.29
   1  10  -7    0.27    0.29
  -1 -10   6    5.08    0.63
  -1  10   6    3.73    0.41
   1 -10  -6    5.23    0.52
   1  10  -6    4.75    0.52
   1  10  -6    2.41    0.34
  -1 -10   5    0.81    0.33
  -1  10   5   -0.49    0.32
   1 -10  -5    1.06    0.33
   1  10  -5    0.53    0.35
   1  10  -5   -0.17    0.28
  -1 -10   4    0.06    0.31
  -1  10   4    0.10    0.34
   1 -10  -4    0.28    0.30
   1  10  -4    0.65    0.35
   1  10  -4    0.01    0.26
  -1 -10   3    2.47    0.38
  -1  10   3    2.14    0.38
  -1  10   3    1.74    0.21
  -1  10   3    0.54    0.13
   1 -10  -3    2.21    0.38
   1  10  -3    2.98    0.43
   1  10  -3    1.38    0.30
  -1 -10   2    0.08    0.31
  -1  10   2   -0.27    0.34
  -1  10   2    0.28    0.14
   1 -10  -2   -0.11    0.28
   1  10  -2   -0.53    0.32
  -1 -10   1    0.22    0.29
  -1  10   1   -0.03    0.36
  -1  10   1    0.63    0.20
  -1  10   1    0.15    0.15
   1 -10  -1    0.21    0.31
   1  10  -1   -0.38    0.32
   1  10  -1    0.26    0.26
  -1 -10   0    6.36    0.58
  -1  10   0    5.12    0.50
  -1  10   0    5.38    0.37
  -1  10   0    0.26    0.16
   1 -10   0    6.87    0.61
   1  10   0    5.35    0.48
   1  10   0    6.03    0.47
  -1 -10  -1    1.83    0.35
  -1  10  -1    1.53    0.39
  -1  10  -1    1.73    0.25
  -1  10  -1    1.49    0.22
   1 -10   1    1.50    0.35
   1  10   1    2.31    0.38
   1  10   1    1.86    0.31
  -1 -10  -2    1.18    0.32
  -1 -10  -2    0.02    0.25
  -1  10  -2    0.77    0.40
  -1  10  -2    0.27    0.22
  -1  10  -2    1.00    0.23
   1 -10   2    1.23    0.34
   1  10   2    0.26    0.32
   1  10   2    0.70    0.27
  -1 -10  -3   28.98    0.76
  -1 -10  -3   23.63    0.62
  -1  10  -3   28.03    0.92
  -1  10  -3   28.27    0.62
  -1  10  -3   28.02    0.63
   1 -10   3   28.75    0.84
   1  10   3   25.65    0.75
   1  10   3   25.70    0.66
  -1 -10  -4   16.97    0.63
  -1 -10  -4   14.77    0.56
  -1  10  -4   13.57    0.79
  -1  10  -4   16.31    0.55
  -1  10  -4   18.06    0.59
   1 -10   4   18.27    0.75
   1  10   4   15.10    0.67
   1  10   4   14.27    0.58
  -1 -10  -5    2.18    0.34
  -1 -10  -5    1.70    0.29
  -1  10  -5    2.07    0.45
  -1  10  -5    1.99    0.29
  -1  10  -5    2.87    0.33
   1 -10   5    1.84    0.39
   1  10   5    2.16    0.36
   1  10   5    1.32    0.30
  -1 -10  -6   12.54    0.56
  -1 -10  -6   10.21    0.50
  -1  10  -6    9.60    0.77
  -1  10  -6    9.93    0.51
  -1  10  -6   11.79    0.58
   1 -10   6   12.29    0.72
   1  10   6    9.91    0.58
   1  10   6    9.34    0.55
  -1 -10  -7   10.35    0.52
  -1 -10  -7    8.30    0.49
  -1  10  -7    7.62    0.78
  -1  10  -7    7.93    0.50
  -1  10  -7   10.07    0.55
   1 -10   7    9.62    0.71
   1  10   7    1.06    0.25
   1  10   7    8.91    0.54
  -1 -10  -8    0.93    0.27
  -1 -10  -8    1.47    0.26
  -1  10  -8   -0.54    0.41
  -1  10  -8   -0.49    0.27
  -1  10  -8    0.74    0.32
   1 -10   8    0.85    0.35
   1  10   8    0.11    0.27
  -1 -10  -9    0.39    0.25
  -1 -10  -9    0.50    0.28
  -1  10  -9   -0.80    0.41
  -1  10  -9   -0.23    0.30
  -1  10  -9   -0.25    0.31
   1 -10   9    0.17    0.35
   1  10   9   -0.51    0.22
   1  10   9   -0.61    0.25
  -1 -10 -10    2.03    0.28
  -1 -10 -10    2.51    0.33
  -1  10 -10    0.40    0.47
  -1  10 -10    2.11    0.42
  -1  10 -10    2.93    0.41
   1 -10  10    2.78    0.47
   1  10  10    1.34    0.29
  -1 -10 -11    0.64    0.24
  -1 -10 -11   -0.08    0.28
  -1  10 -11   -0.11    0.47
  -1  10 -11   -0.74    0.36
  -1  10 -11    1.08    0.37
   1 -10  11    1.18    0.40
   1  10  11    0.40    0.25
  -1 -10 -12   -0.05    0.23
  -1 -10 -12    0.15    0.31
  -1  10 -12   -0.01    0.40
  -1  10 -12    1.30    0.41
   1 -10  12    0.51    0.41
   1  10  12   -0.22    0.20
   1  10  12    0.09    0.26
  -1 -10 -13    4.51    0.54
  -1  10 -13    3.88    0.53
  -1  10 -13    4.20    0.49
   1 -10  13    4.95    0.55
   1  10  13    3.85    0.47
  -1 -10 -14    6.02    0.58
  -1  10 -14    8.23    0.79
  -1  10 -14   10.83    0.76
   1 -10  14    7.25    0.87
   1  10  14    8.43    0.53
  -1 -10 -15    0.37    0.37
  -1  10 -15    1.65    0.51
   1 -10  15    1.75    0.53
   1  10  15    1.80    0.33
  -1 -10 -16    3.47    0.44
  -1  10 -16    3.97    0.60
   1 -10  16    4.43    0.60
   1  10  16    6.14    0.58
  -1 -11  14    5.88    0.70
   1 -11 -14    9.96    0.61
   1  11 -14    6.24    0.60
  -1 -11  13    0.36    0.48
  -1  11  13   -0.74    0.32
   1 -11 -13    0.33    0.34
   1  11 -13   -0.19    0.43
  -1 -11  12    0.76    0.45
   1 -11 -12    0.80    0.35
   1  11 -12   -0.93    0.42
   1  11 -12    0.00    0.43
  -1 -11  11    1.65    0.49
  -1  11  11   -0.81    0.31
   1 -11 -11    1.00    0.33
   1  11 -11    0.33    0.44
  -1 -11  10    5.45    0.57
  -1  11  10   -0.28    0.31
   1 -11 -10    6.21    0.61
   1  11 -10    3.38    0.43
   1  11 -10    8.53    0.70
  -1 -11   9    1.46    0.44
   1 -11  -9    0.60    0.34
   1  11  -9   -0.19    0.35
   1  11  -9    1.41    0.41
  -1 -11   8    3.52    0.46
   1 -11  -8    4.99    0.58
   1  11  -8    3.58    0.53
   1  11  -8    2.12    0.41
   1  11  -8    3.96    0.46
  -1 -11   7    0.89    0.40
  -1  11   7    0.16    0.35
   1 -11  -7    0.39    0.32
   1  11  -7    0.55    0.44
   1  11  -7    0.01    0.31
   1  11  -7    0.87    0.37
  -1 -11   6   -0.03    0.37
  -1  11   6   -0.07    0.36
   1 -11  -6   -0.10    0.31
   1  11  -6   -0.05    0.43
   1  11  -6   -0.25    0.31
   1  11  -6    0.53    0.34
  -1 -11   5    3.05    0.44
  -1  11   5    1.98    0.42
   1 -11  -5    2.77    0.39
   1  11  -5    2.71    0.49
   1  11  -5    1.22    0.35
  -1 -11   4    0.43    0.37
  -1  11   4    1.07    0.41
   1 -11  -4    0.57    0.31
   1  11  -4   -0.39    0.41
   1  11  -4    0.11    0.31
  -1 -11   3    6.30    0.69
  -1  11   3    6.25    0.56
   1 -11  -3    7.86    0.65
   1  11  -3    5.94    0.74
   1  11  -3    6.21    0.54
  -1 -11   2    0.30    0.36
  -1  11   2   -0.55    0.38
  -1  11   2    0.95    0.18
   1 -11  -2    0.58    0.36
   1  11  -2    0.52    0.41
   1  11  -2   -0.64    0.29
  -1 -11   1    0.76    0.37
  -1  11   1   -0.94    0.38
   1 -11  -1   -0.58    0.34
   1  11  -1    0.64    0.38
   1  11  -1   -0.52    0.29
  -1 -11   0    3.04    0.43
  -1  11   0    1.10    0.44
  -1  11   0    1.56    0.24
  -1  11   0    0.70    0.20
   1 -11   0    2.12    0.42
   1  11   0    0.88    0.40
   1  11   0    1.51    0.34
  -1 -11  -1    2.75    0.41
  -1  11  -1    1.63    0.45
  -1  11  -1    2.22    0.28
  -1  11  -1    0.89    0.21
   1 -11   1    3.23    0.44
   1  11   1    2.43    0.42
   1  11   1    1.86    0.36
  -1 -11  -2    8.45    0.65
  -1  11  -2    6.00    0.55
  -1  11  -2    7.78    0.46
  -1  11  -2    0.60    0.22
   1 -11   2    9.03    0.71
   1  11   2    6.31    0.53
   1  11   2    6.30    0.56
  -1 -11  -3    0.84    0.34
  -1  11  -3    0.31    0.42
  -1  11  -3    0.49    0.26
  -1  11  -3    0.27    0.22
   1 -11   3    0.93    0.38
   1  11   3   -0.01    0.38
   1  11   3    0.78    0.33
  -1 -11  -4    1.54    0.35
  -1 -11  -4    0.00    0.31
  -1  11  -4    0.91    0.46
  -1  11  -4    1.42    0.30
  -1  11  -4    0.82    0.24
   1 -11   4    2.00    0.40
   1  11   4    0.21    0.38
   1  11   4    0.79    0.31
  -1 -11  -5   11.58    0.64
  -1 -11  -5   10.78    0.56
  -1  11  -5   10.27    0.87
  -1  11  -5    9.88    0.56
  -1  11  -5    1.13    0.26
   1 -11   5   11.34    0.75
   1  11   5    5.06    0.55
   1  11   5    7.06    0.55
  -1 -11  -6    0.49    0.31
  -1 -11  -6    0.49    0.28
  -1  11  -6   -0.51    0.47
  -1  11  -6   -0.51    0.30
  -1  11  -6   -0.39    0.25
   1 -11   6    1.36    0.41
   1  11   6   -0.46    0.28
  -1 -11  -7    3.59    0.38
  -1 -11  -7    3.17    0.34
  -1  11  -7    1.96    0.54
  -1  11  -7    2.62    0.35
  -1  11  -7    0.88    0.31
   1 -11   7    3.99    0.52
   1  11   7    2.94    0.35
  -1 -11  -8    6.49    0.56
  -1 -11  -8    4.02    0.39
  -1  11  -8    1.95    0.70
  -1  11  -8    3.66    0.41
  -1  11  -8    5.25    0.58
   1 -11   8    8.52    0.83
   1  11   8   -0.77    0.29
   1  11   8    4.05    0.38
  -1 -11  -9    2.89    0.36
  -1 -11  -9    2.37    0.35
  -1  11  -9    2.46    0.40
  -1  11  -9    4.94    0.61
   1 -11   9    7.96    0.86
   1  11   9    1.53    0.31
  -1 -11 -10    0.81    0.31
  -1 -11 -10    0.24    0.32
  -1  11 -10    1.20    0.40
   1 -11  10    0.61    0.48
   1  11  10   -0.21    0.29
  -1 -11 -11    1.84    0.30
  -1 -11 -11    5.00    0.53
  -1  11 -11   -0.68    0.39
  -1  11 -11    2.87    0.46
   1 -11  11    1.24    0.53
   1  11  11    1.55    0.31
  -1 -11 -12    1.69    0.31
  -1 -11 -12    5.87    0.61
  -1  11 -12    2.77    0.53
  -1  11 -12    3.16    0.49
   1 -11  12    3.22    0.57
   1  11  12   -0.59    0.24
   1  11  12    2.21    0.31
  -1 -11 -13    1.55    0.34
  -1  11 -13    0.15    0.50
  -1  11 -13    2.32    0.51
   1 -11  13    1.30    0.54
   1  11  13    0.34    0.26
  -1  11 -14    1.50    0.51
   1 -11  14    1.09    0.57
   1  11  14    1.59    0.30
  -1 -12  10    2.03    0.58
  -1  12  10   -0.16    0.42
   1 -12 -10    0.27    0.43
   1  12 -10    0.35    0.51
  -1 -12   9    2.06    0.50
  -1  12   9   -0.12    0.42
   1 -12  -9    3.05    0.45
   1  12  -9    1.53    0.46
   1  12  -9    2.70    0.49
  -1 -12   8   -0.39    0.44
   1 -12  -8    1.60    0.40
   1  12  -8   -1.14    0.42
   1  12  -8    1.25    0.43
  -1  12   7   -0.88    0.38
   1 -12  -7    1.49    0.40
   1  12  -7    1.46    0.44
  -1 -12   6    0.72    0.44
  -1  12   6   -0.79    0.38
   1 -12  -6    0.39    0.37
   1  12  -6   -0.57    0.38
   1  12  -6    1.54    0.42
  -1 -12   5    0.56    0.43
  -1  12   5   -1.13    0.43
   1 -12  -5    1.76    0.41
   1  12  -5    1.46    0.41
  -1 -12   4    4.93    0.58
  -1  12   4    4.15    0.53
   1 -12  -4   10.01    0.73
   1  12  -4    4.73    0.54
   1  12  -4    4.27    0.46
   1  12  -4    3.81    0.46
  -1 -12   3    5.29    0.60
  -1  12   3    4.88    0.59
   1 -12  -3    8.67    0.70
   1  12  -3    3.32    0.56
   1  12  -3    3.66    0.44
  -1 -12   2    1.67    0.48
  -1  12   2   -0.89    0.46
   1 -12  -2    2.94    0.46
   1  12  -2   -0.30    0.46
   1  12  -2    1.47    0.38
  -1 -12   1    3.86    0.48
  -1  12   1    2.17    0.52
  -1  12   1    0.87    0.23
   1 -12  -1    3.65    0.50
   1  12  -1    1.28    0.48
   1  12  -1    1.99    0.40
  -1 -12   0    1.79    0.44
  -1  12   0    0.52    0.51
  -1  12   0   -0.48    0.23
  -1  12   0    1.03    0.25
   1 -12   0    1.75    0.44
   1  12   0    0.15    0.44
   1  12   0   -0.60    0.33
  -1 -12  -1    1.25    0.42
  -1  12  -1   -1.25    0.46
  -1  12  -1    0.28    0.27
  -1  12  -1    1.48    0.26
   1 -12   1    1.22    0.44
   1  12   1    0.42    0.45
   1  12   1    0.50    0.34
  -1 -12  -2    2.55    0.44
  -1  12  -2    0.23    0.50
  -1  12  -2    1.70    0.31
  -1  12  -2    1.27    0.28
   1 -12   2    2.76    0.48
   1  12   2    1.19    0.47
   1  12   2    0.17    0.35
  -1 -12  -3    0.50    0.39
  -1  12  -3   -0.82    0.51
  -1  12  -3   -0.06    0.29
  -1  12  -3    1.35    0.29
   1 -12   3    1.25    0.44
   1  12   3    0.41    0.43
  -1 -12  -4    0.75    0.38
  -1  12  -4    1.30    0.30
   1 -12   4    1.36    0.46
   1  12   4   -0.07    0.33
  -1 -12  -5    2.84    0.42
  -1  12  -5    2.74    0.38
  -1  12  -5    0.78    0.33
   1 -12   5    2.90    0.51
   1  12   5    1.94    0.40
  -1 -12  -6    0.48    0.37
  -1  12  -6   -0.04    0.33
   1  12   6    0.23    0.33
  -1 -12  -7    1.79    0.40
  -1 -12  -7   -0.42    0.34
  -1  12  -7    0.63    0.36
   1 -12   7    1.89    0.54
   1  12   7   -0.58    0.37
   1  12   7   -0.80    0.32
  -1 -12  -8    2.62    0.45
  -1 -12  -8    3.28    0.40
  -1  12  -8    1.06    0.41
  -1  12  -8    1.29    0.38
   1 -12   8    2.33    0.57
   1  12   8   -0.18    0.30
  -1 -12  -9    2.33    0.41
  -1 -12  -9    2.65    0.40
  -1  12  -9    0.73    0.42
  -1  12  -9    1.80    0.41
   1 -12   9    1.43    0.57
   1  12   9   -0.36    0.28
   2   0 -26    0.46    0.45
   2   0 -25   -0.60    0.37
   2   0 -25    1.94    0.39
   2   0 -25    2.36    0.50
   2   0 -24    1.18    0.39
   2   0 -24    1.05    0.37
   2   0 -24    2.42    0.46
   2   0 -23   -0.25    0.33
   2   0 -23    0.56    0.33
   2   0 -23   -0.34    0.38
   2   0 -22   -0.50    0.31
   2   0 -22   -0.39    0.30
   2   0 -22   -0.30    0.38
   2   0 -21    0.52    0.29
   2   0 -21    0.25    0.27
   2   0 -21    0.20    0.35
   2   0 -20   29.93    0.73
   2   0 -20   30.95    0.73
   2   0 -20   29.97    0.82
   2   0 -19    0.11    0.26
   2   0 -19    0.26    0.27
   2   0 -19   -0.24    0.29
   2   0 -18   32.45    0.72
   2   0 -18   31.57    0.71
   2   0 -18   32.33    0.79
   2   0 -17   -0.08    0.22
   2   0 -17   -0.22    0.24
   2   0 -17   -0.53    0.29
   2   0 -16    1.39    0.25
   2   0 -16    1.37    0.25
   2   0 -16    0.66    0.25
   2   0 -15   -0.38    0.19
   2   0 -15    0.19    0.20
   2   0 -15   -0.33    0.21
   2   0 -14    5.13    0.36
   2   0 -14    5.71    0.38
   2   0 -14    4.37    0.37
   2   0 -13    0.04    0.17
   2   0 -13    0.16    0.17
   2   0 -13    0.20    0.20
   2   0 -12  153.63    1.11
   2   0 -12  155.81    1.12
   2   0 -12  157.65    1.15
   2   0 -12  153.07    1.13
   2   0 -11   -0.13    0.14
   2   0 -11    0.23    0.14
   2   0 -11   -0.15    0.16
   2   0 -11   -0.15    0.14
   2   0 -10  357.47    1.59
   2   0 -10  363.86    1.59
   2   0 -10  363.34    1.58
   2   0 -10  355.75    1.55
   2   0  -9    0.07    0.13
   2   0  -9   -0.05    0.13
   2   0  -9   -0.15    0.14
   2   0  -9   -0.04    0.13
   2   0  -8  406.79    1.60
   2   0  -8  410.37    1.60
   2   0  -8  404.98    1.51
   2   0  -7    0.47    0.13
   2   0  -7    0.24    0.13
   2   0  -6  481.87    1.64
   2   0  -6  479.55    1.49
  -2   0   5    0.06    0.09
  -2   0   4  526.01    1.69
   2   0  -4  531.83    1.62
   2   0  -4  516.03    1.42
  -2   0   3    0.10    0.09
  -2   0   3    0.19    0.09
   2   0  -3    0.05    0.11
   2   0  -3    0.11    0.11
  -2   0   2    1.25    0.13
  -2   0   2    1.38    0.16
   2   0  -2    1.70    0.20
   2   0  -2    2.02    0.21
  -2   0   1    0.02    0.09
  -2   0   1    0.18    0.10
   2   0  -1    0.14    0.11
   2   0  -1    0.42    0.13
  -2   0   0   67.58    0.54
  -2   0   0   63.08    0.51
   2   0   0   67.35    0.55
   2   0   0   64.70    0.54
  -2   0  -1    0.03    0.10
  -2   0  -1    0.41    0.14
   2   0   1    0.34    0.11
   2   0   1    0.31    0.15
  -2   0  -2    9.96    0.25
  -2   0  -2   10.33    0.32
   2   0   2    9.94    0.27
   2   0   2    9.33    0.32
  -2   0  -3    0.56    0.11
  -2   0  -3    0.60    0.16
   2   0   3    0.46    0.13
   2   0   3    0.06    0.15
  -2   0  -4  406.65    1.22
  -2   0  -4  381.39    1.40
   2   0   4  380.20    1.19
   2   0   4  382.62    1.41
  -2   0  -5    0.13    0.11
  -2   0  -5   -0.19    0.16
   2   0   5    0.26    0.13
   2   0   5   -0.20    0.15
  -2   0  -6   68.55    0.53
  -2   0  -6   67.10    0.70
   2   0   6   63.91    0.53
   2   0   6   65.81    0.68
  -2   0  -7    0.21    0.12
  -2   0  -7    0.09    0.18
   2   0   7    1.18    0.15
   2   0   7   -0.20    0.16
  -2   0  -8  204.84    0.91
  -2   0  -8  206.21    1.25
   2   0   8  203.84    0.92
   2   0   8  204.50    1.24
  -2   0  -9    0.12    0.14
  -2   0  -9   -0.08    0.21
   2   0   9   -0.03    0.14
   2   0   9   -0.23    0.16
  -2   0 -10  180.20    0.90
  -2   0 -10  180.19    1.29
   2   0  10  190.74    0.93
   2   0  10  182.52    1.28
  -2   0 -11    0.10    0.16
  -2   0 -11   -0.27    0.23
   2   0  11   -0.41    0.15
   2   0  11   -0.40    0.19
  -2   0 -12   12.21    0.37
  -2   0 -12   13.30    0.57
   2   0  12   12.28    0.33
   2   0  12   12.26    0.50
  -2   0 -13    0.40    0.19
  -2   0 -13    0.16    0.28
   2   0  13   -0.03    0.15
   2   0  13   -0.07    0.20
  -2   0 -14   46.71    0.59
  -2   0 -14   46.94    0.89
   2   0  14   49.77    0.57
   2   0  14   49.27    0.84
  -2   0 -15    0.13    0.21
  -2   0 -15    0.50    0.34
   2   0  15   -0.15    0.15
  -2   0 -16    3.83    0.39
  -2   0 -16    3.97    0.44
   2   0  16    3.47    0.29
   2   0  16    3.68    0.35
  -2   0 -17    0.60    0.24
  -2   0 -17   -0.10    0.36
   2   0  17   -0.05    0.16
   2   0  17   -0.28    0.23
  -2   0 -18    1.90    0.26
  -2   0 -18    2.51    0.42
   2   0  18    1.98    0.21
   2   0  18    1.52    0.33
  -2   0 -19   -0.28    0.23
  -2   0 -19    0.36    0.38
   2   0  19   -0.27    0.16
   2   0  19   -0.14    0.27
  -2   0 -20    2.43    0.30
  -2   0 -20    3.35    0.47
   2   0  20    2.67    0.31
   2   0  20    4.40    0.52
  -2   0 -21   -0.21    0.26
  -2   0 -21    0.95    0.45
   2   0  21    0.61    0.18
   2   0  21    0.20    0.29
  -2   0 -22    1.04    0.31
  -2   0 -22    1.64    0.50
   2   0  22    1.47    0.21
   2   0  22    0.74    0.30
  -2   0 -23   -0.25    0.30
  -2   0 -23   -0.33    0.48
   2   0  23    0.36    0.32
  -2   0 -24   -0.80    0.30
   2   0  24    0.95    0.35
   2   0  26    0.90    0.50
   2  -1 -26    0.49    0.43
   2  -1 -26    5.42    0.67
   2  -1 -26    3.66    0.60
   2   1 -26    3.73    0.52
   2   1 -26    9.16    0.80
   2   1 -26    5.10    0.65
   2  -1 -25    7.05    0.66
   2  -1 -25    9.66    0.65
   2  -1 -25    8.93    0.86
   2   1 -25   11.51    0.78
   2   1 -25   10.51    0.73
   2   1 -25   12.81    0.97
   2   1 -25   10.42    0.94
   2  -1 -24    7.18    0.61
   2  -1 -24   10.35    0.61
   2  -1 -24    9.30    0.71
   2   1 -24   10.40    0.70
   2   1 -24   11.43    0.69
   2   1 -24   11.40    0.85
   2   1 -24    9.11    0.86
   2  -1 -23   20.47    0.69
   2  -1 -23   21.07    0.69
   2  -1 -23   24.99    0.86
   2   1 -23   17.05    0.73
   2   1 -23   21.98    0.79
   2   1 -23   23.92    0.91
   2  -1 -22    4.40    0.50
   2  -1 -22    5.09    0.52
   2  -1 -22    3.63    0.44
   2   1 -22    4.11    0.42
   2   1 -22    3.89    0.48
   2  -1 -21   -0.10    0.26
   2  -1 -21    0.05    0.26
   2  -1 -21    0.78    0.33
   2   1 -21   -0.50    0.29
   2   1 -21    0.99    0.38
   2  -1 -20    1.82    0.30
   2  -1 -20    2.46    0.32
   2  -1 -20    2.27    0.38
   2   1 -20    1.64    0.34
   2   1 -20    2.27    0.37
   2  -1 -19    7.74    0.49
   2  -1 -19    9.01    0.50
   2  -1 -19    8.35    0.59
   2   1 -19    9.23    0.56
   2   1 -19    9.59    0.63
   2  -1 -18    9.04    0.50
   2  -1 -18    9.19    0.50
   2  -1 -18   11.05    0.59
   2   1 -18   10.41    0.56
   2   1 -18    8.78    0.59
   2  -1 -17  192.19    1.38
   2  -1 -17  167.35    1.28
   2  -1 -17  145.59    1.31
   2   1 -17  152.88    1.34
   2   1 -17  197.78    1.62
   2  -1 -16   18.84    0.54
   2  -1 -16   17.67    0.52
   2  -1 -16   19.03    0.60
   2   1 -16   18.60    0.58
   2   1 -16   18.88    0.61
   2  -1 -15   27.26    0.58
   2  -1 -15   26.65    0.56
   2  -1 -15   23.20    0.57
   2   1 -15   26.08    0.62
   2   1 -15   27.40    0.66
   2   1 -15   21.45    0.61
   2  -1 -14   29.03    0.57
   2  -1 -14   28.06    0.55
   2  -1 -14   28.03    0.57
   2   1 -14   25.48    0.58
   2   1 -14   30.04    0.65
   2   1 -14   29.53    0.65
   2  -1 -13    2.10    0.23
   2  -1 -13    2.24    0.23
   2  -1 -13    2.32    0.25
   2   1 -13    3.16    0.34
   2   1 -13    4.14    0.37
   2   1 -13    2.91    0.35
   2  -1 -12    0.50    0.17
   2  -1 -12    0.29    0.16
   2  -1 -12    0.32    0.17
   2   1 -12    0.41    0.17
   2   1 -12    0.53    0.20
   2   1 -12    0.41    0.19
   2  -1 -11   15.07    0.41
   2  -1 -11   15.01    0.39
   2  -1 -11   16.24    0.40
   2  -1 -11   14.93    0.39
   2   1 -11   15.19    0.43
   2   1 -11   14.47    0.45
   2   1 -11   14.80    0.43
   2  -1 -10   75.09    0.74
   2  -1 -10   76.95    0.71
   2  -1 -10   75.94    0.69
   2   1 -10   77.16    0.79
   2   1 -10   77.81    0.81
   2   1 -10   76.33    0.79
   2  -1  -9    2.14    0.26
   2  -1  -9    2.02    0.23
   2  -1  -9    1.99    0.18
   2   1  -9    2.27    0.26
   2   1  -9    2.40    0.27
   2  -1  -8   28.12    0.46
   2  -1  -8   28.00    0.41
   2  -1  -8   27.93    0.40
   2   1  -8   29.21    0.49
   2   1  -8   29.29    0.49
   2  -1  -7  265.75    1.24
   2  -1  -7  269.68    1.07
   2   1  -7  286.64    1.35
   2   1  -7  279.86    1.31
  -2  -1   6   18.48    0.36
  -2   1   6   18.32    0.35
   2  -1  -6   17.61    0.37
   2  -1  -6   17.15    0.29
   2   1  -6   18.63    0.38
   2   1  -6   18.18    0.36
  -2  -1   5   10.41    0.28
  -2   1   5   10.68    0.28
  -2   1   5   10.03    0.22
   2  -1  -5   10.02    0.30
   2  -1  -5   10.92    0.24
   2   1  -5   10.35    0.30
   2   1  -5    9.75    0.28
  -2  -1   4   51.25    0.52
  -2   1   4   52.64    0.53
  -2   1   4   52.52    0.41
   2  -1  -4   53.05    0.55
   2  -1  -4   51.09    0.41
   2   1  -4   52.40    0.53
  -2  -1   3   19.19    0.34
  -2   1   3   18.73    0.34
  -2   1   3   18.54    0.26
   2  -1  -3   18.81    0.36
   2  -1  -3   18.70    0.28
   2   1  -3   19.27    0.34
  -2  -1   2  106.85    0.70
  -2   1   2  111.50    0.73
  -2   1   2  107.87    0.56
   2  -1  -2  109.22    0.73
   2  -1  -2  106.28    0.56
   2   1  -2  111.33    0.73
   2   1  -2  109.90    0.72
  -2  -1   1   56.42    0.52
  -2   1   1   57.05    0.53
  -2   1   1   55.60    0.43
   2  -1  -1   55.74    0.54
   2  -1  -1   55.39    0.45
   2   1  -1   59.47    0.53
   2   1  -1   56.68    0.53
  -2  -1   0   36.51    0.44
  -2   1   0   37.71    0.44
  -2   1   0   36.30    0.38
   2  -1   0   38.55    0.47
   2  -1   0   36.84    0.40
   2   1   0   37.17    0.41
   2   1   0   35.03    0.45
  -2  -1  -1    4.11    0.25
  -2   1  -1    4.30    0.24
  -2   1  -1    3.96    0.24
   2  -1   1    4.44    0.27
   2  -1   1    3.20    0.26
   2   1   1    3.75    0.20
   2   1   1    4.46    0.28
  -2  -1  -2   24.42    0.32
  -2   1  -2   25.47    0.39
  -2   1  -2   23.92    0.38
   2  -1   2   23.71    0.40
   2  -1   2   24.22    0.38
   2   1   2   25.15    0.33
   2   1   2   23.96    0.42
  -2  -1  -3   56.34    0.44
  -2  -1  -3   55.89    0.59
  -2   1  -3   59.98    0.55
  -2   1  -3   58.45    0.56
   2  -1   3   56.67    0.55
   2  -1   3   57.02    0.55
   2   1   3   57.95    0.46
   2   1   3   54.06    0.58
  -2  -1  -4  148.50    0.69
  -2  -1  -4  143.27    0.91
  -2   1  -4  150.14    0.84
  -2   1  -4  148.60    0.89
   2  -1   4  143.27    0.83
   2  -1   4  148.81    0.88
   2   1   4  148.20    0.69
   2   1   4  141.24    0.91
  -2  -1  -5   45.54    0.39
  -2  -1  -5   43.93    0.58
  -2   1  -5   46.72    0.51
  -2   1  -5   46.24    0.57
   2  -1   5   44.30    0.51
   2  -1   5   45.99    0.55
   2   1   5   45.56    0.40
   2   1   5   43.38    0.57
  -2  -1  -6   37.86    0.35
  -2  -1  -6   36.29    0.55
  -2   1  -6   37.52    0.48
  -2   1  -6   37.11    0.55
   2  -1   6   36.84    0.48
   2  -1   6   38.23    0.54
   2   1   6   36.72    0.36
   2   1   6   36.19    0.54
  -2  -1  -7    0.83    0.10
  -2  -1  -7    1.07    0.21
  -2   1  -7    1.11    0.17
  -2   1  -7    0.69    0.19
   2  -1   7    0.89    0.17
   2  -1   7    0.58    0.16
   2   1   7    1.08    0.13
   2   1   7    0.71    0.18
  -2  -1  -8   75.00    0.48
  -2  -1  -8   73.50    0.80
  -2   1  -8   71.08    0.65
  -2   1  -8   72.81    0.79
   2  -1   8   73.85    0.66
   2  -1   8   75.47    0.79
   2   1   8   72.73    0.49
   2   1   8   74.36    0.79
  -2  -1  -9   15.66    0.27
  -2  -1  -9   14.96    0.49
  -2   1  -9   15.14    0.40
  -2   1  -9   15.54    0.49
   2  -1   9   15.62    0.38
   2  -1   9   21.96    0.51
   2   1   9   15.09    0.28
   2   1   9   14.81    0.46
  -2  -1 -10  236.38    0.84
  -2  -1 -10  230.01    1.44
  -2   1 -10  227.59    1.16
  -2   1 -10  237.30    1.48
   2  -1  10  242.25    1.19
   2  -1  10  236.79    1.46
   2   1  10  240.26    0.86
   2   1  10  237.75    1.45
  -2  -1 -11  149.28    0.70
  -2  -1 -11  134.40    1.17
  -2   1 -11  146.49    0.97
  -2   1 -11  130.35    1.17
   2  -1  11  155.91    0.99
   2  -1  11  154.56    1.24
   2   1  11  153.07    0.70
   2   1  11  150.28    1.22
  -2  -1 -12   52.94    0.45
  -2  -1 -12   54.08    0.85
  -2   1 -12   52.75    0.65
  -2   1 -12   55.50    0.87
   2  -1  12   55.75    0.64
   2  -1  12   56.23    0.82
   2   1  12   55.26    0.46
   2   1  12   55.26    0.82
  -2  -1 -13    0.20    0.13
  -2  -1 -13    0.44    0.29
  -2   1 -13    0.22    0.22
  -2   1 -13    0.19    0.26
   2  -1  13    0.22    0.17
   2  -1  13   -0.38    0.19
   2   1  13    0.03    0.12
   2   1  13    0.02    0.23
  -2  -1 -14   21.02    0.35
  -2  -1 -14   21.55    0.70
  -2   1 -14   19.95    0.53
  -2   1 -14   20.12    0.70
   2  -1  14   21.41    0.48
   2  -1  14   21.68    0.62
   2   1  14   21.50    0.33
   2   1  14   22.67    0.65
  -2  -1 -15   18.98    0.35
  -2  -1 -15   20.32    0.72
  -2   1 -15   17.88    0.53
  -2   1 -15   18.78    0.73
   2  -1  15   19.45    0.48
   2  -1  15   19.51    0.61
   2   1  15   19.42    0.33
   2   1  15   19.50    0.64
  -2  -1 -16    7.72    0.31
  -2  -1 -16    7.37    0.64
  -2   1 -16    6.47    0.48
  -2   1 -16    6.37    0.67
   2  -1  16    6.77    0.39
   2  -1  16    6.71    0.49
   2   1  16    6.14    0.25
   2   1  16    6.23    0.53
  -2  -1 -17    0.74    0.18
  -2  -1 -17   -0.11    0.33
  -2   1 -17    0.06    0.26
  -2   1 -17    0.78    0.39
   2  -1  17    0.02    0.19
   2  -1  17   -0.47    0.23
   2   1  17   -0.16    0.12
   2   1  17    0.12    0.26
  -2  -1 -18    1.79    0.20
  -2  -1 -18    1.34    0.40
  -2   1 -18    1.22    0.30
  -2   1 -18    2.04    0.41
   2  -1  18    2.01    0.24
   2  -1  18    1.72    0.32
   2   1  18    2.11    0.22
   2   1  18    1.65    0.33
  -2  -1 -19    5.21    0.31
  -2  -1 -19    5.69    0.68
  -2   1 -19    4.01    0.49
  -2   1 -19    5.93    0.71
   2  -1  19    5.94    0.39
   2  -1  19    4.41    0.51
   2   1  19    5.15    0.26
   2   1  19    5.55    0.49
  -2  -1 -20    2.89    0.45
  -2   1 -20    1.43    0.32
  -2   1 -20    2.78    0.49
   2  -1  20    3.32    0.37
   2  -1  20    1.90    0.35
   2   1  20    2.11    0.35
  -2  -1 -21    2.04    0.44
  -2   1 -21    0.92    0.32
  -2   1 -21    0.81    0.43
   2  -1  21    1.55    0.26
   2  -1  21    1.66    0.35
   2   1  21    1.22    0.30
  -2  -1 -22    8.60    0.79
  -2   1 -22    5.04    0.42
  -2   1 -22    5.10    0.57
   2  -1  22    4.86    0.41
   2  -1  22    8.06    0.66
   2   1  22    7.07    0.60
  -2  -1 -23    7.20    0.86
  -2   1 -23    5.32    0.46
  -2   1 -23    7.19    0.83
   2  -1  23    6.32    0.44
   2  -1  23    6.98    0.70
   2   1  23    7.11    0.64
  -2   1 -24   -0.73    0.37
   2  -1  24    1.09    0.26
   2  -1  24   -0.13    0.37
   2   1  24    1.54    0.37
  -2   1 -25    1.83    0.45
   2  -1  25    0.73    0.27
   2  -1  25    6.96    0.84
   2   1  25    7.75    0.77
   2   1  26    2.50    0.52
   2  -2 -26    1.84    0.41
   2  -2 -26    1.17    0.52
   2   2 -26    1.47    0.50
   2   2 -26    0.48    0.62
   2  -2 -25   -0.31    0.38
   2  -2 -25    0.92    0.35
   2  -2 -25    1.84    0.50
   2   2 -25    1.01    0.45
   2   2 -25    0.44    0.56
   2  -2 -24    0.93    0.35
   2  -2 -24    1.21    0.32
   2  -2 -24    0.95    0.43
   2   2 -24    2.07    0.42
   2   2 -24    0.45    0.49
   2   2 -24    2.80    0.52
   2  -2 -23   11.28    0.59
   2  -2 -23   13.18    0.57
   2  -2 -23   13.17    0.75
   2   2 -23   14.83    0.77
   2   2 -23   13.15    0.89
   2   2 -23   15.27    0.89
   2  -2 -22   21.79    0.65
   2  -2 -22   21.73    0.64
   2  -2 -22   23.69    0.80
   2   2 -22   23.17    0.81
   2   2 -22   24.78    0.96
   2   2 -22   25.61    0.92
   2  -2 -21   10.65    0.53
   2  -2 -21   10.51    0.53
   2  -2 -21    9.69    0.61
   2   2 -21   11.69    0.65
   2   2 -21   12.06    0.76
   2   2 -21   11.89    0.71
   2  -2 -20   28.78    0.66
   2  -2 -20   28.37    0.66
   2  -2 -20   30.39    0.76
   2   2 -20   32.16    0.82
   2   2 -20   32.11    0.91
   2   2 -20   28.77    0.87
   2  -2 -19   52.99    0.81
   2  -2 -19   52.77    0.78
   2  -2 -19   53.78    0.90
   2   2 -19   56.32    0.96
   2   2 -19   55.89    1.07
   2   2 -19   55.81    1.02
   2  -2 -18   -0.25    0.23
   2  -2 -18   -0.37    0.21
   2  -2 -18    0.54    0.28
   2   2 -18   -0.35    0.27
   2   2 -18   -0.11    0.28
   2   2 -18    0.34    0.30
   2  -2 -17   44.84    0.73
   2  -2 -17   46.00    0.72
   2  -2 -17   45.72    0.80
   2   2 -17   45.61    0.86
   2   2 -17   46.50    0.95
   2   2 -17   46.27    0.91
   2  -2 -16   43.19    0.69
   2  -2 -16   42.89    0.68
   2  -2 -16   37.59    0.70
   2   2 -16   43.00    0.80
   2   2 -16   45.56    0.90
   2   2 -16   45.23    0.87
   2  -2 -15    6.86    0.40
   2  -2 -15    6.60    0.38
   2  -2 -15    6.93    0.43
   2   2 -15    4.95    0.44
   2   2 -15    6.83    0.52
   2   2 -15    6.89    0.50
   2  -2 -14    3.50    0.35
   2  -2 -14    3.18    0.32
   2  -2 -14    3.04    0.36
   2   2 -14    3.10    0.32
   2   2 -14    3.19    0.34
   2   2 -14    2.58    0.31
   2  -2 -13    5.93    0.35
   2  -2 -13    4.53    0.31
   2  -2 -13    4.21    0.33
   2   2 -13    5.50    0.40
   2   2 -13    6.03    0.43
   2   2 -13    5.95    0.41
   2  -2 -12   -0.06    0.16
   2  -2 -12   -0.04    0.16
   2   2 -12   -0.16    0.17
   2   2 -12    0.33    0.19
   2   2 -12   -0.07    0.18
   2  -2 -11    0.96    0.17
   2  -2 -11    0.63    0.16
   2   2 -11    0.79    0.19
   2   2 -11    0.52    0.19
   2   2 -11    0.72    0.20
   2  -2 -10   16.26    0.40
   2  -2 -10   16.23    0.35
   2  -2 -10   14.98    0.34
   2   2 -10   16.25    0.45
   2   2 -10   16.40    0.46
   2  -2  -9    0.86    0.17
   2  -2  -9    0.66    0.13
   2  -2  -9    0.71    0.13
   2   2  -9    0.67    0.17
   2   2  -9    0.49    0.17
  -2   2   8   85.15    0.73
   2  -2  -8   86.35    0.75
   2  -2  -8   86.26    0.60
   2  -2  -8   86.01    0.59
   2   2  -8   88.96    0.84
   2   2  -8   86.52    0.83
  -2   2   7  122.57    0.85
   2  -2  -7  121.56    0.86
   2  -2  -7  124.52    0.65
   2  -2  -7  123.37    0.64
   2   2  -7  127.66    0.96
   2   2  -7  118.26    0.93
  -2  -2   6   13.31    0.34
  -2   2   6   13.41    0.33
   2  -2  -6   13.92    0.35
   2  -2  -6   13.27    0.23
   2   2  -6   13.12    0.35
   2   2  -6   13.16    0.35
  -2  -2   5    4.34    0.24
  -2   2   5    5.07    0.24
   2  -2  -5    5.61    0.28
   2  -2  -5    5.38    0.16
   2   2  -5    4.70    0.25
   2   2  -5    3.74    0.24
  -2  -2   4    2.78    0.21
  -2   2   4    3.48    0.23
  -2   2   4    3.25    0.12
   2  -2  -4    3.62    0.26
   2  -2  -4    3.67    0.15
   2   2  -4    3.27    0.22
   2   2  -4    3.44    0.23
  -2  -2   3   14.22    0.32
  -2   2   3   14.80    0.33
  -2   2   3   14.30    0.19
   2  -2  -3   14.43    0.35
   2  -2  -3   15.72    0.22
   2   2  -3   13.85    0.33
  -2  -2   2    8.04    0.27
  -2   2   2    8.01    0.28
  -2   2   2    8.58    0.17
   2  -2  -2    8.30    0.31
   2  -2  -2    8.57    0.20
   2   2  -2    8.20    0.27
   2   2  -2    8.39    0.29
  -2   2   1   26.26    0.42
  -2   2   1   26.39    0.28
   2  -2  -1   26.56    0.44
   2  -2  -1   26.31    0.30
   2   2  -1   26.36    0.38
   2   2  -1   25.71    0.42
  -2  -2   0   67.30    0.62
  -2   2   0   68.50    0.63
  -2   2   0   65.82    0.45
   2  -2   0   66.45    0.63
   2  -2   0   67.86    0.46
   2   2   0   68.14    0.56
   2   2   0   65.55    0.62
  -2  -2  -1    0.60    0.14
  -2   2  -1    0.38    0.14
  -2   2  -1    0.34    0.13
   2  -2   1    0.38    0.16
   2  -2   1    0.03    0.12
   2   2   1    0.19    0.10
   2   2   1    0.29    0.14
  -2  -2  -2  249.46    1.16
  -2   2  -2  250.82    1.16
  -2   2  -2  256.97    1.00
   2  -2   2  246.13    1.16
   2  -2   2  261.72    1.00
   2   2   2  253.52    0.96
   2   2   2  245.99    1.17
  -2  -2  -3    4.92    0.28
  -2   2  -3    4.07    0.28
  -2   2  -3    3.71    0.27
   2  -2   3    4.40    0.31
   2  -2   3    3.00    0.23
   2   2   3    3.96    0.18
   2   2   3    3.95    0.30
  -2  -2  -4   16.37    0.40
  -2   2  -4   16.30    0.39
  -2   2  -4   15.75    0.37
   2  -2   4   16.17    0.40
   2  -2   4   16.24    0.35
   2   2   4   16.21    0.26
   2   2   4   15.39    0.39
  -2  -2  -5    8.67    0.37
  -2   2  -5    8.35    0.34
  -2   2  -5   10.06    0.36
   2  -2   5    8.45    0.35
   2  -2   5    8.62    0.31
   2   2   5    8.07    0.20
   2   2   5    7.92    0.36
  -2  -2  -6   21.95    0.47
  -2   2  -6   22.14    0.45
  -2   2  -6   23.79    0.48
   2  -2   6   21.87    0.46
   2  -2   6   23.14    0.44
   2   2   6   22.32    0.27
   2   2   6   20.48    0.47
  -2  -2  -7    6.92    0.39
  -2   2  -7    7.87    0.36
  -2   2  -7    7.13    0.37
   2  -2   7    9.68    0.36
   2  -2   7    7.24    0.32
   2   2   7    7.18    0.19
   2   2   7    6.67    0.37
  -2  -2  -8   61.15    0.76
  -2   2  -8   60.36    0.69
  -2   2  -8   64.45    0.76
   2  -2   8   63.91    0.69
   2  -2   8   64.04    0.73
   2   2   8   60.55    0.74
  -2  -2  -9   47.00    0.71
  -2   2  -9   47.04    0.64
  -2   2  -9   50.34    0.72
   2  -2   9   50.03    0.64
   2  -2   9   49.00    0.69
   2   2   9   49.46    0.72
  -2  -2 -10   64.42    0.83
  -2   2 -10   66.03    0.75
  -2   2 -10   69.70    0.86
   2  -2  10   70.14    0.75
   2  -2  10   70.16    0.84
   2   2  10   68.71    0.84
  -2  -2 -11  109.38    1.08
  -2   2 -11  126.19    1.01
  -2   2 -11  130.62    1.19
   2  -2  11  137.80    1.04
   2  -2  11  133.79    1.17
   2   2  11  132.43    1.16
  -2  -2 -12   10.83    0.54
  -2   2 -12   11.21    0.48
  -2   2 -12   10.89    0.55
   2  -2  12   11.22    0.43
   2  -2  12   10.73    0.46
   2   2  12   11.46    0.51
  -2  -2 -13    4.78    0.51
  -2   2 -13    4.49    0.45
  -2   2 -13    4.27    0.51
   2  -2  13    4.22    0.38
   2  -2  13    4.70    0.42
   2   2  13    4.08    0.44
  -2  -2 -14    7.48    0.58
  -2   2 -14    7.27    0.50
  -2   2 -14    6.14    0.56
   2  -2  14    7.12    0.40
   2  -2  14    7.75    0.47
   2   2  14    6.25    0.49
  -2  -2 -15    2.38    0.38
  -2   2 -15    2.10    0.33
  -2   2 -15    2.18    0.39
   2  -2  15    2.78    0.29
   2  -2  15    1.73    0.29
   2   2  15    2.13    0.34
  -2  -2 -16    0.05    0.34
  -2   2 -16   -0.02    0.30
  -2   2 -16   -0.02    0.34
   2  -2  16    0.19    0.23
   2   2  16    0.20    0.28
  -2  -2 -17    0.07    0.36
  -2   2 -17   -0.08    0.30
  -2   2 -17    0.01    0.36
   2  -2  17    0.02    0.21
   2  -2  17   -0.73    0.26
   2   2  17   -0.46    0.26
  -2  -2 -18    6.40    0.65
  -2   2 -18    5.06    0.55
  -2   2 -18    7.02    0.67
   2  -2  18    6.10    0.45
   2  -2  18    5.72    0.54
   2   2  18    5.20    0.51
  -2  -2 -19    1.36    0.38
  -2   2 -19    1.91    0.35
  -2   2 -19    2.36    0.41
   2  -2  19    1.88    0.28
   2  -2  19    2.08    0.33
   2   2  19    2.08    0.32
  -2  -2 -20   -0.30    0.36
  -2   2 -20   -0.39    0.31
  -2   2 -20    0.38    0.39
   2  -2  20    0.20    0.25
   2  -2  20    0.47    0.29
   2   2  20    1.27    0.27
  -2  -2 -21    0.55    0.40
  -2   2 -21    0.32    0.35
  -2   2 -21   -0.37    0.43
   2  -2  21    0.41    0.26
   2  -2  21    0.20    0.32
   2   2  21   -0.21    0.26
  -2  -2 -22    1.57    0.49
  -2   2 -22    0.10    0.38
  -2   2 -22    0.59    0.52
   2  -2  22    0.44    0.27
   2  -2  22    0.92    0.35
   2   2  22    1.13    0.33
  -2  -2 -23    0.92    0.51
  -2   2 -23   -0.24    0.41
   2  -2  23    0.75    0.28
   2  -2  23    1.45    0.37
   2   2  23    1.00    0.37
   2  -2  24   -0.36    0.27
   2  -2  24    0.60    0.41
   2   2  24   -0.19    0.36
  -2   2 -25    2.43    0.50
   2  -2  25    4.55    0.55
   2  -2  25    6.56    0.61
   2   2  25    4.01    0.51
   2  -3 -25    2.39    0.34
   2  -3 -25    0.72    0.47
   2   3 -25    2.36    0.53
   2   3 -25    0.79    0.56
   2  -3 -24   -0.88    0.32
   2  -3 -24    0.31    0.29
   2  -3 -24    0.93    0.44
   2   3 -24    0.84    0.44
   2   3 -24   -0.13    0.50
   2  -3 -23   -0.06    0.32
   2  -3 -23    0.42    0.29
   2  -3 -23    0.48    0.40
   2   3 -23    1.87    0.44
   2   3 -23   -0.61    0.45
   2   3 -23    0.40    0.47
   2  -3 -22    1.58    0.32
   2  -3 -22    3.84    0.46
   2  -3 -22    1.65    0.38
   2   3 -22    2.66    0.44
   2   3 -22    1.36    0.50
   2   3 -22    3.20    0.50
   2  -3 -21    4.66    0.47
   2  -3 -21    4.81    0.45
   2  -3 -21    5.14    0.56
   2   3 -21    7.17    0.66
   2   3 -21    4.42    0.53
   2   3 -21    3.34    0.46
   2  -3 -20    5.69    0.47
   2  -3 -20    5.40    0.42
   2  -3 -20    7.39    0.56
   2   3 -20    6.84    0.62
   2   3 -20    6.85    0.70
   2   3 -20    8.17    0.64
   2  -3 -19    4.74    0.44
   2  -3 -19    4.78    0.42
   2  -3 -19    5.25    0.49
   2   3 -19    7.57    0.61
   2   3 -19    5.34    0.51
   2   3 -19    6.62    0.62
   2  -3 -18    0.18    0.23
   2  -3 -18    0.63    0.23
   2  -3 -18    0.37    0.28
   2   3 -18    0.20    0.31
   2   3 -18   -0.02    0.34
   2   3 -18   -0.02    0.29
   2  -3 -17   25.28    0.58
   2  -3 -17   24.46    0.56
   2  -3 -17   23.59    0.61
   2   3 -17   24.97    0.74
   2   3 -17   18.30    0.73
   2   3 -17   26.52    0.76
   2  -3 -16    5.72    0.42
   2  -3 -16    5.27    0.38
   2  -3 -16    5.24    0.44
   2   3 -16    7.37    0.55
   2   3 -16    5.88    0.57
   2   3 -16    5.68    0.54
  -2  -3  15    1.64    0.28
   2  -3 -15    1.24    0.25
   2  -3 -15    0.99    0.21
   2  -3 -15    1.58    0.26
   2   3 -15    1.31    0.30
   2   3 -15    1.16    0.31
   2   3 -15    1.37    0.30
  -2  -3  14   18.39    0.57
   2  -3 -14   17.73    0.49
   2  -3 -14   17.63    0.47
   2   3 -14   17.45    0.59
   2   3 -14   18.09    0.61
   2   3 -14   18.31    0.60
  -2  -3  13    9.00    0.45
   2  -3 -13    8.43    0.40
   2  -3 -13    8.25    0.37
   2   3 -13    5.88    0.43
   2   3 -13    9.65    0.49
   2   3 -13    8.56    0.48
  -2  -3  12    4.64    0.38
   2  -3 -12    4.07    0.34
   2  -3 -12    3.72    0.30
   2   3 -12    4.52    0.40
   2   3 -12    5.17    0.41
   2   3 -12    4.35    0.40
  -2  -3  11    5.37    0.36
   2  -3 -11    4.56    0.32
   2  -3 -11    4.07    0.27
   2   3 -11    4.68    0.38
   2   3 -11    4.31    0.39
  -2  -3  10   12.27    0.43
  -2   3  10   11.22    0.34
   2  -3 -10   12.61    0.39
   2  -3 -10   11.02    0.30
   2   3 -10   10.27    0.42
   2   3 -10   11.98    0.45
  -2  -3   9   45.48    0.68
  -2   3   9   42.61    0.56
   2  -3  -9   43.47    0.58
   2  -3  -9   44.07    0.43
   2  -3  -9   42.63    0.43
   2   3  -9   44.23    0.68
   2   3  -9   42.12    0.67
  -2  -3   8   25.63    0.52
  -2   3   8   24.39    0.44
   2  -3  -8   24.91    0.47
   2  -3  -8   25.36    0.31
   2  -3  -8   23.24    0.30
   2   3  -8   24.44    0.52
   2   3  -8   24.61    0.52
  -2  -3   7    0.15    0.15
  -2   3   7    0.07    0.12
   2  -3  -7    0.14    0.15
   2  -3  -7   -0.06    0.06
   2   3  -7    0.50    0.16
   2   3  -7   -0.06    0.13
  -2  -3   6   35.21    0.56
  -2  -3   6   33.19    0.54
  -2   3   6   33.51    0.49
   2  -3  -6   32.99    0.51
   2   3  -6   34.42    0.55
   2   3  -6   32.11    0.53
  -2  -3   5    4.06    0.26
  -2  -3   5    3.76    0.25
  -2   3   5    3.96    0.25
   2  -3  -5    4.43    0.30
   2   3  -5    4.07    0.26
   2   3  -5    3.65    0.25
  -2  -3   4   20.35    0.41
  -2  -3   4   18.12    0.40
  -2   3   4   18.43    0.39
   2  -3  -4   18.95    0.42
   2   3  -4   20.20    0.41
   2   3  -4   18.57    0.40
  -2  -3   3    4.75    0.25
  -2  -3   3    5.01    0.25
  -2   3   3    4.95    0.27
   2  -3  -3    4.78    0.31
   2   3  -3    4.12    0.25
   2   3  -3    4.33    0.25
  -2  -3   2   12.45    0.32
  -2  -3   2   12.18    0.33
  -2   3   2   11.87    0.35
   2  -3  -2   11.66    0.38
   2   3  -2   11.69    0.31
   2   3  -2   11.43    0.33
  -2  -3   1   28.12    0.42
  -2  -3   1   27.17    0.45
  -2   3   1   25.72    0.45
  -2   3   1   25.76    0.26
   2  -3  -1   24.79    0.47
   2   3  -1   27.40    0.42
   2   3  -1   27.58    0.46
  -2  -3   0   41.15    0.53
  -2   3   0   41.15    0.55
  -2   3   0   41.99    0.37
   2  -3   0   40.13    0.56
   2  -3   0   42.87    0.36
   2   3   0   41.04    0.48
   2   3   0   41.16    0.54
  -2  -3  -1    0.90    0.15
  -2   3  -1    1.10    0.18
  -2   3  -1    1.09    0.14
   2  -3   1    1.07    0.18
   2  -3   1    1.00    0.12
   2   3   1    0.94    0.12
   2   3   1    0.63    0.16
  -2  -3  -2    0.22    0.14
  -2   3  -2    0.39    0.16
  -2   3  -2    0.22    0.13
   2  -3   2    0.12    0.18
   2  -3   2   -0.05    0.10
   2   3   2    0.17    0.10
   2   3   2    0.36    0.15
  -2  -3  -3   10.48    0.34
  -2   3  -3   11.54    0.39
  -2   3  -3   10.92    0.32
   2  -3   3   10.37    0.39
   2  -3   3   10.36    0.28
   2   3   3    9.97    0.24
   2   3   3   10.48    0.37
  -2  -3  -4  129.50    0.94
  -2   3  -4  131.98    0.97
  -2   3  -4  139.65    0.87
   2  -3   4  130.48    0.97
   2  -3   4  136.79    0.85
   2   3   4  135.10    0.68
   2   3   4  125.07    0.93
  -2  -3  -5    0.43    0.18
  -2   3  -5    0.62    0.19
  -2   3  -5    0.41    0.17
   2  -3   5    0.50    0.19
   2  -3   5    0.12    0.14
   2   3   5    0.25    0.09
   2   3   5    0.45    0.09
   2   3   5    0.27    0.19
  -2  -3  -6   35.29    0.59
  -2   3  -6   34.61    0.59
  -2   3  -6   35.42    0.54
   2  -3   6   35.31    0.59
   2  -3   6   36.36    0.53
   2   3   6   34.92    0.32
   2   3   6   34.42    0.32
   2   3   6   35.05    0.60
  -2  -3  -7  167.80    1.16
  -2   3  -7  167.16    1.15
  -2   3  -7  178.28    1.16
   2  -3   7  172.06    1.16
   2  -3   7  176.23    1.14
   2   3   7  172.55    0.60
   2   3   7  174.99    0.60
   2   3   7  168.84    1.17
  -2  -3  -8   32.51    0.60
  -2   3  -8   32.44    0.60
  -2   3  -8   34.89    0.60
   2  -3   8   32.91    0.59
   2  -3   8   35.03    0.57
   2   3   8   31.82    0.60
  -2  -3  -9    8.28    0.44
  -2   3  -9    8.34    0.45
  -2   3  -9    8.19    0.42
   2  -3   9    7.72    0.41
   2  -3   9    7.56    0.36
   2   3   9    7.38    0.42
  -2  -3 -10   20.43    0.57
  -2   3 -10   21.93    0.58
  -2   3 -10   18.47    0.54
   2  -3  10   21.21    0.53
   2  -3  10   21.41    0.53
   2   3  10   20.71    0.56
  -2  -3 -11    6.56    0.50
  -2   3 -11    6.95    0.48
  -2   3 -11    7.34    0.47
   2  -3  11    7.06    0.42
   2  -3  11    7.71    0.42
   2   3  11    6.78    0.46
  -2  -3 -12   24.77    0.68
  -2   3 -12   23.99    0.63
  -2   3 -12   18.72    0.59
   2  -3  12   25.46    0.59
   2  -3  12   26.83    0.63
   2   3  12   23.28    0.62
  -2  -3 -13    1.31    0.34
  -2   3 -13    1.71    0.31
  -2   3 -13    1.41    0.32
   2  -3  13    1.66    0.28
   2  -3  13    1.80    0.28
   2   3  13    1.68    0.29
  -2  -3 -14    0.10    0.32
  -2   3 -14    0.02    0.29
  -2   3 -14    0.00    0.27
   2  -3  14    0.36    0.23
   2  -3  14    0.01    0.24
   2   3  14    0.31    0.26
  -2  -3 -15    3.25    0.41
  -2   3 -15    3.71    0.39
  -2   3 -15    2.83    0.38
   2  -3  15    3.37    0.32
   2  -3  15    2.98    0.35
   2   3  15    2.63    0.34
  -2  -3 -16   11.00    0.67
  -2   3 -16   10.38    0.62
  -2   3 -16   11.43    0.67
   2  -3  16   12.06    0.54
   2  -3  16   11.72    0.60
   2   3  16   12.68    0.67
  -2  -3 -17    0.67    0.36
  -2   3 -17    0.64    0.34
  -2   3 -17    1.01    0.35
   2  -3  17    1.28    0.30
   2  -3  17    1.38    0.32
   2   3  17    1.07    0.29
  -2  -3 -18    0.02    0.34
  -2   3 -18    0.05    0.34
  -2   3 -18    0.75    0.37
   2  -3  18    0.77    0.26
   2  -3  18    0.39    0.29
   2   3  18    0.87    0.29
  -2  -3 -19    0.16    0.36
  -2   3 -19   -0.08    0.36
  -2   3 -19    0.42    0.38
   2  -3  19    0.48    0.27
   2  -3  19    1.01    0.32
   2   3  19    0.33    0.30
  -2  -3 -20   -0.36    0.37
  -2   3 -20    0.27    0.37
  -2   3 -20    0.38    0.40
   2  -3  20    0.36    0.27
   2  -3  20    0.47    0.31
   2   3  20    0.14    0.30
  -2  -3 -21   -0.24    0.40
  -2   3 -21   -0.31    0.38
  -2   3 -21    0.76    0.47
   2  -3  21    0.10    0.28
   2  -3  21    0.81    0.32
   2   3  21    0.53    0.29
  -2  -3 -22   -0.42    0.43
  -2   3 -22   -0.43    0.39
  -2   3 -22    1.52    0.46
   2  -3  22    0.65    0.30
   2  -3  22   -0.17    0.32
   2   3  22    0.81    0.30
  -2  -3 -23    2.15    0.53
  -2   3 -23    2.64    0.46
   2  -3  23    2.49    0.37
   2  -3  23    3.30    0.46
   2   3  23    5.68    0.63
  -2  -3 -24    1.02    0.58
  -2   3 -24    0.82    0.48
   2  -3  24    3.45    0.42
   2  -3  24    2.71    0.45
   2   3  24    3.26    0.47
   2  -3  25    0.55    0.38
   2  -3  25    0.15    0.48
   2   3  25    1.34    0.41
   2  -4 -25    0.29    0.47
   2   4 -25   -0.44    0.53
   2   4 -25    0.25    0.63
   2  -4 -24    3.40    0.39
   2  -4 -24    6.02    0.51
   2  -4 -24    5.94    0.70
   2   4 -24   10.61    0.95
   2   4 -24    4.18    0.63
   2  -4 -23    3.96    0.38
   2  -4 -23    3.21    0.34
   2  -4 -23    3.24    0.44
   2   4 -23    8.12    0.83
   2   4 -23    2.58    0.55
   2  -4 -22    3.96    0.37
   2  -4 -22    4.42    0.46
   2  -4 -22    5.84    0.62
   2   4 -22    7.69    0.78
   2   4 -22    4.15    0.57
   2   4 -22    4.36    0.57
   2  -4 -21   -0.15    0.27
   2  -4 -21    0.29    0.24
   2  -4 -21   -0.20    0.33
   2   4 -21    1.31    0.41
   2   4 -21    0.00    0.42
   2   4 -21    1.33    0.41
   2  -4 -20   -0.16    0.26
   2  -4 -20    0.54    0.24
   2  -4 -20   -0.17    0.31
   2   4 -20    0.36    0.37
   2   4 -20   -0.17    0.39
   2   4 -20    0.45    0.36
  -2  -4  19    3.68    0.41
   2  -4 -19    3.70    0.33
   2  -4 -19    4.53    0.41
   2  -4 -19    3.91    0.38
   2   4 -19    6.56    0.64
   2   4 -19    4.53    0.48
   2   4 -19    5.57    0.62
  -2  -4  18    0.39    0.26
   2  -4 -18   -0.32    0.23
   2  -4 -18    0.27    0.22
   2  -4 -18   -0.18    0.25
   2   4 -18    0.04    0.31
   2   4 -18    0.14    0.32
   2   4 -18    0.32    0.30
  -2  -4  17    0.44    0.24
   2  -4 -17    0.05    0.24
   2  -4 -17    0.08    0.20
   2  -4 -17    0.10    0.25
   2   4 -17    0.48    0.31
   2   4 -17    0.58    0.33
   2   4 -17    0.59    0.33
  -2  -4  16    4.00    0.38
   2  -4 -16    3.11    0.29
   2  -4 -16    3.74    0.42
   2   4 -16    3.37    0.39
   2   4 -16    4.68    0.54
   2   4 -16    3.07    0.37
  -2  -4  15   10.85    0.54
   2  -4 -15   10.41    0.46
   2  -4 -15    9.10    0.43
   2   4 -15    9.67    0.59
   2   4 -15   10.43    0.62
   2   4 -15    8.92    0.55
  -2  -4  14    0.36    0.23
   2  -4 -14    0.78    0.23
   2  -4 -14    0.11    0.22
   2   4 -14    0.15    0.28
   2   4 -14    0.16    0.26
   2   4 -14    0.50    0.27
  -2  -4  13    0.76    0.24
   2  -4 -13    0.86    0.23
   2  -4 -13    0.51    0.21
   2   4 -13   -0.02    0.25
   2   4 -13    0.57    0.25
   2   4 -13    0.41    0.25
  -2  -4  12    4.88    0.41
  -2   4  12    4.53    0.30
   2  -4 -12    4.79    0.39
   2  -4 -12    3.83    0.31
   2   4 -12    3.83    0.44
   2   4 -12    4.10    0.44
   2   4 -12    4.23    0.43
  -2  -4  11    8.13    0.44
  -2   4  11    5.83    0.31
   2  -4 -11    7.14    0.40
   2  -4 -11    5.19    0.30
   2   4 -11    6.29    0.43
   2   4 -11    7.57    0.46
  -2  -4  10   36.21    0.68
  -2   4  10   33.96    0.53
   2  -4 -10   34.01    0.58
   2  -4 -10   35.57    0.39
   2  -4 -10   33.74    0.39
   2   4 -10   34.73    0.68
   2   4 -10   34.78    0.69
  -2  -4   9   54.70    0.78
  -2   4   9   53.69    0.64
   2  -4  -9   52.60    0.67
   2   4  -9   56.86    0.81
   2   4  -9   55.90    0.80
  -2  -4   8   14.76    0.45
  -2   4   8   13.55    0.38
   2  -4  -8   14.37    0.43
   2   4  -8   12.56    0.44
   2   4  -8   13.12    0.44
  -2  -4   7   86.25    0.91
  -2   4   7   80.45    0.76
   2  -4  -7   77.04    0.78
   2   4  -7   84.95    0.90
  -2  -4   6   38.12    0.61
  -2  -4   6   36.87    0.60
  -2   4   6   33.45    0.53
   2  -4  -6   33.30    0.56
   2   4  -6   37.15    0.61
   2   4  -6   34.42    0.58
  -2  -4   5   -0.04    0.14
  -2  -4   5    0.09    0.14
  -2   4   5    0.12    0.15
   2  -4  -5    0.11    0.18
   2   4  -5    0.07    0.15
   2   4  -5    0.00    0.14
  -2  -4   4   45.18    0.62
  -2  -4   4   42.17    0.61
  -2   4   4   40.34    0.57
   2  -4  -4   38.42    0.59
   2   4  -4   44.12    0.62
   2   4  -4   42.80    0.61
  -2  -4   3   36.28    0.55
  -2  -4   3   35.42    0.55
  -2   4   3   34.69    0.55
   2  -4  -3   32.67    0.56
   2   4  -3   34.65    0.54
   2   4  -3   34.66    0.55
  -2  -4   2    4.83    0.29
  -2  -4   2    6.98    0.32
  -2   4   2    5.68    0.34
   2  -4  -2    5.10    0.37
   2   4  -2    4.88    0.30
   2   4  -2    5.51    0.32
  -2  -4   1  442.15    1.67
  -2  -4   1  451.66    1.78
  -2   4   1  422.22    1.73
   2  -4  -1  401.31    1.70
   2   4  -1  445.64    1.67
   2   4  -1  435.86    1.76
  -2  -4   0   95.58    0.77
  -2  -4   0   91.68    0.82
  -2   4   0   90.04    0.85
  -2   4   0   93.29    0.52
   2  -4   0   87.39    0.86
   2  -4   0   94.21    0.51
   2   4   0   93.51    0.76
   2   4   0   90.62    0.83
  -2  -4  -1    9.97    0.31
  -2  -4  -1    9.84    0.36
  -2   4  -1   10.60    0.42
  -2   4  -1    9.56    0.28
   2  -4   1   10.11    0.44
   2  -4   1   10.47    0.24
   2   4   1    9.52    0.31
   2   4   1   10.78    0.39
  -2  -4  -2  212.48    1.04
  -2  -4  -2  213.22    1.23
  -2   4  -2  204.99    1.27
  -2   4  -2  214.34    0.95
   2  -4   2  201.24    1.27
   2  -4   2  211.12    0.93
   2   4   2  213.08    1.04
   2   4   2  199.44    1.20
  -2  -4  -3  243.94    1.32
  -2   4  -3  238.32    1.38
  -2   4  -3  253.75    1.11
   2  -4   3  239.08    1.39
   2  -4   3  251.68    1.10
   2   4   3  247.47    1.07
   2   4   3  233.15    1.30
  -2  -4  -4  170.68    1.13
  -2   4  -4  170.01    1.20
  -2   4  -4  180.49    1.02
   2  -4   4  171.21    1.21
   2  -4   4  177.56    1.00
   2   4   4  171.09    0.85
   2   4   4  158.90    1.10
  -2  -4  -5  152.73    1.09
  -2   4  -5  153.07    1.16
  -2   4  -5  163.86    1.03
   2  -4   5  156.65    1.18
   2  -4   5  161.99    1.02
   2   4   5  159.39    0.77
   2   4   5  147.55    1.08
  -2  -4  -6  212.76    1.29
  -2   4  -6  209.72    1.37
  -2   4  -6  226.05    1.26
   2  -4   6  221.33    1.40
   2  -4   6  226.81    1.26
   2   4   6  224.87    0.85
   2   4   6  208.78    1.29
  -2  -4  -7   13.27    0.45
  -2   4  -7   14.05    0.52
  -2   4  -7   13.52    0.44
   2  -4   7   13.41    0.50
   2  -4   7   13.79    0.41
   2   4   7   11.93    0.23
   2   4   7   12.19    0.23
   2   4   7   12.20    0.48
  -2  -4  -8    9.38    0.45
  -2   4  -8    9.63    0.49
  -2   4  -8   10.55    0.43
   2  -4   8    9.69    0.47
   2  -4   8   10.74    0.39
   2   4   8   10.12    0.46
  -2  -4  -9   10.47    0.50
  -2   4  -9    9.53    0.50
  -2   4  -9   10.57    0.46
   2  -4   9   10.21    0.47
   2  -4   9   10.81    0.43
   2   4   9   10.44    0.47
  -2  -4 -10    2.44    0.30
  -2   4 -10    2.32    0.33
  -2   4 -10    2.46    0.29
   2  -4  10    2.95    0.31
   2  -4  10    2.39    0.27
   2   4  10    2.28    0.29
  -2  -4 -11    3.13    0.34
  -2   4 -11    3.13    0.35
  -2   4 -11    2.51    0.33
   2  -4  11    2.96    0.32
   2  -4  11    3.24    0.37
   2   4  11    2.22    0.31
  -2  -4 -12   -0.01    0.29
  -2   4 -12   -0.32    0.29
  -2   4 -12   -0.05    0.28
   2  -4  12   -0.11    0.23
   2  -4  12    0.32    0.20
   2   4  12   -0.40    0.23
  -2  -4 -13    0.49    0.29
  -2   4 -13    0.46    0.30
  -2   4 -13    0.70    0.33
   2  -4  13    0.33    0.26
   2  -4  13    0.67    0.25
   2   4  13    0.27    0.26
  -2  -4 -14    0.35    0.32
  -2   4 -14    0.07    0.32
  -2   4 -14   -0.39    0.33
   2  -4  14   -0.15    0.24
   2  -4  14    0.03    0.23
   2   4  14    0.27    0.28
  -2  -4 -15    4.06    0.44
  -2   4 -15    4.49    0.44
  -2   4 -15    4.51    0.49
   2  -4  15    4.48    0.49
   2  -4  15    4.17    0.51
   2   4  15    3.94    0.39
  -2  -4 -16    0.06    0.36
  -2   4 -16   -0.77    0.33
  -2   4 -16   -0.30    0.33
   2  -4  16   -0.19    0.25
   2  -4  16    0.20    0.26
   2   4  16   -0.03    0.26
  -2  -4 -17    0.58    0.38
  -2   4 -17   -0.25    0.33
  -2   4 -17    0.52    0.34
   2  -4  17    0.78    0.27
   2  -4  17   -0.24    0.26
   2   4  17    0.23    0.31
  -2  -4 -18    0.72    0.39
  -2   4 -18    0.24    0.37
  -2   4 -18    0.51    0.39
   2  -4  18    0.13    0.27
   2  -4  18    0.02    0.30
   2   4  18    0.44    0.29
  -2  -4 -19    0.12    0.40
  -2   4 -19    0.39    0.37
  -2   4 -19    0.36    0.36
   2  -4  19    0.35    0.31
   2  -4  19   -0.73    0.28
   2   4  19    0.64    0.30
  -2  -4 -20    0.01    0.44
  -2   4 -20    0.70    0.43
   2  -4  20    0.19    0.29
   2  -4  20    0.05    0.31
   2   4  20    0.47    0.32
  -2  -4 -21    0.77    0.46
  -2   4 -21    2.23    0.52
   2  -4  21    0.10    0.31
   2  -4  21   -0.18    0.35
   2   4  21   -0.70    0.31
  -2  -4 -22   -0.07    0.47
   2  -4  22    0.91    0.36
   2  -4  22   -0.37    0.38
   2   4  22    1.45    0.31
  -2  -4 -23    1.77    0.55
  -2   4 -23   -0.09    0.48
   2  -4  23    1.35    0.38
   2  -4  23    1.64    0.43
   2   4  23    1.29    0.35
  -2   4 -24    0.13    0.49
   2  -4  24   -0.38    0.35
   2   4  24    1.13    0.39
   2  -5 -24    3.31    0.42
   2  -5 -24    4.17    0.48
   2   5 -24    4.27    0.70
   2  -5 -23    1.25    0.31
   2  -5 -23    1.03    0.40
   2   5 -23    0.84    0.49
   2   5 -23   -0.20    0.59
   2  -5 -22    1.81    0.36
   2  -5 -22    3.75    0.44
   2  -5 -22    4.01    0.42
   2   5 -22    7.44    0.85
   2   5 -22    3.94    0.60
  -2  -5  21    0.72    0.36
   2  -5 -21    0.39    0.24
   2  -5 -21   -0.20    0.31
   2   5 -21   -0.42    0.44
   2   5 -21    0.57    0.47
   2   5 -21    1.15    0.45
  -2  -5  20    0.09    0.34
   2  -5 -20   -0.67    0.28
   2  -5 -20    0.35    0.23
   2  -5 -20    0.81    0.31
   2   5 -20    0.67    0.42
   2   5 -20    0.63    0.42
   2   5 -20    0.21    0.42
  -2  -5  19    0.11    0.29
   2  -5 -19   -0.16    0.27
   2  -5 -19    0.38    0.23
   2  -5 -19    0.32    0.27
   2   5 -19    1.13    0.40
   2   5 -19    0.19    0.38
   2   5 -19    0.67    0.35
  -2  -5  18    1.91    0.34
   2  -5 -18    1.48    0.30
   2  -5 -18    1.86    0.26
   2  -5 -18    2.00    0.30
   2   5 -18    3.94    0.45
   2   5 -18    2.43    0.43
   2   5 -18    2.76    0.41
  -2  -5  17    1.28    0.33
   2  -5 -17    1.64    0.29
   2  -5 -17    1.51    0.25
   2   5 -17    1.09    0.36
   2   5 -17    1.21    0.36
   2   5 -17    1.13    0.35
  -2  -5  16   13.16    0.62
   2  -5 -16   12.36    0.51
   2  -5 -16   12.46    0.45
   2   5 -16   12.57    0.67
   2   5 -16   12.59    0.68
   2   5 -16   11.53    0.64
  -2  -5  15    0.49    0.24
   2  -5 -15    0.11    0.26
   2  -5 -15    0.25    0.20
   2   5 -15    0.49    0.32
   2   5 -15    0.36    0.30
   2   5 -15    0.28    0.29
  -2  -5  14   18.33    0.64
   2  -5 -14   17.24    0.56
   2  -5 -14   16.47    0.43
   2   5 -14   17.52    0.72
   2   5 -14   17.07    0.69
   2   5 -14   16.84    0.66
  -2  -5  13    0.92    0.26
  -2   5  13    0.80    0.19
   2  -5 -13    1.61    0.29
   2  -5 -13    1.28    0.20
   2   5 -13    0.37    0.31
   2   5 -13    1.15    0.30
   2   5 -13    1.36    0.29
  -2  -5  12    4.74    0.44
  -2   5  12    4.55    0.33
   2  -5 -12    5.10    0.46
   2   5 -12    5.62    0.53
   2   5 -12    5.21    0.50
   2   5 -12    4.49    0.48
  -2  -5  11    5.86    0.43
  -2   5  11    5.70    0.33
   2  -5 -11    5.97    0.45
   2   5 -11    5.66    0.51
   2   5 -11    6.11    0.47
  -2  -5  10    8.55    0.44
  -2   5  10    8.50    0.36
   2  -5 -10    8.31    0.46
   2   5 -10    7.84    0.51
   2   5 -10    7.76    0.46
  -2  -5   9    3.43    0.37
  -2   5   9    3.54    0.32
   2  -5  -9    5.43    0.43
   2   5  -9    3.06    0.31
   2   5  -9    3.32    0.36
  -2  -5   8   46.20    0.75
  -2   5   8   43.15    0.62
   2  -5  -8   41.27    0.67
   2   5  -8   45.57    0.77
   2   5  -8   44.93    0.74
  -2  -5   7   44.30    0.72
  -2   5   7   40.39    0.61
   2  -5  -7   39.77    0.65
   2   5  -7   45.52    0.75
   2   5  -7   43.57    0.70
  -2  -5   6    3.81    0.34
  -2  -5   6    4.42    0.33
  -2   5   6    4.25    0.34
   2  -5  -6    4.02    0.39
   2   5  -6    3.97    0.37
   2   5  -6    4.10    0.33
  -2  -5   5   85.24    0.91
  -2  -5   5   81.17    0.89
  -2   5   5   75.11    0.81
   2  -5  -5   72.27    0.82
   2   5  -5   80.33    0.90
   2   5  -5   80.82    0.89
  -2  -5   4   18.32    0.47
  -2  -5   4   18.07    0.47
  -2   5   4   17.25    0.47
   2  -5  -4   16.11    0.49
   2   5  -4   18.08    0.49
   2   5  -4   18.11    0.48
  -2  -5   3  103.33    0.95
  -2  -5   3  103.89    0.96
  -2   5   3   97.10    0.92
   2  -5  -3   95.73    0.94
   2   5  -3  102.71    0.95
   2   5  -3  105.05    0.97
  -2  -5   2   70.55    0.77
  -2  -5   2   65.38    0.77
  -2   5   2   64.31    0.77
   2  -5  -2   66.37    0.82
   2   5  -2   70.70    0.78
   2   5  -2   70.22    0.80
  -2  -5   1   10.96    0.36
  -2  -5   1   11.35    0.38
  -2   5   1    9.75    0.43
   2  -5  -1    9.91    0.47
   2   5  -1   10.60    0.38
   2   5  -1   11.22    0.40
  -2  -5   0   19.90    0.43
  -2  -5   0   20.82    0.47
  -2   5   0   20.48    0.53
  -2   5   0   20.37    0.30
   2  -5   0   19.58    0.55
   2   5   0   20.18    0.45
   2   5   0   20.77    0.49
  -2  -5  -1   79.61    0.74
  -2  -5  -1   78.26    0.81
  -2   5  -1   75.13    0.87
  -2   5  -1   79.23    0.57
   2  -5   1   75.03    0.88
   2   5   1   77.22    0.74
   2   5   1   77.61    0.82
  -2  -5  -2    1.35    0.17
  -2  -5  -2    1.33    0.20
  -2   5  -2    1.77    0.25
  -2   5  -2    1.71    0.18
   2  -5   2    1.53    0.26
   2   5   2    1.66    0.19
   2   5   2    1.53    0.23
  -2  -5  -3   17.01    0.37
  -2  -5  -3   17.23    0.45
  -2   5  -3   16.51    0.53
  -2   5  -3   17.07    0.38
   2  -5   3   17.00    0.53
   2   5   3   15.92    0.37
   2   5   3   16.44    0.47
  -2  -5  -4    6.98    0.27
  -2  -5  -4    7.08    0.37
  -2   5  -4    6.40    0.44
  -2   5  -4    7.03    0.34
   2  -5   4    6.23    0.45
   2  -5   4    6.91    0.28
   2   5   4    6.90    0.28
   2   5   4    7.25    0.40
  -2  -5  -5    0.21    0.12
  -2  -5  -5    0.31    0.19
  -2   5  -5    0.28    0.23
  -2   5  -5    0.17    0.17
   2  -5   5    0.36    0.23
   2  -5   5    0.09    0.13
   2   5   5    0.04    0.13
   2   5   5    0.47    0.22
  -2  -5  -6  197.94    1.30
  -2   5  -6  193.61    1.42
  -2   5  -6  210.90    1.27
   2  -5   6  202.85    1.46
   2  -5   6  204.40    1.23
   2   5   6  205.24    0.93
   2   5   6  192.98    1.30
  -2  -5  -7    0.45    0.21
  -2   5  -7    0.45    0.27
  -2   5  -7    0.62    0.22
   2  -5   7   -0.40    0.23
   2  -5   7    0.10    0.16
   2   5   7    0.19    0.13
   2   5   7    0.01    0.22
  -2  -5  -8   38.35    0.67
  -2   5  -8   37.39    0.78
  -2   5  -8   40.10    0.69
   2  -5   8   38.98    0.75
   2  -5   8   38.80    0.64
   2   5   8   38.04    0.38
   2   5   8   38.87    0.71
  -2  -5  -9    1.34    0.26
  -2   5  -9    1.33    0.30
  -2   5  -9    1.54    0.28
   2  -5   9    1.92    0.32
   2  -5   9    1.61    0.24
   2   5   9    1.51    0.29
  -2  -5 -10    7.90    0.49
  -2   5 -10    7.53    0.58
  -2   5 -10    7.06    0.50
   2  -5  10    6.68    0.51
   2  -5  10    7.17    0.41
   2   5  10    7.27    0.49
  -2  -5 -11    0.00    0.27
  -2   5 -11    0.24    0.33
  -2   5 -11    0.37    0.30
   2  -5  11   -0.64    0.25
   2  -5  11   -0.11    0.19
   2   5  11   -0.31    0.25
  -2  -5 -12   -0.10    0.27
  -2   5 -12    0.07    0.33
  -2   5 -12    0.12    0.29
   2  -5  12   -0.37    0.26
   2   5  12   -0.29    0.26
  -2  -5 -13    5.26    0.59
  -2   5 -13    5.01    0.47
  -2   5 -13    6.62    0.57
   2  -5  13    5.01    0.41
   2  -5  13    4.67    0.45
   2   5  13    4.21    0.51
  -2  -5 -14    2.09    0.38
  -2   5 -14    1.98    0.41
  -2   5 -14    1.49    0.34
   2  -5  14    1.98    0.32
   2  -5  14    1.78    0.33
   2   5  14    1.73    0.33
  -2  -5 -15    0.00    0.33
  -2   5 -15   -0.24    0.34
  -2   5 -15    0.02    0.33
   2  -5  15    0.66    0.29
   2  -5  15   -0.44    0.25
   2   5  15   -0.02    0.27
  -2  -5 -16    0.68    0.36
  -2   5 -16    0.10    0.37
  -2   5 -16    0.28    0.36
   2  -5  16    0.59    0.30
   2  -5  16    0.92    0.32
   2   5  16    0.50    0.30
  -2  -5 -17    0.03    0.36
  -2   5 -17   -0.27    0.34
  -2   5 -17   -0.19    0.37
   2  -5  17    0.56    0.29
   2  -5  17    0.17    0.28
   2   5  17    0.01    0.28
  -2  -5 -18   -0.29    0.39
  -2   5 -18   -0.03    0.38
  -2   5 -18   -0.48    0.36
   2  -5  18   -0.27    0.31
   2   5  18   -0.05    0.32
  -2  -5 -19   -0.72    0.38
  -2   5 -19   -0.87    0.39
  -2   5 -19   -0.11    0.41
   2  -5  19    0.13    0.30
   2  -5  19    0.12    0.31
   2   5  19    0.56    0.33
  -2  -5 -20   -0.68    0.40
  -2   5 -20   -0.36    0.44
  -2   5 -20    0.93    0.44
   2  -5  20   -0.04    0.32
   2   5  20   -0.21    0.29
  -2  -5 -21   -1.00    0.44
   2  -5  21   -0.41    0.31
   2   5  21    0.84    0.31
   2  -5  22   -0.07    0.38
   2   5  22    0.23    0.32
  -2  -5 -23   -1.51    0.57
   2  -5  23   -0.24    0.38
   2   5  23    0.70    0.37
   2   5  24    0.49    0.38
  -2  -6  23    1.74    0.48
   2  -6 -23   -0.72    0.40
   2   6 -23    1.40    0.66
  -2  -6  22    2.52    0.50
   2  -6 -22    0.82    0.34
   2  -6 -22    1.60    0.28
   2  -6 -22    0.24    0.38
   2   6 -22    3.11    0.62
  -2  -6  21    1.78    0.44
   2  -6 -21    1.46    0.33
   2  -6 -21    3.74    0.43
   2  -6 -21    1.63    0.34
   2   6 -21    2.82    0.54
   2   6 -21    1.84    0.57
  -2  -6  20    0.99    0.38
   2  -6 -20    0.25    0.31
   2  -6 -20    1.24    0.26
   2  -6 -20    0.04    0.28
   2   6 -20    2.56    0.53
   2   6 -20    0.61    0.46
  -2  -6  19   22.83    0.86
   2  -6 -19   21.38    0.63
   2  -6 -19   21.91    0.55
   2  -6 -19   18.97    0.57
   2   6 -19   27.22    1.00
   2   6 -19   23.68    1.01
   2   6 -19   24.18    0.94
  -2  -6  18    5.17    0.61
   2  -6 -18    4.26    0.49
   2  -6 -18    3.32    0.30
   2   6 -18    3.88    0.50
   2   6 -18    3.80    0.50
   2   6 -18    4.51    0.50
  -2  -6  17    8.92    0.64
   2  -6 -17    7.12    0.50
   2  -6 -17    6.02    0.42
   2   6 -17    8.13    0.75
   2   6 -17   10.20    0.72
   2   6 -17    9.19    0.69
  -2  -6  16    0.96    0.30
   2  -6 -16    0.78    0.29
   2  -6 -16    0.03    0.21
   2   6 -16    1.35    0.39
   2   6 -16    0.43    0.36
   2   6 -16    0.50    0.32
  -2  -6  15    4.53    0.54
   2  -6 -15    5.53    0.47
   2  -6 -15    4.68    0.33
   2   6 -15    4.86    0.48
   2   6 -15    5.24    0.59
   2   6 -15    5.72    0.58
  -2  -6  14    0.57    0.28
  -2   6  14    0.33    0.20
   2  -6 -14    1.36    0.29
   2   6 -14    1.15    0.36
   2   6 -14    0.91    0.34
   2   6 -14    1.15    0.33
  -2  -6  13    6.63    0.51
  -2   6  13    6.87    0.37
   2  -6 -13    7.49    0.51
   2   6 -13    7.32    0.65
   2   6 -13    7.49    0.59
   2   6 -13    6.97    0.57
  -2  -6  12    7.53    0.51
  -2   6  12    5.98    0.38
   2  -6 -12    7.29    0.52
   2   6 -12    6.97    0.64
   2   6 -12    6.03    0.54
   2   6 -12    7.16    0.54
  -2  -6  11    6.39    0.48
  -2   6  11    7.17    0.38
   2  -6 -11    6.67    0.50
   2   6 -11    7.54    0.60
   2   6 -11    6.21    0.50
  -2  -6  10    5.69    0.47
  -2   6  10    6.12    0.37
   2  -6 -10    5.32    0.48
   2   6 -10    5.70    0.55
   2   6 -10    4.68    0.42
  -2  -6   9    1.49    0.26
  -2   6   9    2.77    0.34
   2  -6  -9    1.84    0.30
   2   6  -9    1.92    0.32
   2   6  -9    0.86    0.22
  -2  -6   8    1.58    0.27
  -2   6   8    1.75    0.24
   2  -6  -8    1.86    0.29
   2   6  -8    1.74    0.30
   2   6  -8    1.41    0.25
  -2  -6   7    0.02    0.20
  -2   6   7    0.59    0.21
   2  -6  -7    0.72    0.27
   2   6  -7    0.76    0.26
   2   6  -7    0.54    0.21
  -2  -6   6   -0.04    0.18
  -2   6   6    0.67    0.21
   2  -6  -6    0.69    0.27
   2   6  -6   -0.04    0.20
   2   6  -6    0.13    0.20
  -2  -6   5   15.36    0.50
  -2  -6   5   14.96    0.49
  -2   6   5   14.47    0.49
   2  -6  -5   14.40    0.55
   2   6  -5   15.38    0.55
   2   6  -5   16.05    0.51
  -2  -6   4   33.60    0.64
  -2  -6   4   33.97    0.64
  -2   6   4   31.15    0.62
   2  -6  -4   31.18    0.66
   2   6  -4   34.08    0.67
   2   6  -4   33.72    0.64
  -2  -6   3    0.33    0.18
  -2  -6   3    0.26    0.18
  -2   6   3    0.28    0.22
   2  -6  -3    0.20    0.25
   2   6  -3    0.15    0.20
   2   6  -3    0.09    0.19
  -2  -6   2    7.66    0.38
  -2  -6   2    7.04    0.38
  -2   6   2    6.37    0.44
   2  -6  -2    7.49    0.50
   2   6  -2    7.55    0.42
   2   6  -2    7.57    0.40
  -2  -6   1  135.24    1.10
  -2  -6   1  113.05    1.03
  -2   6   1  114.24    1.10
   2  -6  -1  129.35    1.17
   2   6  -1  135.99    1.12
   2   6  -1  131.65    1.12
  -2  -6   0   14.83    0.43
  -2  -6   0   15.11    0.46
  -2   6   0   15.37    0.56
  -2   6   0   14.31    0.28
  -2   6   0   14.21    0.31
   2  -6   0   14.15    0.57
   2   6   0   15.01    0.47
   2   6   0   14.29    0.48
  -2  -6  -1   -0.22    0.15
  -2  -6  -1    0.28    0.18
  -2   6  -1    0.37    0.25
  -2   6  -1    0.23    0.12
  -2   6  -1    0.08    0.14
   2  -6   1    0.00    0.26
   2   6   1    0.14    0.18
   2   6   1    0.12    0.19
  -2  -6  -2   11.85    0.38
  -2  -6  -2   13.95    0.46
  -2   6  -2   12.29    0.55
  -2   6  -2   11.22    0.34
   2  -6   2   11.93    0.55
   2   6   2   12.37    0.41
   2   6   2   12.59    0.46
  -2  -6  -3   10.48    0.35
  -2  -6  -3   10.65    0.42
  -2   6  -3   10.31    0.54
  -2   6  -3    9.42    0.35
   2  -6   3   10.18    0.53
   2   6   3   10.28    0.38
   2   6   3   10.35    0.45
  -2  -6  -4    0.96    0.17
  -2  -6  -4    1.20    0.22
  -2   6  -4    1.07    0.30
  -2   6  -4    1.18    0.21
   2  -6   4    1.24    0.30
   2   6   4    1.03    0.21
   2   6   4    1.17    0.25
  -2  -6  -5   10.38    0.34
  -2  -6  -5   11.33    0.45
  -2   6  -5    8.17    0.53
  -2   6  -5   10.24    0.41
   2  -6   5   11.21    0.58
   2   6   5   11.02    0.38
   2   6   5   10.54    0.49
  -2  -6  -6   22.31    0.41
  -2  -6  -6   22.82    0.56
  -2   6  -6   23.16    0.71
  -2   6  -6   22.51    0.53
   2  -6   6   23.46    0.68
   2   6   6   22.84    0.45
   2   6   6   22.27    0.60
  -2  -6  -7   32.56    0.64
  -2   6  -7   38.21    0.84
  -2   6  -7   38.45    0.68
   2  -6   7   37.34    0.79
   2   6   7   36.91    0.49
   2   6   7   36.17    0.70
  -2  -6  -8    0.10    0.23
  -2   6  -8    0.22    0.33
  -2   6  -8    0.11    0.22
   2  -6   8   -0.59    0.26
   2   6   8    0.07    0.16
   2   6   8    0.55    0.27
  -2  -6  -9   49.57    0.79
  -2   6  -9   48.51    0.96
  -2   6  -9   50.55    0.82
   2  -6   9   51.01    0.92
   2   6   9   46.99    0.45
   2   6   9   49.58    0.83
  -2  -6 -10    5.80    0.49
  -2   6 -10    6.50    0.64
  -2   6 -10    5.28    0.49
   2  -6  10    6.09    0.57
   2   6  10    5.77    0.53
  -2  -6 -11   19.55    0.62
  -2   6 -11   22.91    0.80
  -2   6 -11   25.24    0.72
   2  -6  11   24.41    0.74
   2   6  11   25.52    0.70
  -2  -6 -12    8.67    0.54
  -2   6 -12    8.79    0.71
  -2   6 -12    9.51    0.61
   2  -6  12    8.25    0.59
   2   6  12    8.18    0.55
  -2  -6 -13    8.83    0.58
  -2   6 -13    8.17    0.69
  -2   6 -13    8.24    0.60
   2  -6  13    7.83    0.56
   2   6  13    7.67    0.55
  -2   6 -14    0.14    0.38
  -2   6 -14    0.54    0.33
   2  -6  14    0.55    0.29
   2   6  14   -0.22    0.26
  -2  -6 -15   11.23    0.65
  -2   6 -15   10.11    0.73
  -2   6 -15   13.24    0.69
   2  -6  15   10.70    0.62
   2   6  15   13.11    0.60
  -2  -6 -16   -0.35    0.35
  -2   6 -16   -0.82    0.37
  -2   6 -16    0.63    0.36
   2  -6  16   -0.04    0.29
   2   6  16   -0.71    0.27
  -2  -6 -17    1.68    0.42
  -2   6 -17    1.43    0.46
  -2   6 -17    2.26    0.44
   2  -6  17    5.34    0.63
   2   6  17    2.05    0.36
  -2  -6 -18    0.06    0.40
  -2   6 -18   -0.57    0.42
  -2   6 -18    1.54    0.41
   2  -6  18    1.15    0.39
   2   6  18    1.61    0.38
  -2  -6 -19   -0.70    0.40
  -2   6 -19   -0.71    0.45
  -2   6 -19   -1.11    0.43
   2  -6  19    0.16    0.37
   2   6  19    0.03    0.36
  -2  -6 -20   -0.38    0.45
  -2   6 -20   -0.86    0.46
  -2   6 -20    0.46    0.53
   2  -6  20   -0.02    0.36
   2   6  20    0.29    0.32
  -2  -6 -21    0.08    0.48
   2  -6  21    0.66    0.41
   2   6  21    0.75    0.36
  -2  -6 -22   -0.78    0.52
   2  -6  22    0.51    0.42
   2   6  22    1.50    0.39
  -2  -7  22    0.26    0.47
   2   7 -22   -1.18    0.62
  -2  -7  21   -0.85    0.43
   2  -7 -21   -0.30    0.30
   2  -7 -21    0.95    0.33
   2   7 -21   -0.60    0.56
  -2  -7  20   14.00    0.88
   2  -7 -20   11.59    0.57
   2  -7 -20   12.53    0.51
   2  -7 -20    8.36    0.51
   2   7 -20   12.73    0.99
  -2  -7  19   24.58    0.95
   2  -7 -19   21.13    0.64
   2  -7 -19   17.35    0.51
   2   7 -19   28.42    1.17
   2   7 -19   24.07    1.08
  -2  -7  18   42.50    1.07
   2  -7 -18   36.35    0.73
   2   7 -18   43.04    1.20
   2   7 -18   43.64    1.20
   2   7 -18   41.31    1.13
  -2  -7  17    7.73    0.67
   2  -7 -17    6.32    0.52
   2   7 -17    7.96    0.85
   2   7 -17    8.29    0.80
   2   7 -17    7.85    0.74
  -2  -7  16    9.31    0.69
   2  -7 -16    9.23    0.53
   2   7 -16   13.13    0.84
   2   7 -16   11.10    0.79
   2   7 -16    9.39    0.69
  -2  -7  15    3.56    0.43
  -2   7  15   -0.43    0.17
   2  -7 -15    5.23    0.50
   2   7 -15    4.18    0.49
   2   7 -15    3.92    0.48
   2   7 -15    5.06    0.62
  -2  -7  14    4.83    0.55
  -2   7  14    4.50    0.38
   2  -7 -14    6.25    0.51
   2   7 -14    5.29    0.52
   2   7 -14    3.18    0.43
   2   7 -14    6.64    0.63
  -2  -7  13   17.35    0.68
  -2   7  13   14.15    0.49
   2  -7 -13   17.45    0.60
   2   7 -13   17.66    0.80
   2   7 -13   15.25    0.68
   2   7 -13   19.08    0.77
  -2  -7  12   15.38    0.66
  -2   7  12   12.54    0.46
   2  -7 -12   15.38    0.59
   2   7 -12   16.56    0.77
   2   7 -12   15.34    0.65
   2   7 -12   17.21    0.71
  -2  -7  11    6.66    0.53
  -2   7  11    5.05    0.39
   2  -7 -11    7.43    0.55
   2   7 -11    8.30    0.68
   2   7 -11    6.60    0.51
  -2  -7  10    5.51    0.49
  -2   7  10    7.81    0.43
   2  -7 -10    7.73    0.56
   2   7 -10    8.45    0.67
   2   7 -10    8.09    0.50
  -2  -7   9    0.59    0.28
  -2   7   9    0.50    0.23
   2  -7  -9    1.19    0.32
   2   7  -9    0.14    0.34
   2   7  -9    0.09    0.24
  -2  -7   8    0.34    0.24
  -2   7   8    0.91    0.25
   2  -7  -8    0.29    0.30
   2   7  -8    0.57    0.32
   2   7  -8    0.50    0.24
  -2  -7   7    1.09    0.27
  -2   7   7    1.32    0.26
   2  -7  -7    1.45    0.32
   2   7  -7    0.93    0.32
   2   7  -7    1.32    0.27
  -2  -7   6    4.35    0.46
  -2   7   6    3.63    0.42
   2  -7  -6    3.83    0.38
   2   7  -6    4.22    0.39
   2   7  -6    4.36    0.41
  -2  -7   5   15.38    0.56
  -2   7   5   16.47    0.56
   2  -7  -5   15.91    0.61
   2   7  -5   15.86    0.62
   2   7  -5   16.34    0.55
  -2  -7   4   -0.27    0.20
  -2  -7   4   -0.05    0.20
  -2   7   4    0.29    0.24
   2  -7  -4    0.12    0.28
   2   7  -4    0.06    0.26
   2   7  -4    0.07    0.22
  -2  -7   3   10.45    0.47
  -2  -7   3    9.90    0.45
  -2   7   3   10.31    0.51
   2  -7  -3   10.19    0.58
   2   7  -3    6.93    0.48
   2   7  -3    9.78    0.47
  -2  -7   2   -0.19    0.20
  -2  -7   2    0.24    0.21
  -2   7   2    0.46    0.27
   2  -7  -2    0.00    0.28
   2   7  -2   -0.05    0.24
   2   7  -2    0.06    0.21
  -2  -7   1    6.42    0.41
  -2  -7   1    7.06    0.41
  -2   7   1    5.45    0.51
   2  -7  -1    7.11    0.56
   2   7  -1    6.63    0.46
   2   7  -1    7.75    0.45
  -2  -7   0   15.39    0.49
  -2  -7   0   13.89    0.47
  -2   7   0   14.14    0.59
  -2   7   0   14.12    0.33
   2  -7   0   14.19    0.62
   2   7   0   12.71    0.50
   2   7   0   15.86    0.52
  -2  -7  -1    1.96    0.26
  -2  -7  -1    2.47    0.27
  -2   7  -1    2.67    0.36
  -2   7  -1    2.27    0.23
  -2   7  -1    1.93    0.20
   2  -7   1    1.82    0.33
   2   7   1    2.34    0.30
   2   7   1    2.06    0.28
  -2  -7  -2    0.14    0.18
  -2  -7  -2    0.28    0.19
  -2   7  -2    0.27    0.30
  -2   7  -2    0.12    0.15
  -2   7  -2   -0.09    0.18
   2  -7   2   -0.13    0.28
   2   7   2    0.09    0.23
   2   7   2    0.37    0.23
  -2  -7  -3    0.25    0.18
  -2  -7  -3    1.02    0.22
  -2   7  -3    0.49    0.31
  -2   7  -3   -0.08    0.17
  -2   7  -3    0.16    0.19
   2  -7   3    0.37    0.31
   2   7   3    0.37    0.23
   2   7   3    0.99    0.25
  -2  -7  -4    1.53    0.21
  -2  -7  -4    1.56    0.25
  -2   7  -4    1.12    0.34
  -2   7  -4    1.58    0.24
   2  -7   4    0.89    0.31
   2   7   4    1.62    0.25
   2   7   4    1.60    0.28
  -2  -7  -5    6.76    0.35
  -2  -7  -5    7.67    0.43
  -2   7  -5    7.01    0.59
  -2   7  -5    6.57    0.41
   2  -7   5    6.95    0.56
   2   7   5    7.16    0.43
   2   7   5    8.32    0.50
  -2  -7  -6   27.83    0.50
  -2  -7  -6   29.03    0.65
  -2   7  -6   28.53    0.80
  -2   7  -6   29.34    0.61
   2  -7   6   28.74    0.78
   2   7   6   27.70    0.54
   2   7   6   27.94    0.68
  -2  -7  -7    4.96    0.31
  -2  -7  -7    5.65    0.47
  -2   7  -7    6.06    0.64
  -2   7  -7    4.87    0.43
   2  -7   7    5.00    0.56
   2   7   7    4.63    0.36
   2   7   7    5.51    0.50
  -2  -7  -8   10.29    0.34
  -2  -7  -8   11.30    0.54
  -2   7  -8   10.79    0.72
  -2   7  -8   10.66    0.53
   2  -7   8   10.21    0.62
   2   7   8   10.83    0.40
   2   7   8   11.16    0.58
  -2  -7  -9   37.74    0.75
  -2   7  -9   37.11    0.95
  -2   7  -9   33.68    0.73
   2  -7   9   39.09    0.91
   2   7   9   36.56    0.50
   2   7   9   38.21    0.79
  -2  -7 -10    6.46    0.53
  -2   7 -10    6.08    0.72
  -2   7 -10    7.62    0.55
   2  -7  10    6.00    0.58
   2   7  10    5.95    0.30
   2   7  10    6.61    0.54
  -2  -7 -11   34.92    0.77
  -2   7 -11   34.22    0.95
  -2   7 -11   37.89    0.83
   2  -7  11   38.15    0.91
   2   7  11   35.41    0.77
  -2  -7 -12   15.30    0.61
  -2   7 -12   14.72    0.78
  -2   7 -12   16.33    0.67
   2  -7  12   17.35    0.71
   2   7  12   15.86    0.61
  -2  -7 -13    2.64    0.38
  -2   7 -13    3.24    0.46
  -2   7 -13    3.41    0.40
   2  -7  13    3.15    0.38
   2   7  13    3.30    0.36
  -2  -7 -14   22.36    0.70
  -2   7 -14   21.76    0.88
  -2   7 -14   24.86    0.82
   2  -7  14   25.10    0.81
   2   7  14   23.89    0.71
  -2  -7 -15    0.97    0.34
  -2   7 -15    1.21    0.44
  -2   7 -15    1.14    0.39
   2  -7  15    1.45    0.36
   2   7  15    0.84    0.31
  -2  -7 -16   10.01    0.66
  -2   7 -16   12.41    0.84
  -2   7 -16   16.56    0.79
   2  -7  16   16.77    0.78
   2   7  16   13.10    0.65
  -2  -7 -17    1.96    0.42
  -2   7 -17   -0.53    0.47
  -2   7 -17    2.77    0.48
   2  -7  17    1.74    0.42
   2   7  17    1.74    0.35
  -2  -7 -18   -0.12    0.42
  -2   7 -18   -0.24    0.46
  -2   7 -18    0.62    0.44
   2  -7  18    0.44    0.39
   2   7  18    1.23    0.38
  -2  -7 -19   -1.14    0.42
  -2   7 -19   -0.38    0.54
  -2   7 -19    1.01    0.45
   2  -7  19    0.66    0.41
   2   7  19    1.78    0.39
  -2  -7 -20   -0.22    0.48
  -2   7 -20   -0.37    0.50
   2  -7  20    0.64    0.43
   2   7  20    1.79    0.41
  -2  -7 -21   -1.36    0.47
   2  -7  21    1.15    0.47
   2   7  21    0.16    0.36
  -2  -8  20   -0.03    0.49
   2  -8 -20   -0.01    0.31
  -2  -8  19    7.32    0.81
   2  -8 -19    3.85    0.39
   2   8 -19    3.22    0.66
  -2  -8  18    2.71    0.48
   2  -8 -18    2.56    0.37
   2   8 -18    0.98    0.49
  -2  -8  17   11.32    0.80
   2  -8 -17   12.00    0.61
   2   8 -17    8.16    0.78
  -2  -8  16    2.34    0.45
  -2   8  16   -0.33    0.22
   2  -8 -16    2.24    0.36
   2   8 -16    2.91    0.55
   2   8 -16    0.37    0.40
   2   8 -16    2.72    0.49
  -2  -8  15    0.50    0.34
  -2   8  15   -0.30    0.21
   2  -8 -15    1.00    0.33
   2   8 -15   -0.26    0.45
   2   8 -15   -0.10    0.40
  -2  -8  14    6.98    0.62
  -2   8  14   -0.07    0.21
   2  -8 -14    8.72    0.59
   2   8 -14    9.86    0.83
   2   8 -14    5.07    0.59
   2   8 -14    7.82    0.70
  -2  -8  13    1.52    0.37
  -2   8  13   -0.12    0.22
   2  -8 -13    1.91    0.34
   2   8 -13    2.31    0.47
   2   8 -13    0.92    0.34
   2   8 -13    1.91    0.42
  -2  -8  12   24.39    0.81
  -2   8  12   21.75    0.61
   2  -8 -12   24.47    0.71
   2   8 -12   25.14    0.91
   2   8 -12   21.56    0.74
   2   8 -12   25.98    0.84
  -2  -8  11    1.90    0.35
  -2   8  11    3.13    0.33
   2  -8 -11    3.76    0.39
   2   8 -11    3.93    0.47
   2   8 -11    2.47    0.36
  -2  -8  10   13.52    0.66
  -2   8  10   11.35    0.52
   2  -8 -10   12.12    0.61
   2   8 -10   14.44    0.75
   2   8 -10   13.38    0.61
  -2  -8   9   19.02    0.72
  -2   8   9   12.38    0.53
   2  -8  -9   17.41    0.66
   2   8  -9   18.66    0.78
   2   8  -9   17.63    0.66
  -2  -8   8    0.50    0.29
  -2   8   8    0.20    0.24
   2  -8  -8    0.27    0.30
   2   8  -8   -0.18    0.33
   2   8  -8   -0.02    0.25
  -2  -8   7    6.86    0.54
  -2   8   7    8.99    0.52
   2  -8  -7    9.72    0.61
   2   8  -7   11.02    0.68
   2   8  -7   10.55    0.55
  -2  -8   6    0.11    0.27
  -2   8   6    0.39    0.28
   2  -8  -6    0.14    0.31
   2   8  -6    0.58    0.34
   2   8  -6   -0.04    0.25
  -2  -8   5    2.21    0.33
  -2   8   5    2.62    0.34
   2  -8  -5    2.47    0.37
   2   8  -5    3.36    0.43
   2   8  -5    2.53    0.32
  -2  -8   4    0.11    0.23
  -2   8   4    0.42    0.29
   2  -8  -4   -0.11    0.31
   2   8  -4   -0.01    0.31
   2   8  -4   -0.13    0.23
  -2  -8   3    8.02    0.52
  -2  -8   3   10.94    0.51
  -2   8   3    9.34    0.58
   2  -8  -3    7.26    0.59
   2   8  -3    9.31    0.65
   2   8  -3    9.64    0.51
  -2  -8   2   10.88    0.53
  -2  -8   2    9.75    0.48
  -2   8   2   10.38    0.61
   2  -8  -2    9.66    0.60
   2   8  -2    9.91    0.62
   2   8  -2   11.49    0.53
  -2  -8   1    7.43    0.48
  -2  -8   1    6.63    0.45
  -2   8   1    8.02    0.61
   2  -8  -1    8.32    0.61
   2   8  -1    7.54    0.56
   2   8  -1    7.15    0.49
  -2  -8   0    5.86    0.45
  -2  -8   0    5.86    0.44
  -2   8   0    6.23    0.60
  -2   8   0    5.98    0.26
  -2   8   0    5.57    0.30
   2  -8   0    5.46    0.59
   2   8   0    4.60    0.52
   2   8   0    6.53    0.49
  -2  -8  -1   -0.20    0.22
  -2  -8  -1    0.17    0.22
  -2   8  -1    0.15    0.33
  -2   8  -1   -0.07    0.13
  -2   8  -1   -0.06    0.17
   2  -8   1   -0.63    0.31
   2   8   1    0.50    0.28
   2   8   1   -0.11    0.25
  -2  -8  -2    6.70    0.44
  -2  -8  -2    7.78    0.46
  -2   8  -2    7.63    0.64
  -2   8  -2    4.74    0.30
  -2   8  -2    6.94    0.37
   2  -8   2    7.46    0.60
   2   8   2    6.85    0.52
   2   8   2    7.74    0.50
  -2  -8  -3    3.60    0.32
  -2  -8  -3    5.19    0.44
  -2   8  -3    3.45    0.40
  -2   8  -3    3.15    0.34
  -2   8  -3    3.42    0.28
   2  -8   3    3.10    0.41
   2   8   3    3.22    0.34
   2   8   3    3.88    0.47
  -2  -8  -4   -0.10    0.21
  -2  -8  -4    0.83    0.25
  -2   8  -4   -0.18    0.32
  -2   8  -4   -0.15    0.19
  -2   8  -4   -0.52    0.19
   2  -8   4   -0.15    0.30
   2   8   4    0.16    0.24
   2   8   4    0.21    0.26
  -2  -8  -5    7.03    0.41
  -2  -8  -5    7.49    0.50
  -2   8  -5    6.90    0.66
  -2   8  -5    7.59    0.42
  -2   8  -5    7.37    0.43
   2  -8   5    6.48    0.60
   2   8   5    7.63    0.48
   2   8   5    9.65    0.55
  -2  -8  -6    0.48    0.20
  -2  -8  -6    0.25    0.24
  -2   8  -6    0.87    0.38
  -2   8  -6    1.14    0.25
  -2   8  -6    0.72    0.25
   2  -8   6    0.61    0.33
   2   8   6    0.69    0.25
   2   8   6    0.96    0.30
  -2  -8  -7    4.96    0.35
  -2  -8  -7    4.21    0.45
  -2   8  -7    6.79    0.68
  -2   8  -7    6.25    0.47
   2  -8   7    5.01    0.61
   2   8   7    4.65    0.42
   2   8   7    4.59    0.52
  -2  -8  -8   20.21    0.46
  -2  -8  -8   21.70    0.64
  -2   8  -8   20.80    0.82
  -2   8  -8   17.61    0.59
   2  -8   8   20.28    0.77
   2   8   8   18.30    0.49
   2   8   8   20.52    0.67
  -2  -8  -9   23.79    0.45
  -2  -8  -9   25.90    0.70
  -2   8  -9   23.56    0.88
  -2   8  -9   24.55    0.68
   2  -8   9   25.24    0.80
   2   8   9    7.48    0.32
   2   8   9   24.03    0.69
  -2  -8 -10    1.08    0.32
  -2   8 -10    1.21    0.41
  -2   8 -10    2.09    0.33
   2  -8  10    1.60    0.38
   2   8  10    0.69    0.30
  -2  -8 -11    7.96    0.59
  -2   8 -11    6.67    0.58
  -2   8 -11    9.62    0.59
   2  -8  11    9.76    0.68
   2   8  11    9.56    0.56
  -2  -8 -12   29.19    0.76
  -2   8 -12   28.41    0.99
  -2   8 -12   32.11    0.84
   2  -8  12   32.23    0.91
   2   8  12   31.84    0.77
  -2  -8 -13   13.97    0.67
  -2   8 -13   13.38    0.86
  -2   8 -13   14.93    0.72
   2  -8  13   15.43    0.76
   2   8  13   14.27    0.62
  -2  -8 -14   17.29    0.71
  -2   8 -14   15.89    0.92
  -2   8 -14   18.57    0.79
   2  -8  14   18.06    0.80
   2   8  14   18.53    0.68
  -2  -8 -15    5.72    0.63
  -2   8 -15    6.31    0.63
  -2   8 -15   10.00    0.77
   2  -8  15    7.91    0.69
   2   8  15    7.16    0.57
  -2  -8 -16   -0.59    0.35
  -2   8 -16    0.34    0.51
  -2   8 -16    2.10    0.51
   2  -8  16    1.34    0.44
   2   8  16    0.29    0.31
  -2   8 -17    0.63    0.50
  -2   8 -17    1.77    0.49
   2  -8  17    0.33    0.40
   2   8  17   -0.20    0.35
  -2   8 -18    1.43    0.48
   2  -8  18    0.53    0.45
   2   8  18    0.40    0.35
  -2  -8 -19   -0.52    0.44
   2  -8  19    1.67    0.47
   2   8  19    1.61    0.45
  -2  -8 -20    1.13    0.52
   2  -8  20    3.53    0.60
   2   8  20    7.68    0.78
  -2  -9  18    0.53    0.49
   2  -9 -18    0.81    0.34
   2   9 -18   -1.01    0.48
  -2  -9  17    7.99    0.84
   2  -9 -17   10.75    0.59
   2   9 -17    6.57    0.60
  -2  -9  16    4.44    0.56
  -2   9  16    0.19    0.26
   2  -9 -16    5.71    0.57
   2   9 -16    2.07    0.45
  -2  -9  15    0.25    0.35
   2  -9 -15   -0.39    0.31
   2   9 -15   -0.71    0.37
   2   9 -15   -0.29    0.41
  -2  -9  14    3.47    0.50
  -2   9  14    0.58    0.26
   2  -9 -14    3.32    0.39
   2   9 -14    4.60    0.59
   2   9 -14    3.11    0.44
   2   9 -14    4.05    0.52
  -2  -9  13    5.54    0.68
  -2   9  13   -0.28    0.24
   2  -9 -13    5.79    0.55
   2   9 -13    7.44    0.87
   2   9 -13    4.68    0.49
   2   9 -13    7.48    0.70
  -2  -9  12   27.21    0.93
  -2   9  12    1.59    0.27
   2  -9 -12   24.05    0.71
   2   9 -12   27.30    1.04
   2   9 -12   25.95    0.83
   2   9 -12   28.69    0.90
  -2  -9  11    1.24    0.40
  -2   9  11    1.61    0.32
   2  -9 -11    1.41    0.35
   2   9 -11    2.11    0.45
   2   9 -11    1.55    0.38
   2   9 -11    1.78    0.39
  -2  -9  10   16.23    0.76
  -2   9  10   14.78    0.61
   2  -9 -10   13.88    0.63
   2   9 -10   19.12    0.88
   2   9 -10   15.98    0.70
  -2  -9   9    0.55    0.34
  -2   9   9    0.07    0.29
   2  -9  -9   -0.42    0.30
   2   9  -9    0.73    0.40
   2   9  -9    0.19    0.28
  -2  -9   8    8.51    0.63
  -2   9   8    7.10    0.54
   2  -9  -8    6.32    0.58
   2   9  -8    9.71    0.73
   2   9  -8    7.32    0.59
  -2  -9   7    0.05    0.29
  -2   9   7    0.32    0.29
   2  -9  -7   -0.39    0.31
   2   9  -7    0.77    0.36
   2   9  -7    0.68    0.29
  -2  -9   6    5.43    0.58
  -2   9   6    4.72    0.51
   2  -9  -6    6.21    0.59
   2   9  -6    6.83    0.67
   2   9  -6    4.29    0.51
  -2  -9   5    6.70    0.57
  -2   9   5    8.85    0.58
   2  -9  -5    7.90    0.59
   2   9  -5   11.26    0.71
   2   9  -5    8.20    0.57
  -2  -9   4    1.18    0.32
  -2   9   4    0.37    0.31
   2  -9  -4    0.52    0.34
   2   9  -4    0.67    0.34
   2   9  -4    0.29    0.29
  -2  -9   3    4.50    0.42
  -2   9   3    4.39    0.43
   2  -9  -3    4.56    0.45
   2   9  -3    6.28    0.60
   2   9  -3    4.28    0.40
  -2  -9   2    0.35    0.29
  -2  -9   2   -0.05    0.26
  -2   9   2   -0.37    0.31
   2  -9  -2    0.26    0.31
   2   9  -2    0.18    0.31
   2   9  -2   -0.51    0.26
  -2  -9   1   46.75    0.89
  -2  -9   1   45.04    0.84
  -2   9   1   43.70    0.95
   2  -9  -1   45.27    0.93
   2   9  -1   46.56    0.93
   2   9  -1   44.48    0.86
  -2  -9   0    1.86    0.32
  -2  -9   0    1.93    0.32
  -2   9   0    2.37    0.41
  -2   9   0    2.29    0.20
  -2   9   0    2.47    0.24
   2  -9   0    1.37    0.33
   2   9   0    2.70    0.37
   2   9   0    1.32    0.33
  -2  -9  -1   15.17    0.60
  -2  -9  -1   13.19    0.58
  -2   9  -1   14.22    0.74
  -2   9  -1   14.05    0.38
  -2   9  -1   12.11    0.38
   2  -9   1   14.55    0.69
   2   9   1   13.35    0.63
   2   9   1   15.02    0.61
  -2  -9  -2   -0.13    0.26
  -2  -9  -2    0.60    0.27
  -2   9  -2   -0.52    0.34
  -2   9  -2   -0.11    0.17
  -2   9  -2    0.59    0.21
   2  -9   2   -0.05    0.31
   2   9   2    0.42    0.28
   2   9   2   -0.30    0.27
  -2  -9  -3   -0.40    0.24
  -2  -9  -3    0.13    0.24
  -2   9  -3    0.37    0.37
  -2   9  -3   -0.31    0.17
  -2   9  -3    0.06    0.20
   2  -9   3    0.62    0.33
   2   9   3    0.10    0.26
   2   9   3   -0.14    0.27
  -2  -9  -4   11.22    0.50
  -2  -9  -4   13.73    0.57
  -2   9  -4   11.17    0.73
  -2   9  -4   11.56    0.46
  -2   9  -4   11.27    0.47
   2  -9   4   12.27    0.70
   2   9   4   11.66    0.55
   2   9   4   10.60    0.57
  -2  -9  -5   11.44    0.50
  -2  -9  -5   14.57    0.59
  -2   9  -5    9.82    0.75
  -2   9  -5   12.46    0.50
  -2   9  -5   10.26    0.47
   2  -9   5   12.37    0.71
   2   9   5   10.40    0.54
   2   9   5   12.41    0.59
  -2  -9  -6    3.54    0.39
  -2  -9  -6    4.46    0.40
  -2   9  -6    3.82    0.48
  -2   9  -6    5.41    0.46
  -2   9  -6    5.10    0.46
   2  -9   6    4.99    0.49
   2   9   6    3.63    0.33
   2   9   6    4.16    0.51
  -2  -9  -7   40.52    0.67
  -2  -9  -7   42.09    0.85
  -2   9  -7   36.56    1.00
  -2   9  -7   42.55    0.80
  -2   9  -7   40.03    0.76
   2  -9   7   43.05    1.01
   2   9   7   21.68    0.54
   2   9   7   39.07    0.83
  -2  -9  -8    1.02    0.23
  -2  -9  -8    0.81    0.30
  -2   9  -8    0.95    0.40
  -2   9  -8    1.33    0.31
  -2   9  -8    1.61    0.31
   2  -9   8    1.22    0.37
   2   9   8    0.96    0.33
  -2  -9  -9    0.81    0.21
  -2  -9  -9   -0.11    0.30
  -2   9  -9    0.60    0.40
  -2   9  -9   -0.19    0.31
  -2   9  -9    0.19    0.30
   2  -9   9   -0.04    0.34
   2   9   9    0.02    0.29
  -2  -9 -10   -0.05    0.30
  -2   9 -10    0.83    0.45
  -2   9 -10    1.38    0.37
  -2   9 -10    0.94    0.33
   2  -9  10    0.67    0.36
   2   9  10    0.96    0.32
  -2  -9 -11    1.94    0.36
  -2   9 -11    0.56    0.45
  -2   9 -11    2.16    0.38
  -2   9 -11    2.05    0.36
   2  -9  11    1.70    0.38
   2   9  11    2.42    0.37
  -2  -9 -12    5.84    0.62
  -2   9 -12    4.12    0.60
  -2   9 -12    8.20    0.67
  -2   9 -12    6.28    0.60
   2  -9  12    7.39    0.69
   2   9  12    5.99    0.56
  -2  -9 -13    0.61    0.36
  -2   9 -13    1.33    0.57
  -2   9 -13    1.47    0.40
   2  -9  13    1.65    0.42
   2   9  13    0.63    0.32
  -2  -9 -14    2.90    0.44
  -2   9 -14    2.62    0.56
  -2   9 -14    4.14    0.48
   2  -9  14    3.80    0.50
   2   9  14    3.06    0.38
  -2  -9 -15    0.76    0.40
  -2   9 -15    2.44    0.51
   2  -9  15    2.66    0.49
   2   9  15    3.12    0.39
  -2  -9 -16    1.53    0.43
  -2   9 -16    2.59    0.55
   2  -9  16    3.15    0.52
   2   9  16    2.60    0.38
   2  -9  17   -0.76    0.43
   2   9  17    1.34    0.38
   2  -9  18    2.96    0.55
   2   9  18    1.72    0.40
  -2 -10  16    6.25    0.70
  -2  10  16   -0.33    0.46
   2 -10 -16    4.60    0.47
   2  10 -16    2.70    0.57
  -2 -10  15   13.07    0.96
  -2  10  15    0.00    0.32
   2 -10 -15   14.81    0.69
   2  10 -15   10.75    0.87
  -2 -10  14    0.33    0.43
  -2  10  14   -0.34    0.30
   2 -10 -14    0.78    0.37
   2  10 -14   -0.30    0.44
  -2 -10  13    0.72    0.46
  -2  10  13   -0.33    0.29
   2 -10 -13    0.96    0.36
   2  10 -13   -0.26    0.43
   2  10 -13    1.10    0.49
  -2 -10  12   14.66    0.85
  -2  10  12   -0.71    0.30
   2 -10 -12   13.62    0.67
   2  10 -12   15.75    0.80
   2  10 -12   16.62    0.88
  -2 -10  11   -0.33    0.38
   2 -10 -11    0.40    0.32
   2  10 -11    0.49    0.48
   2  10 -11    0.33    0.37
   2  10 -11    0.89    0.43
  -2 -10  10    2.59    0.48
  -2  10  10    0.87    0.31
   2 -10 -10    2.74    0.40
   2  10 -10    3.45    0.56
   2  10 -10    2.07    0.39
   2  10 -10    2.63    0.44
  -2 -10   9    1.06    0.40
  -2  10   9    0.21    0.34
   2 -10  -9    1.03    0.36
   2  10  -9    0.91    0.44
   2  10  -9   -0.35    0.35
  -2 -10   8    1.48    0.39
  -2  10   8    0.67    0.34
   2 -10  -8    1.53    0.37
   2  10  -8    1.01    0.44
   2  10  -8    1.56    0.38
  -2 -10   7   -0.59    0.32
  -2  10   7   -0.28    0.31
   2 -10  -7    0.64    0.33
   2  10  -7    0.15    0.39
   2  10  -7    0.70    0.35
  -2 -10   6   -0.32    0.29
  -2  10   6   -0.80    0.32
   2 -10  -6    0.75    0.35
   2  10  -6    0.65    0.39
  -2 -10   5    2.53    0.42
  -2  10   5    1.85    0.39
   2 -10  -5    2.57    0.42
   2  10  -5    2.11    0.41
   2  10  -5    2.54    0.37
  -2 -10   4    2.51    0.40
  -2  10   4    2.06    0.38
   2 -10  -4    1.52    0.39
   2  10  -4    2.25    0.42
   2  10  -4    2.25    0.36
  -2 -10   3   -0.19    0.30
  -2  10   3   -0.17    0.36
   2 -10  -3   -0.42    0.33
   2  10  -3    0.17    0.35
   2  10  -3   -0.11    0.29
  -2 -10   2    6.23    0.60
  -2  10   2    4.57    0.47
   2 -10  -2    5.98    0.63
   2  10  -2    7.03    0.68
   2  10  -2    4.27    0.40
  -2 -10   1    1.87    0.38
  -2 -10   1    0.54    0.31
  -2  10   1    1.22    0.40
   2 -10  -1    1.79    0.40
   2  10  -1    1.62    0.37
   2  10  -1    1.29    0.32
  -2 -10   0   11.32    0.63
  -2 -10   0   12.62    0.58
  -2  10   0   12.10    0.76
  -2  10   0    0.29    0.14
   2 -10   0   12.19    0.70
   2  10   0   12.95    0.67
   2  10   0   10.74    0.60
  -2 -10  -1    0.68    0.33
  -2 -10  -1    1.37    0.31
  -2  10  -1    1.57    0.42
  -2  10  -1    0.82    0.20
  -2  10  -1    0.46    0.15
   2 -10   1    1.14    0.38
   2  10   1    0.95    0.33
   2  10   1    0.28    0.32
  -2 -10  -2    5.08    0.52
  -2 -10  -2    5.36    0.51
  -2  10  -2    4.01    0.49
  -2  10  -2    4.75    0.36
  -2  10  -2    0.48    0.17
   2 -10   2    5.21    0.51
   2  10   2    5.15    0.57
   2  10   2    5.30    0.55
  -2 -10  -3    1.48    0.34
  -2 -10  -3    0.72    0.30
  -2  10  -3    0.82    0.43
  -2  10  -3    0.67    0.24
  -2  10  -3    0.68    0.18
   2 -10   3    0.89    0.37
   2  10   3    1.55    0.35
   2  10   3    0.12    0.32
  -2 -10  -4    1.99    0.32
  -2 -10  -4    2.68    0.36
  -2  10  -4    2.52    0.48
  -2  10  -4    2.59    0.29
  -2  10  -4    0.39    0.18
   2 -10   4    3.53    0.46
   2  10   4    2.04    0.36
   2  10   4    1.98    0.35
  -2 -10  -5    6.19    0.50
  -2 -10  -5    6.59    0.51
  -2  10  -5    8.38    0.78
  -2  10  -5    6.08    0.44
  -2  10  -5    1.45    0.22
   2 -10   5    9.08    0.72
   2  10   5    6.61    0.52
   2  10   5    7.66    0.59
  -2 -10  -6    8.32    0.50
  -2 -10  -6   12.76    0.61
  -2  10  -6    7.97    0.66
  -2  10  -6    7.23    0.52
  -2  10  -6    4.33    0.41
   2 -10   6   10.76    0.76
   2  10   6   -0.40    0.21
   2  10   6    9.28    0.63
  -2 -10  -7    5.48    0.45
  -2 -10  -7    5.57    0.59
  -2  10  -7    1.69    0.49
  -2  10  -7    4.81    0.55
  -2  10  -7    5.22    0.47
   2 -10   7    6.46    0.70
   2  10   7    3.46    0.40
  -2 -10  -8    1.55    0.27
  -2 -10  -8    5.24    0.61
  -2  10  -8   -0.84    0.44
  -2  10  -8    1.21    0.37
  -2  10  -8    1.99    0.33
   2 -10   8    1.73    0.44
   2  10   8   -0.29    0.22
   2  10   8    1.98    0.36
  -2 -10  -9    2.16    0.28
  -2 -10  -9    2.93    0.41
  -2  10  -9   -0.21    0.45
  -2  10  -9    2.31    0.40
  -2  10  -9    2.12    0.37
   2 -10   9    2.10    0.42
   2  10   9    1.55    0.37
  -2 -10 -10    0.06    0.23
  -2 -10 -10   -0.19    0.35
  -2  10 -10    0.38    0.41
  -2  10 -10    0.23    0.36
  -2  10 -10    0.13    0.34
   2 -10  10   -0.20    0.38
   2  10  10   -0.88    0.30
  -2 -10 -11   -0.80    0.34
  -2  10 -11    0.19    0.40
  -2  10 -11    0.13    0.35
   2 -10  11    0.29    0.37
   2  10  11    0.01    0.31
  -2 -10 -12    0.50    0.37
  -2  10 -12    1.52    0.45
  -2  10 -12    1.23    0.40
   2 -10  12    1.27    0.42
   2  10  12    0.15    0.30
  -2 -10 -13   -0.51    0.38
  -2  10 -13    0.47    0.48
  -2  10 -13    1.14    0.42
   2 -10  13    0.90    0.42
   2  10  13    0.34    0.33
  -2 -10 -14    2.29    0.43
  -2  10 -14    1.60    0.53
  -2  10 -14    3.59    0.53
   2 -10  14    3.67    0.58
   2  10  14    2.33    0.38
  -2 -10 -15   -0.11    0.43
  -2  10 -15   -1.50    0.50
  -2  10 -15   -0.27    0.52
   2 -10  15    2.33    0.51
   2  10  15   -0.11    0.34
   2 -10  16   -0.23    0.52
  -2 -11  13    9.00    1.00
  -2  11  13   -0.46    0.38
   2 -11 -13    7.23    0.72
   2  11 -13    5.02    0.59
  -2 -11  12    8.07    0.91
  -2  11  12   -0.72    0.38
   2 -11 -12   11.78    0.76
   2  11 -12    8.39    0.84
  -2 -11  11   -1.06    0.45
  -2  11  11   -0.43    0.35
   2 -11 -11    0.58    0.39
   2  11 -11   -1.24    0.42
  -2 -11  10   -1.11    0.40
  -2  11  10   -0.40    0.35
   2 -11 -10   -0.10    0.35
   2  11 -10    0.14    0.41
   2  11 -10    2.64    0.50
  -2 -11   9    0.17    0.42
   2 -11  -9    0.10    0.36
   2  11  -9   -0.63    0.36
   2  11  -9    0.55    0.49
  -2 -11   8    0.54    0.41
  -2  11   8    0.48    0.39
   2 -11  -8   -0.44    0.34
   2  11  -8    1.04    0.63
   2  11  -8   -0.12    0.35
  -2 -11   7    0.10    0.40
  -2  11   7    0.06    0.38
   2 -11  -7    0.67    0.36
   2  11  -7    1.07    0.48
   2  11  -7    0.05    0.36
  -2 -11   6    0.16    0.40
  -2  11   6   -0.83    0.37
   2 -11  -6    0.01    0.34
   2  11  -6    0.39    0.44
   2  11  -6   -0.92    0.34
  -2 -11   5    8.71    0.76
  -2  11   5    7.50    0.71
   2 -11  -5   10.62    0.70
   2  11  -5   11.34    0.83
   2  11  -5   10.43    0.66
  -2 -11   4   -0.69    0.36
  -2  11   4   -0.20    0.37
   2 -11  -4   -0.02    0.37
   2  11  -4    1.03    0.45
   2  11  -4   -0.35    0.33
  -2 -11   3    1.02    0.41
  -2  11   3    0.56    0.40
   2 -11  -3    0.72    0.40
   2  11  -3    1.14    0.39
   2  11  -3    0.69    0.34
  -2 -11   2    0.48    0.39
  -2  11   2   -0.22    0.40
   2 -11  -2    0.54    0.40
   2  11  -2    1.02    0.39
   2  11  -2    0.20    0.31
  -2 -11   1   -0.44    0.35
  -2  11   1   -0.28    0.43
   2 -11  -1    0.23    0.38
   2  11  -1    0.40    0.38
   2  11  -1    0.41    0.34
  -2 -11   0    0.97    0.34
  -2  11   0    0.48    0.44
   2 -11   0    1.09    0.40
   2  11   0    0.65    0.37
   2  11   0   -0.76    0.31
  -2 -11  -1    1.57    0.38
  -2 -11  -1    1.63    0.35
  -2  11  -1    0.48    0.48
  -2  11  -1    0.81    0.19
   2 -11   1    0.51    0.41
   2  11   1    1.78    0.41
   2  11   1    0.46    0.36
  -2 -11  -2    1.54    0.38
  -2 -11  -2    1.69    0.34
  -2  11  -2    1.57    0.49
  -2  11  -2    0.66    0.20
   2 -11   2    1.14    0.39
   2  11   2    0.23    0.37
  -2 -11  -3    0.54    0.34
  -2 -11  -3    0.55    0.33
  -2  11  -3    0.08    0.48
  -2  11  -3    0.47    0.24
  -2  11  -3    0.61    0.22
   2 -11   3    0.87    0.40
   2  11   3    1.45    0.37
   2  11   3    0.39    0.34
  -2 -11  -4    2.35    0.40
  -2 -11  -4    2.84    0.39
  -2  11  -4    2.36    0.58
  -2  11  -4    2.07    0.29
  -2  11  -4    0.42    0.24
   2 -11   4    3.11    0.48
   2  11   4   -0.31    0.29
   2  11   4    1.02    0.37
  -2 -11  -5    0.70    0.33
  -2 -11  -5    1.28    0.37
  -2  11  -5   -0.04    0.49
  -2  11  -5    0.83    0.27
  -2  11  -5    0.95    0.26
   2 -11   5    2.12    0.44
   2  11   5    0.42    0.34
  -2 -11  -6    4.89    0.54
  -2 -11  -6    6.48    0.62
  -2  11  -6    5.55    0.72
  -2  11  -6    4.26    0.48
  -2  11  -6    0.71    0.26
   2 -11   6    5.36    0.55
   2  11   6    4.49    0.48
  -2 -11  -7    1.94    0.35
  -2 -11  -7    1.43    0.37
  -2  11  -7    1.22    0.32
  -2  11  -7    0.29    0.29
   2 -11   7    1.73    0.44
   2  11   7    0.00    0.35
  -2 -11  -8    9.28    0.56
  -2 -11  -8   13.39    0.66
  -2  11  -8    4.60    0.56
  -2  11  -8    0.27    0.30
   2 -11   8    9.68    0.83
   2  11   8    6.55    0.62
  -2 -11  -9    4.20    0.52
  -2 -11  -9    7.42    0.68
  -2  11  -9    2.47    0.45
  -2  11  -9    0.56    0.34
   2 -11   9    2.85    0.51
   2  11   9    1.09    0.35
  -2 -11 -10    0.68    0.28
  -2 -11 -10    0.03    0.40
  -2  11 -10   -1.12    0.41
  -2  11 -10    0.73    0.36
   2 -11  10    0.59    0.47
  -2 -11 -11    1.89    0.46
  -2  11 -11    0.16    0.46
  -2  11 -11    1.11    0.37
   2 -11  11    2.43    0.50
   2  11  11    0.39    0.34
  -2 -11 -12   -0.59    0.43
  -2  11 -12    1.56    0.50
  -2  11 -12    0.54    0.42
   2 -11  12    0.59    0.49
   2  11  12   -0.77    0.35
  -2 -12   8    0.40    0.50
   2 -12  -8    1.77    0.44
   2  12  -8    0.32    0.47
  -2 -12   7    8.34    0.89
  -2  12   7    0.76    0.45
   2 -12  -7    7.30    0.74
   2  12  -7    3.51    0.52
  -2 -12   6    1.71    0.51
  -2  12   6   -0.68    0.46
   2 -12  -6    1.16    0.41
   2  12  -6    1.86    0.44
  -2 -12   5    2.12    0.52
  -2  12   5   -0.22    0.49
   2 -12  -5    1.73    0.45
   2  12  -5    0.88    0.41
  -2 -12   4    4.95    0.60
  -2  12   4    3.72    0.58
   2 -12  -4    4.31    0.50
   2  12  -4    4.31    0.56
   2  12  -4    4.31    0.50
  -2 -12   3    2.26    0.50
  -2  12   3    0.57    0.50
   2 -12  -3    3.35    0.50
   2  12  -3    1.31    0.50
   2  12  -3    1.32    0.44
  -2 -12   2    0.79    0.44
  -2  12   2    0.17    0.51
   2 -12  -2    1.17    0.44
   2  12  -2    0.35    0.48
   2  12  -2    1.55    0.43
  -2 -12   1    5.59    0.55
  -2  12   1    3.28    0.60
   2 -12  -1    4.95    0.55
   2  12  -1    4.86    0.59
   2  12  -1    5.24    0.52
  -2 -12   0    2.75    0.48
  -2  12   0    2.03    0.60
   2 -12   0    3.69    0.51
   2  12   0    3.69    0.51
   2  12   0    0.87    0.42
   2 -12   1    1.33    0.46
   2  12   1    0.70    0.42
   2  12   1   -0.54    0.37
  -2 -12  -2    1.32    0.41
  -2  12  -2    1.11    0.26
   2 -12   2    2.67    0.49
   2  12   2   -0.28    0.42
   2  12   2   -0.01    0.39
  -2 -12  -3    3.73    0.49
  -2 -12  -3    2.55    0.44
  -2  12  -3    0.94    0.27
   2 -12   3    4.61    0.57
   2  12   3    2.59    0.45
  -2 -12  -4    0.04    0.38
  -2 -12  -4    1.06    0.39
  -2  12  -4   -0.59    0.27
  -2  12  -4    1.03    0.29
   2 -12   4    0.89    0.43
   2  12   4   -1.00    0.38
  -2 -12  -5    3.46    0.46
  -2 -12  -5    4.59    0.47
  -2  12  -5    3.12    0.37
  -2  12  -5    0.68    0.32
   2 -12   5    3.15    0.54
   2  12   5   -1.00    0.37
   2  12   5    3.12    0.46
  -2 -12  -6    3.22    0.45
  -2 -12  -6    2.33    0.44
  -2  12  -6    2.27    0.37
  -2  12  -6    0.74    0.33
   2 -12   6    2.77    0.55
   2  12   6    2.29    0.44
  -2 -12  -7    2.70    0.45
  -2 -12  -7    2.66    0.43
  -2  12  -7    1.14    0.37
  -2  12  -7    1.25    0.37
   2 -12   7    4.46    0.60
   2  12   7    2.46    0.45
  -2 -12  -8    1.93    0.40
  -2 -12  -8    0.96    0.43
  -2  12  -8    0.88    0.39
   2 -12   8    0.93    0.55
   2  12   8   -0.44    0.40
   3   0 -25   -0.16    0.44
   3   0 -25    0.39    0.44
   3   0 -25   -1.17    0.49
   3   0 -25    0.55    0.53
   3   0 -24   -0.52    0.39
   3   0 -24    1.29    0.40
   3   0 -24   -0.37    0.45
   3   0 -24   -0.77    0.46
   3   0 -23    1.40    0.41
   3   0 -23    1.87    0.41
   3   0 -23    2.73    0.48
   3   0 -23    2.48    0.45
   3   0 -22   -0.37    0.34
   3   0 -22    0.93    0.34
   3   0 -22   -0.30    0.42
   3   0 -22   -0.03    0.37
   3   0 -21    1.33    0.36
   3   0 -21    2.27    0.35
   3   0 -21    1.03    0.41
   3   0 -21    2.54    0.40
   3   0 -20   -0.61    0.31
   3   0 -20   -0.33    0.28
   3   0 -20   -0.22    0.35
   3   0 -20   -0.02    0.33
   3   0 -19    0.75    0.32
   3   0 -19    0.75    0.29
   3   0 -19    0.38    0.34
   3   0 -19    0.26    0.29
   3   0 -18   -0.22    0.28
   3   0 -18   -0.11    0.26
   3   0 -18    0.18    0.30
   3   0 -18   -0.33    0.26
   3   0 -17    5.46    0.50
   3   0 -17    4.78    0.50
   3   0 -17    4.36    0.51
   3   0 -17    5.21    0.49
   3   0 -16    0.22    0.25
   3   0 -16    0.07    0.25
   3   0 -16   -0.39    0.24
   3   0 -16   -0.12    0.24
   3   0 -15    0.23    0.23
   3   0 -15   -0.03    0.23
   3   0 -15    0.14    0.25
   3   0 -15   -0.38    0.23
   3   0 -14   -0.12    0.20
   3   0 -14   -0.02    0.21
   3   0 -14   -0.08    0.21
   3   0 -14   -0.37    0.19
   3   0 -13    4.11    0.40
   3   0 -13    3.67    0.38
   3   0 -13    4.23    0.38
   3   0 -13    3.29    0.33
   3   0 -12    0.02    0.19
   3   0 -12    0.19    0.18
   3   0 -12   -0.15    0.16
   3   0 -12   -0.10    0.18
   3   0 -11   20.70    0.53
   3   0 -11   17.63    0.50
   3   0 -11   18.97    0.46
   3   0 -10    0.08    0.17
   3   0 -10    0.06    0.16
   3   0 -10   -0.31    0.13
   3   0  -9    0.36    0.17
   3   0  -9    0.41    0.15
   3   0  -8   -0.18    0.15
   3   0  -8   -0.04    0.13
  -3   0   7   12.79    0.34
   3   0  -7   13.15    0.41
   3   0  -7   12.35    0.35
  -3   0   5  794.90    2.13
   3   0  -5  721.44    2.29
   3   0  -5  704.22    2.01
  -3   0   4    0.12    0.11
   3   0  -4    0.09    0.15
  -3   0   3   82.44    0.76
  -3   0   3   80.65    0.68
   3   0  -3   79.47    0.76
   3   0  -3   79.04    0.69
  -3   0   2    0.27    0.14
   3   0  -2    0.31    0.15
   3   0  -2    0.73    0.16
  -3   0   1  305.46    1.39
  -3   0   1  290.20    1.27
   3   0  -1  298.85    1.38
   3   0  -1  288.82    1.27
  -3   0   0    0.43    0.13
   3   0   0    0.43    0.15
   3   0   0    0.48    0.18
  -3   0  -1  869.02    2.65
  -3   0  -1  831.91    2.20
   3   0   1  863.44    2.27
   3   0   1  817.49    2.19
  -3   0  -2    0.04    0.13
  -3   0  -2   -0.03    0.17
   3   0   2    0.16    0.15
   3   0   2    0.01    0.18
  -3   0  -3  170.46    1.00
  -3   0  -3  161.10    1.05
   3   0   3  164.01    0.99
   3   0   3  161.79    1.06
  -3   0  -4   -0.06    0.13
  -3   0  -4   -0.03    0.19
   3   0   4    0.43    0.16
   3   0   4   -0.15    0.18
  -3   0  -5    6.39    0.28
  -3   0  -5    5.58    0.36
   3   0   5    6.39    0.32
   3   0   5    5.85    0.37
  -3   0  -6    0.05    0.13
  -3   0  -6    0.38    0.22
   3   0   6    0.07    0.16
   3   0   6   -0.28    0.18
  -3   0  -7    3.69    0.26
  -3   0  -7    4.06    0.41
   3   0   7    4.61    0.31
   3   0   7    3.01    0.37
  -3   0  -8    0.06    0.15
  -3   0  -8   -0.04    0.22
   3   0   8   -0.27    0.17
   3   0   8   -0.20    0.20
  -3   0  -9   20.34    0.42
  -3   0  -9   18.54    0.57
   3   0   9   20.15    0.45
   3   0   9   20.72    0.56
  -3   0 -10    0.16    0.17
  -3   0 -10    0.17    0.26
   3   0  10   -0.26    0.19
   3   0  10   -0.53    0.20
  -3   0 -11   -0.02    0.17
  -3   0 -11   -0.03    0.25
   3   0  11   -0.01    0.19
   3   0  11   -0.21    0.23
  -3   0 -12    0.03    0.18
  -3   0 -12   -0.07    0.29
   3   0  12   -0.28    0.19
   3   0  12   -0.24    0.26
  -3   0 -13    0.40    0.20
  -3   0 -13   -0.08    0.31
   3   0  13    0.60    0.21
   3   0  13   -0.11    0.25
  -3   0 -14   -0.07    0.20
  -3   0 -14    0.34    0.34
   3   0  14   -0.19    0.18
   3   0  14   -0.22    0.26
  -3   0 -15    8.45    0.41
  -3   0 -15    7.90    0.68
   3   0  15    8.07    0.38
   3   0  15    8.01    0.57
  -3   0 -16    0.65    0.23
  -3   0 -16    0.19    0.37
   3   0  16    0.10    0.17
   3   0  16   -0.28    0.25
  -3   0 -17    0.14    0.22
  -3   0 -17    0.42    0.38
   3   0  17    0.08    0.18
   3   0  17    0.23    0.30
  -3   0 -18   -0.26    0.21
  -3   0 -18    0.06    0.43
   3   0  18    0.12    0.19
   3   0  18    0.16    0.29
  -3   0 -19    3.38    0.29
  -3   0 -19    4.04    0.54
   3   0  19    4.43    0.36
   3   0  19    4.41    0.45
  -3   0 -20   -0.26    0.23
  -3   0 -20    0.26    0.45
   3   0  20    0.20    0.19
   3   0  20    0.37    0.28
  -3   0 -21    3.45    0.43
  -3   0 -21    3.74    0.55
   3   0  21    2.71    0.31
   3   0  21    4.11    0.46
  -3   0 -22   -0.66    0.49
   3   0  22   -0.05    0.18
   3   0  22    0.17    0.36
  -3   0 -23    0.59    0.29
   3   0  23    0.55    0.19
   3   0  23    3.68    0.44
   3   0  24    0.33    0.21
   3   0  24    0.22    0.41
   3   0  25    1.28    0.48
   3  -1 -25   -0.82    0.41
   3  -1 -25    1.20    0.41
   3  -1 -25    0.67    0.52
   3  -1 -25    0.00    0.51
   3   1 -25    0.04    0.48
   3   1 -25    1.57    0.45
   3   1 -25    0.76    0.51
   3  -1 -24   -0.42    0.37
   3  -1 -24    1.51    0.38
   3  -1 -24    0.05    0.45
   3  -1 -24    1.18    0.45
   3   1 -24    1.09    0.45
   3   1 -24    0.01    0.42
   3   1 -24    0.32    0.48
   3   1 -24    2.60    0.54
   3  -1 -23    0.36    0.36
   3  -1 -23    0.25    0.35
   3  -1 -23    0.28    0.41
   3  -1 -23   -0.52    0.37
   3   1 -23   -0.34    0.37
   3   1 -23    1.14    0.38
   3   1 -23   -0.04    0.44
   3   1 -23    1.33    0.45
   3  -1 -22    2.60    0.40
   3  -1 -22    2.76    0.39
   3  -1 -22    3.30    0.50
   3  -1 -22    2.33    0.40
   3   1 -22    3.22    0.46
   3   1 -22    3.46    0.44
   3   1 -22    3.18    0.54
   3   1 -22    2.03    0.44
   3  -1 -21   -0.36    0.30
   3  -1 -21    0.01    0.29
   3  -1 -21    0.19    0.34
   3  -1 -21    0.41    0.32
   3   1 -21    0.12    0.35
   3   1 -21    0.72    0.35
   3   1 -21    0.32    0.40
   3   1 -21   -0.51    0.34
   3  -1 -20    0.31    0.30
   3  -1 -20    0.51    0.29
   3  -1 -20    0.05    0.35
   3  -1 -20    0.41    0.32
   3   1 -20    0.59    0.35
   3   1 -20    0.56    0.32
   3   1 -20    0.57    0.37
   3   1 -20    0.37    0.33
   3  -1 -19    6.16    0.54
   3  -1 -19    6.94    0.52
   3  -1 -19    6.98    0.59
   3  -1 -19    8.68    0.56
   3   1 -19    7.78    0.60
   3   1 -19    7.34    0.58
   3   1 -19    7.26    0.62
   3   1 -19    6.88    0.56
   3  -1 -18    2.13    0.33
   3  -1 -18    1.99    0.32
   3  -1 -18    2.57    0.36
   3  -1 -18    2.08    0.34
   3   1 -18    2.80    0.36
   3   1 -18    2.39    0.36
   3   1 -18    2.14    0.38
   3   1 -18    2.64    0.38
   3  -1 -17   -0.41    0.25
   3  -1 -17    1.22    0.28
   3  -1 -17    0.73    0.29
   3  -1 -17    0.24    0.26
   3   1 -17    0.11    0.27
   3   1 -17    0.34    0.28
   3   1 -17    0.25    0.27
   3   1 -17   -0.12    0.29
   3  -1 -16    1.31    0.29
   3  -1 -16    1.59    0.29
   3  -1 -16    1.83    0.30
   3  -1 -16    1.14    0.27
   3   1 -16    1.64    0.30
   3   1 -16    1.01    0.28
   3   1 -16    1.28    0.31
   3   1 -16    1.38    0.29
   3  -1 -15   21.57    0.61
   3  -1 -15   20.68    0.59
   3  -1 -15   21.89    0.59
   3  -1 -15   22.60    0.58
   3   1 -15   21.05    0.62
   3   1 -15   22.33    0.65
   3   1 -15   22.57    0.64
   3   1 -15   22.09    0.62
   3  -1 -14    0.46    0.23
   3  -1 -14    0.35    0.22
   3  -1 -14    0.65    0.23
   3  -1 -14    0.30    0.22
   3   1 -14    0.66    0.24
   3   1 -14    0.37    0.23
   3   1 -14    0.80    0.26
   3   1 -14    0.34    0.22
   3  -1 -13    1.76    0.26
   3  -1 -13    1.60    0.25
   3  -1 -13    2.20    0.25
   3  -1 -13    1.68    0.25
   3   1 -13    1.74    0.26
   3   1 -13    1.72    0.27
   3   1 -13    2.06    0.29
   3   1 -13    2.16    0.27
   3  -1 -12    1.67    0.24
   3  -1 -12    1.64    0.22
   3  -1 -12    1.42    0.21
   3   1 -12    1.44    0.25
   3   1 -12    1.29    0.23
   3   1 -12    1.53    0.23
   3  -1 -11    0.36    0.20
   3  -1 -11    0.44    0.16
   3  -1 -11    0.67    0.17
   3   1 -11    0.46    0.19
   3   1 -11    0.98    0.22
   3   1 -11   -0.10    0.17
   3  -1 -10   45.36    0.69
   3  -1 -10   44.39    0.58
   3   1 -10   46.89    0.72
   3   1 -10   42.38    0.68
   3   1 -10   44.08    0.66
   3  -1  -9    5.48    0.35
   3  -1  -9    4.87    0.26
   3   1  -9    5.74    0.35
   3   1  -9    5.67    0.35
   3   1  -9    5.13    0.31
  -3  -1   8   21.83    0.46
   3  -1  -8   21.92    0.49
   3  -1  -8   21.03    0.39
   3   1  -8   23.39    0.51
   3   1  -8   23.40    0.51
   3   1  -8   22.33    0.47
  -3  -1   7   11.82    0.36
  -3   1   7   11.34    0.31
   3  -1  -7   13.31    0.41
   3  -1  -7   11.70    0.31
   3   1  -7   14.95    0.42
   3   1  -7   15.03    0.42
   3   1  -7   13.11    0.38
  -3  -1   6   97.62    0.84
  -3   1   6  101.93    0.89
  -3   1   6   98.74    0.72
   3  -1  -6  100.97    0.90
   3  -1  -6   97.30    0.72
   3   1  -6  100.54    0.91
   3   1  -6   99.14    0.85
  -3  -1   5    5.44    0.28
  -3   1   5    4.68    0.29
  -3   1   5    4.84    0.23
   3  -1  -5    5.54    0.34
  -3  -1   4  151.41    1.00
  -3   1   4  152.09    1.05
  -3   1   4  152.40    0.85
   3  -1  -4  148.71    1.05
   3  -1  -4  149.75    0.85
   3   1  -4  151.79    1.06
   3   1  -4  147.95    1.00
  -3  -1   3   14.50    0.37
  -3   1   3   14.95    0.39
  -3   1   3   17.26    0.33
   3  -1  -3   14.67    0.41
   3  -1  -3   17.78    0.35
   3   1  -3   15.12    0.39
   3   1  -3   15.54    0.39
  -3  -1   2  163.74    1.02
  -3   1   2  173.62    1.09
  -3   1   2  168.93    0.89
   3  -1  -2  169.57    1.09
   3  -1  -2  167.42    0.90
   3   1  -2  171.13    1.07
   3   1  -2  161.24    1.02
  -3  -1   1    2.25    0.24
  -3   1   1    1.42    0.17
  -3   1   1    2.01    0.18
   3  -1  -1    1.90    0.21
   3  -1  -1    1.68    0.18
   3   1  -1    2.02    0.19
   3   1  -1    1.99    0.21
  -3  -1   0   28.62    0.48
  -3   1   0   29.71    0.49
  -3   1   0   28.48    0.43
   3  -1   0   29.58    0.50
   3  -1   0   29.01    0.45
   3   1   0   28.55    0.46
   3   1   0   29.68    0.50
  -3  -1  -1   21.33    0.39
  -3  -1  -1   20.85    0.43
  -3   1  -1   20.21    0.42
  -3   1  -1   20.02    0.40
   3  -1   1   20.70    0.45
   3  -1   1   19.66    0.41
   3   1   1   21.49    0.41
   3   1   1   20.49    0.45
  -3  -1  -2    3.78    0.23
  -3  -1  -2    4.04    0.28
  -3   1  -2    3.39    0.27
  -3   1  -2    3.51    0.30
   3  -1   2    3.52    0.30
   3  -1   2    3.17    0.30
   3   1   2    4.28    0.25
   3   1   2    4.15    0.32
  -3  -1  -3    0.32    0.12
  -3  -1  -3    0.42    0.17
  -3   1  -3    0.28    0.15
  -3   1  -3    0.35    0.17
   3  -1   3    0.36    0.18
   3  -1   3    0.05    0.18
   3   1   3    0.33    0.13
   3   1   3    0.42    0.18
  -3  -1  -4   41.94    0.49
  -3  -1  -4   40.68    0.62
  -3   1  -4   43.34    0.57
  -3   1  -4   43.15    0.61
   3  -1   4   41.75    0.58
   3  -1   4   41.41    0.59
   3   1   4   42.55    0.51
   3   1   4   41.60    0.63
  -3  -1  -5    0.61    0.13
  -3  -1  -5    0.71    0.22
  -3   1  -5    0.86    0.17
  -3   1  -5    0.70    0.20
   3  -1   5    0.59    0.18
   3  -1   5    0.50    0.20
   3   1   5    0.64    0.15
   3   1   5    0.45    0.21
  -3  -1  -6   82.75    0.66
  -3  -1  -6   79.35    0.86
  -3   1  -6   82.97    0.77
  -3   1  -6   80.53    0.84
   3  -1   6   80.59    0.77
   3  -1   6   81.85    0.84
   3   1   6   82.70    0.67
   3   1   6   81.19    0.87
  -3  -1  -7    3.05    0.22
  -3  -1  -7    3.16    0.38
  -3   1  -7    3.17    0.30
  -3   1  -7    3.79    0.39
   3  -1   7    2.77    0.34
   3  -1   7    2.68    0.26
   3   1   7    3.28    0.27
   3   1   7    2.69    0.27
  -3  -1  -8   75.51    0.62
  -3  -1  -8   73.66    0.90
  -3   1  -8   75.54    0.75
  -3   1  -8   76.68    0.89
   3  -1   8   74.63    0.77
   3  -1   8   76.61    0.88
   3   1   8   73.88    0.64
   3   1   8   73.90    0.88
  -3  -1  -9   24.77    0.40
  -3  -1  -9   24.51    0.63
  -3   1  -9   25.07    0.50
  -3   1  -9   22.85    0.60
   3  -1   9   25.20    0.53
   3  -1   9   25.14    0.59
   3   1   9   24.22    0.43
   3   1   9   25.62    0.62
  -3  -1 -10   29.49    0.42
  -3  -1 -10   28.94    0.70
  -3   1 -10   31.02    0.55
  -3   1 -10   29.87    0.69
   3  -1  10   30.16    0.57
   3  -1  10   30.51    0.66
   3   1  10   28.65    0.46
   3   1  10   30.32    0.67
  -3  -1 -11    3.20    0.25
  -3  -1 -11    1.77    0.32
  -3   1 -11    2.77    0.26
  -3   1 -11    1.95    0.32
   3  -1  11    2.76    0.28
   3  -1  11    2.87    0.30
   3   1  11    2.92    0.30
   3   1  11    2.82    0.32
  -3  -1 -12    4.56    0.27
  -3  -1 -12    3.84    0.39
  -3   1 -12    4.58    0.39
  -3   1 -12    4.38    0.54
   3  -1  12    3.14    0.39
   3  -1  12    3.77    0.37
   3   1  12    3.57    0.30
   3   1  12    3.98    0.48
  -3  -1 -13   12.77    0.34
  -3  -1 -13   11.57    0.63
  -3   1 -13   13.07    0.47
  -3   1 -13   12.87    0.65
   3  -1  13   12.43    0.48
   3  -1  13   13.12    0.57
   3   1  13   12.64    0.35
   3   1  13   12.92    0.60
  -3  -1 -14   20.73    0.39
  -3  -1 -14   20.68    0.75
  -3   1 -14   22.12    0.56
  -3   1 -14   20.25    0.76
   3  -1  14   22.41    0.55
   3  -1  14   22.20    0.69
   3   1  14   21.42    0.40
   3   1  14   22.49    0.71
  -3  -1 -15   26.44    0.43
  -3  -1 -15   26.38    0.83
  -3   1 -15   26.79    0.61
  -3   1 -15   26.40    0.85
   3  -1  15   28.46    0.59
   3  -1  15   27.52    0.77
   3   1  15   26.23    0.42
   3   1  15   27.89    0.79
  -3  -1 -16    5.00    0.30
  -3  -1 -16    4.40    0.49
  -3   1 -16    6.04    0.47
  -3   1 -16    4.47    0.49
   3  -1  16    5.00    0.39
   3  -1  16    4.95    0.53
   3   1  16    4.96    0.30
   3   1  16    4.45    0.42
  -3  -1 -17    0.16    0.17
  -3  -1 -17   -0.13    0.34
  -3   1 -17    0.52    0.27
  -3   1 -17    0.32    0.37
   3  -1  17    0.61    0.20
   3  -1  17    0.40    0.28
   3   1  17    0.16    0.15
   3   1  17    0.24    0.29
  -3  -1 -18    1.34    0.19
  -3  -1 -18    0.58    0.42
  -3   1 -18    1.32    0.30
  -3   1 -18    1.28    0.41
   3  -1  18    2.30    0.27
   3  -1  18    1.93    0.32
   3   1  18    1.24    0.18
   3   1  18    0.63    0.32
  -3  -1 -19    0.81    0.18
  -3  -1 -19    1.09    0.41
  -3   1 -19    1.10    0.30
  -3   1 -19    2.09    0.46
   3  -1  19    1.26    0.26
   3  -1  19    1.13    0.32
   3   1  19    0.77    0.14
   3   1  19    1.94    0.36
  -3  -1 -20   -0.15    0.38
  -3   1 -20   -0.50    0.27
  -3   1 -20    0.41    0.45
   3  -1  20    0.12    0.23
   3  -1  20    0.34    0.31
   3   1  20    0.26    0.12
   3   1  20    0.19    0.28
  -3  -1 -21    0.02    0.47
  -3   1 -21    0.06    0.31
  -3   1 -21    0.18    0.46
   3  -1  21   -0.32    0.22
   3   1  21    0.05    0.29
  -3  -1 -22    1.04    0.54
  -3   1 -22    1.76    0.36
  -3   1 -22    2.57    0.74
   3  -1  22    3.51    0.42
   3  -1  22    2.71    0.40
   3   1  22    1.91    0.37
  -3   1 -23   -0.12    0.34
   3  -1  23    0.44    0.24
   3  -1  23   -0.20    0.38
   3   1  23    1.49    0.39
   3  -1  24   -0.51    0.25
   3  -1  24    0.94    0.46
   3   1  24    0.98    0.41
   3  -1  25    2.57    0.55
   3   1  25   -0.14    0.46
   3  -2 -25    0.64    0.46
   3  -2 -25    3.04    0.43
   3  -2 -25    2.41    0.54
   3  -2 -25    1.18    0.51
   3   2 -25    2.82    0.54
   3   2 -25    2.41    0.55
   3   2 -25    0.87    0.56
   3  -2 -24    4.44    0.49
   3  -2 -24    7.18    0.66
   3  -2 -24    6.16    0.59
   3  -2 -24    7.10    0.71
   3   2 -24    6.50    0.77
   3   2 -24    9.85    0.80
   3   2 -24    4.86    0.63
   3  -2 -23    5.23    0.48
   3  -2 -23    8.04    0.63
   3  -2 -23    6.50    0.58
   3  -2 -23    9.89    0.70
   3   2 -23    4.98    0.52
   3   2 -23    6.26    0.71
   3   2 -23    4.95    0.58
   3   2 -23    4.84    0.61
   3  -2 -22    0.24    0.35
   3  -2 -22    0.24    0.31
   3  -2 -22    0.44    0.36
   3   2 -22   -0.25    0.36
   3   2 -22   -0.48    0.40
   3   2 -22   -1.10    0.37
   3  -2 -21   -0.51    0.31
   3  -2 -21    0.44    0.30
   3  -2 -21    0.28    0.36
   3  -2 -21    0.42    0.33
   3   2 -21    1.54    0.36
   3   2 -21   -0.27    0.37
   3   2 -21    0.20    0.36
   3  -2 -20   11.39    0.59
   3  -2 -20   11.97    0.59
   3  -2 -20   11.79    0.66
   3  -2 -20   12.07    0.62
   3   2 -20   12.24    0.68
   3   2 -20   10.88    0.71
   3   2 -20   11.71    0.68
   3  -2 -19   15.22    0.60
   3  -2 -19   17.32    0.62
   3  -2 -19   16.05    0.64
   3  -2 -19   16.10    0.61
   3   2 -19   16.36    0.70
   3   2 -19   16.06    0.74
   3   2 -19   16.88    0.72
   3  -2 -18   22.87    0.67
   3  -2 -18   25.01    0.67
   3  -2 -18   23.27    0.66
   3  -2 -18   23.10    0.65
   3   2 -18   24.34    0.76
   3   2 -18   21.96    0.78
   3   2 -18   23.01    0.77
   3  -2 -17    8.38    0.52
   3  -2 -17    9.03    0.50
   3  -2 -17    8.32    0.51
   3  -2 -17    8.54    0.49
   3   2 -17    8.06    0.56
   3   2 -17    9.00    0.59
   3   2 -17    8.86    0.57
   3  -2 -16   42.19    0.78
   3  -2 -16   33.51    0.70
   3  -2 -16   43.06    0.75
   3  -2 -16   41.30    0.73
   3   2 -16   42.42    0.87
   3   2 -16   44.18    0.90
   3   2 -16   42.67    0.85
   3  -2 -15   48.88    0.80
   3  -2 -15   49.66    0.80
   3  -2 -15   51.50    0.76
   3  -2 -15   50.09    0.74
   3   2 -15   50.73    0.89
   3   2 -15   51.52    0.92
   3   2 -15   50.05    0.88
   3  -2 -14   17.38    0.56
   3  -2 -14   16.65    0.50
   3  -2 -14   15.70    0.47
   3   2 -14   17.25    0.60
   3   2 -14   17.44    0.62
   3   2 -14   18.38    0.61
   3  -2 -13   45.50    0.74
   3  -2 -13   47.11    0.66
   3  -2 -13   44.25    0.63
   3   2 -13   46.27    0.81
   3   2 -13   46.76    0.81
   3  -2 -12   11.42    0.46
   3  -2 -12   12.41    0.38
   3  -2 -12    9.32    0.37
   3   2 -12    8.10    0.45
   3   2 -12    9.67    0.46
   3  -2 -11   10.09    0.44
   3  -2 -11    9.47    0.32
   3  -2 -11    9.49    0.33
   3   2 -11   10.91    0.47
   3   2 -11    9.05    0.42
   3  -2 -10    0.73    0.20
   3  -2 -10    0.12    0.13
   3  -2 -10    0.33    0.13
   3   2 -10    0.43    0.20
   3   2 -10    0.15    0.17
  -3   2   9    9.90    0.38
   3  -2  -9   10.28    0.42
   3  -2  -9    9.45    0.29
   3   2  -9    9.59    0.41
   3   2  -9    9.21    0.39
  -3  -2   8   11.78    0.39
  -3   2   8   11.32    0.38
   3  -2  -8   11.24    0.42
   3  -2  -8   11.11    0.29
   3   2  -8   11.83    0.42
   3   2  -8   11.83    0.40
  -3  -2   7    1.80    0.20
  -3   2   7    2.09    0.26
   3  -2  -7    1.99    0.22
   3  -2  -7    1.92    0.20
   3   2  -7    1.88    0.22
   3   2  -7    2.70    0.27
  -3  -2   6    8.78    0.34
  -3   2   6    8.07    0.33
  -3   2   6    8.37    0.24
   3  -2  -6    8.47    0.37
   3  -2  -6    8.59    0.26
   3   2  -6    9.04    0.36
   3   2  -6    8.93    0.35
  -3  -2   5   13.98    0.39
  -3   2   5   13.89    0.39
  -3   2   5   14.28    0.27
   3  -2  -5   14.16    0.42
   3  -2  -5   13.62    0.29
   3   2  -5   13.99    0.40
   3   2  -5   14.51    0.40
  -3  -2   4   11.04    0.35
  -3   2   4   11.05    0.36
  -3   2   4   11.32    0.25
   3  -2  -4   10.93    0.39
   3  -2  -4   12.08    0.28
   3   2  -4   11.09    0.37
   3   2  -4   11.26    0.37
  -3   2   3   38.42    0.57
  -3   2   3   39.24    0.41
   3  -2  -3   39.96    0.60
   3  -2  -3   38.15    0.42
   3   2  -3   40.38    0.58
   3   2  -3   40.01    0.57
   3   2  -3   38.52    0.58
  -3  -2   2    1.02    0.16
  -3   2   2    0.96    0.17
  -3   2   2    1.29    0.13
   3  -2  -2    1.15    0.19
   3  -2  -2    1.28    0.16
   3   2  -2    1.31    0.17
   3   2  -2    1.27    0.18
  -3  -2   1    0.20    0.14
  -3   2   1    0.05    0.14
  -3   2   1    0.30    0.12
   3  -2  -1    0.10    0.17
   3  -2  -1    0.41    0.14
   3   2  -1    0.12    0.13
   3   2  -1    0.69    0.17
  -3  -2   0   21.17    0.45
  -3   2   0   22.12    0.46
  -3   2   0   20.74    0.37
   3  -2   0   21.45    0.48
   3  -2   0   20.92    0.38
   3   2   0   21.63    0.41
   3   2   0   21.20    0.46
  -3  -2  -1   15.19    0.41
  -3   2  -1   16.15    0.42
  -3   2  -1   15.08    0.36
   3  -2   1   15.65    0.44
   3  -2   1   15.08    0.36
   3   2   1   15.88    0.36
   3   2   1   14.95    0.42
  -3  -2  -2   75.31    0.78
  -3   2  -2   77.13    0.78
  -3   2  -2   74.36    0.67
   3  -2   2   75.10    0.78
   3  -2   2   76.60    0.67
   3   2   2   76.65    0.68
   3   2   2   73.22    0.78
  -3  -2  -3    2.38    0.29
  -3   2  -3    2.50    0.31
  -3   2  -3    2.83    0.31
   3  -2   3    1.99    0.22
   3  -2   3    2.11    0.22
   3   2   3    1.86    0.22
   3   2   3    2.90    0.34
  -3  -2  -4   70.38    0.79
  -3   2  -4   71.02    0.76
  -3   2  -4   68.88    0.71
   3  -2   4   68.93    0.77
   3  -2   4   69.72    0.71
   3   2   4   71.26    0.62
   3   2   4   66.97    0.79
  -3  -2  -5    1.34    0.24
  -3   2  -5    2.72    0.32
  -3   2  -5    1.23    0.22
   3  -2   5    1.25    0.23
   3  -2   5    1.19    0.21
   3   2   5    1.47    0.16
   3   2   5    1.02    0.23
  -3  -2  -6   23.24    0.57
  -3   2  -6   22.84    0.51
  -3   2  -6   23.53    0.53
   3  -2   6   21.81    0.52
   3  -2   6   23.00    0.50
   3   2   6   23.93    0.38
   3   2   6   22.71    0.56
  -3  -2  -7   28.03    0.62
  -3   2  -7   28.13    0.55
  -3   2  -7   28.67    0.60
   3  -2   7   27.40    0.57
   3  -2   7   28.13    0.56
   3   2   7   28.03    0.41
   3   2   7   26.83    0.60
  -3  -2  -8   28.01    0.63
  -3   2  -8   34.03    0.60
  -3   2  -8   33.64    0.66
   3  -2   8   33.38    0.62
   3  -2   8   34.14    0.63
   3   2   8   32.66    0.42
   3   2   8   32.75    0.66
  -3  -2  -9   45.20    0.45
  -3  -2  -9   46.27    0.78
  -3   2  -9   46.17    0.69
  -3   2  -9   41.60    0.75
   3  -2   9   46.03    0.71
   3  -2   9   48.14    0.76
   3   2   9   43.69    0.47
   3   2   9   44.45    0.76
  -3  -2 -10    3.46    0.20
  -3  -2 -10    3.20    0.36
  -3   2 -10    4.47    0.41
  -3   2 -10    3.61    0.37
   3  -2  10    3.72    0.31
   3  -2  10    3.72    0.41
   3   2  10    3.50    0.27
   3   2  10    3.20    0.34
  -3  -2 -11   -0.23    0.10
  -3  -2 -11    0.37    0.31
  -3   2 -11    0.56    0.23
  -3   2 -11    0.15    0.26
   3  -2  11    0.09    0.23
   3  -2  11   -0.08    0.24
   3   2  11    0.12    0.15
   3   2  11   -0.44    0.24
  -3  -2 -12    5.43    0.21
  -3  -2 -12    6.43    0.59
  -3   2 -12    6.93    0.48
  -3   2 -12    5.83    0.58
   3  -2  12    5.95    0.46
   3  -2  12    5.92    0.47
   3   2  12    5.30    0.27
   3   2  12    5.53    0.52
  -3  -2 -13    2.05    0.38
  -3   2 -13    1.96    0.31
  -3   2 -13    1.72    0.37
   3  -2  13    1.73    0.28
   3  -2  13    0.96    0.27
   3   2  13    1.02    0.30
  -3  -2 -14   41.80    0.93
  -3   2 -14   36.82    0.74
  -3   2 -14   42.84    0.94
   3  -2  14   43.09    0.74
   3  -2  14   44.40    0.88
   3   2  14   40.73    0.88
  -3  -2 -15   33.83    0.91
  -3   2 -15   35.63    0.75
  -3   2 -15   37.77    0.94
   3  -2  15   38.00    0.72
   3  -2  15   34.33    0.81
   3   2  15   34.52    0.86
  -3  -2 -16   35.20    0.94
  -3   2 -16   38.41    0.78
  -3   2 -16   39.22    0.98
   3  -2  16   38.65    0.72
   3  -2  16   40.62    0.89
   3   2  16   34.76    0.85
  -3  -2 -17    1.01    0.41
  -3   2 -17    1.53    0.35
  -3   2 -17    2.14    0.42
   3  -2  17    1.48    0.27
   3  -2  17    1.15    0.32
   3   2  17    1.80    0.37
  -3  -2 -18    1.40    0.44
  -3   2 -18    2.11    0.37
  -3   2 -18    1.95    0.44
   3  -2  18    1.90    0.29
   3  -2  18    2.51    0.36
   3   2  18    2.47    0.38
  -3  -2 -19    0.06    0.41
  -3   2 -19    1.27    0.35
  -3   2 -19    1.35    0.44
   3  -2  19    1.59    0.29
   3  -2  19    0.52    0.31
   3   2  19    0.53    0.35
  -3  -2 -20   -0.04    0.43
  -3   2 -20    0.42    0.37
  -3   2 -20    1.48    0.47
   3  -2  20    0.58    0.28
   3  -2  20    0.88    0.33
   3   2  20    0.68    0.31
  -3  -2 -21    1.45    0.52
  -3   2 -21    2.04    0.42
  -3   2 -21    1.67    0.53
   3  -2  21    2.11    0.33
   3  -2  21    1.35    0.40
   3   2  21    2.32    0.37
  -3   2 -22    0.31    0.40
   3  -2  22    1.13    0.30
   3  -2  22    1.04    0.37
   3   2  22    0.76    0.32
  -3   2 -23   -0.28    0.41
   3  -2  23    1.80    0.33
   3  -2  23    3.53    0.47
   3   2  23    5.44    0.65
  -3   2 -24   -0.46    0.46
   3  -2  24    1.56    0.35
   3  -2  24    2.09    0.48
   3   2  24    0.69    0.41
   3  -3 -24    0.99    0.44
   3  -3 -24    2.49    0.40
   3  -3 -24    1.39    0.49
   3  -3 -24    6.50    0.72
   3   3 -24    1.95    0.54
   3   3 -24    1.40    0.54
   3  -3 -23    1.24    0.41
   3  -3 -23    2.82    0.37
   3  -3 -23    2.95    0.47
   3  -3 -23    1.74    0.40
   3   3 -23    2.54    0.50
   3   3 -23    1.24    0.54
   3  -3 -22    5.42    0.61
   3  -3 -22    4.46    0.55
   3  -3 -22    6.14    0.67
   3  -3 -22    5.80    0.62
   3   3 -22    7.60    0.71
   3   3 -22    4.87    0.57
   3   3 -22    6.57    0.79
   3  -3 -21    2.93    0.40
   3  -3 -21    3.94    0.39
   3  -3 -21    4.28    0.46
   3  -3 -21    2.89    0.39
   3   3 -21    4.26    0.49
   3   3 -21    3.20    0.50
   3   3 -21    3.67    0.46
   3  -3 -20   -0.43    0.28
   3  -3 -20    1.43    0.32
   3  -3 -20   -0.05    0.31
   3  -3 -20    0.65    0.31
   3   3 -20    0.71    0.37
   3   3 -20    0.31    0.39
   3   3 -20    0.89    0.39
   3  -3 -19    5.85    0.53
   3  -3 -19    6.76    0.53
   3  -3 -19    7.00    0.53
   3  -3 -19    6.87    0.51
   3   3 -19    6.73    0.64
   3   3 -19    7.39    0.69
   3   3 -19    7.47    0.67
   3  -3 -18    8.65    0.53
   3  -3 -18    8.17    0.50
   3  -3 -18    9.82    0.52
   3  -3 -18    9.71    0.50
   3   3 -18    9.39    0.62
   3   3 -18   10.84    0.68
   3   3 -18    8.14    0.60
   3  -3 -17    0.06    0.27
   3  -3 -17    0.26    0.23
   3  -3 -17   -0.26    0.24
   3  -3 -17    0.39    0.22
   3   3 -17   -0.11    0.29
   3   3 -17    0.47    0.33
   3   3 -17    0.69    0.30
   3  -3 -16   31.48    0.71
   3  -3 -16   31.96    0.63
   3  -3 -16   30.78    0.62
   3   3 -16   33.65    0.84
   3   3 -16   26.78    0.81
   3   3 -16   31.01    0.81
   3  -3 -15   44.98    0.80
   3  -3 -15   45.35    0.68
   3  -3 -15   46.49    0.68
   3   3 -15   47.00    0.90
   3   3 -15   46.79    0.94
   3   3 -15   47.85    0.92
   3  -3 -14   18.43    0.59
   3  -3 -14   19.17    0.48
   3  -3 -14   17.50    0.47
   3   3 -14   18.02    0.67
   3   3 -14   18.82    0.66
   3   3 -14   18.26    0.64
   3  -3 -13   32.59    0.68
   3  -3 -13   34.79    0.54
   3  -3 -13   32.25    0.54
   3   3 -13   33.76    0.76
   3   3 -13   30.98    0.74
   3  -3 -12   97.64    1.02
   3  -3 -12   96.90    0.77
   3  -3 -12   99.79    0.78
   3   3 -12  102.41    1.15
   3   3 -12   97.02    1.12
  -3   3  11    2.62    0.30
   3  -3 -11    3.32    0.39
   3  -3 -11    2.14    0.23
   3  -3 -11    2.09    0.24
   3   3 -11    3.03    0.32
   3   3 -11    2.04    0.27
  -3   3  10    0.29    0.17
   3  -3 -10    0.88    0.23
   3  -3 -10    0.62    0.14
   3  -3 -10    0.46    0.14
   3   3 -10    0.37    0.20
   3   3 -10    0.06    0.18
  -3   3   9   21.68    0.50
   3  -3  -9   21.06    0.53
   3  -3  -9   20.85    0.33
   3  -3  -9   20.92    0.34
   3   3  -9   21.54    0.56
   3   3  -9   20.50    0.54
  -3  -3   8    3.36    0.32
  -3   3   8    2.97    0.30
   3  -3  -8    3.73    0.36
   3  -3  -8    3.16    0.20
   3  -3  -8    2.95    0.19
   3   3  -8    5.01    0.37
   3   3  -8    4.09    0.34
  -3  -3   7   74.98    0.87
  -3   3   7   86.34    0.87
   3  -3  -7   87.19    0.90
   3  -3  -7   83.09    0.53
   3   3  -7   80.58    0.90
   3   3  -7   85.99    0.93
  -3  -3   6   -0.03    0.15
  -3   3   6    0.10    0.15
   3  -3  -6    0.06    0.18
   3  -3  -6    0.17    0.11
   3   3  -6    0.14    0.15
   3   3  -6   -0.21    0.15
  -3  -3   5    3.42    0.30
  -3   3   5    4.33    0.31
  -3   3   5    3.55    0.15
   3  -3  -5    4.19    0.36
   3  -3  -5    4.43    0.21
   3   3  -5    3.74    0.32
   3   3  -5    4.17    0.31
  -3  -3   4    0.17    0.14
  -3   3   4   -0.09    0.13
  -3   3   4    0.17    0.07
   3  -3  -4    0.45    0.19
   3  -3  -4    0.38    0.12
   3   3  -4    0.11    0.15
   3   3  -4   -0.07    0.16
  -3  -3   3    8.57    0.35
  -3   3   3    9.31    0.37
  -3   3   3    8.65    0.20
   3  -3  -3    9.05    0.41
   3  -3  -3    9.00    0.25
   3   3  -3    8.75    0.34
   3   3  -3    8.80    0.37
  -3   3   2   18.25    0.46
  -3   3   2   18.65    0.29
   3  -3  -2   19.53    0.51
   3  -3  -2   17.93    0.31
   3   3  -2   18.58    0.43
   3   3  -2   18.03    0.46
  -3  -3   1   15.31    0.42
  -3   3   1   15.52    0.44
  -3   3   1   16.66    0.30
   3  -3  -1   16.09    0.48
   3  -3  -1   16.14    0.31
   3   3  -1   16.17    0.39
   3   3  -1   16.17    0.45
  -3  -3   0   37.87    0.60
  -3   3   0   38.81    0.61
  -3   3   0   37.60    0.44
   3  -3   0   36.34    0.63
   3  -3   0   38.53    0.44
   3   3   0   37.60    0.54
   3   3   0   36.57    0.60
  -3  -3  -1   26.31    0.52
  -3   3  -1   26.74    0.54
  -3   3  -1   25.42    0.41
   3  -3   1   24.97    0.56
   3  -3   1   25.46    0.39
   3   3   1   25.71    0.45
   3   3   1   26.36    0.45
   3   3   1   25.22    0.53
  -3  -3  -2    1.49    0.21
  -3   3  -2    1.41    0.21
  -3   3  -2    1.36    0.19
   3  -3   2    0.89    0.22
   3  -3   2    1.23    0.17
   3   3   2    1.06    0.16
   3   3   2    0.89    0.15
   3   3   2    1.50    0.22
  -3  -3  -3   93.84    0.91
  -3   3  -3   93.95    0.92
  -3   3  -3   93.51    0.77
   3  -3   3   90.20    0.92
   3  -3   3   96.34    0.77
   3   3   3   92.96    0.74
   3   3   3   93.18    0.73
   3   3   3   90.02    0.91
  -3  -3  -4   43.11    0.67
  -3   3  -4   43.84    0.67
  -3   3  -4   43.03    0.60
   3  -3   4   41.16    0.68
   3  -3   4   44.02    0.58
   3   3   4   44.16    0.52
   3   3   4   43.46    0.50
   3   3   4   42.27    0.68
  -3  -3  -5   21.90    0.52
  -3   3  -5   22.11    0.53
  -3   3  -5   21.73    0.50
   3  -3   5   21.52    0.56
   3  -3   5   22.78    0.47
   3   3   5   20.74    0.37
   3   3   5   21.35    0.36
   3   3   5   20.82    0.55
  -3  -3  -6    1.05    0.23
  -3   3  -6    1.25    0.23
  -3   3  -6    0.72    0.22
   3  -3   6    0.93    0.24
   3  -3   6    0.57    0.18
   3   3   6    0.88    0.15
   3   3   6    0.73    0.13
   3   3   6    0.67    0.23
  -3  -3  -7    0.19    0.21
  -3   3  -7    0.86    0.24
  -3   3  -7    1.43    0.26
   3  -3   7    0.68    0.25
   3  -3   7    0.27    0.18
   3   3   7    0.73    0.14
   3   3   7    0.62    0.11
   3   3   7    0.67    0.24
  -3  -3  -8    9.07    0.51
  -3   3  -8   10.32    0.48
  -3   3  -8   10.87    0.50
   3  -3   8    9.17    0.50
   3  -3   8    9.66    0.41
   3   3   8    9.26    0.28
   3   3   8    8.54    0.24
   3   3   8    8.72    0.50
  -3  -3  -9   14.82    0.59
  -3   3  -9   14.25    0.53
  -3   3  -9   15.19    0.57
   3  -3   9   16.00    0.57
   3  -3   9   15.88    0.51
   3   3   9   14.99    0.31
   3   3   9   14.91    0.27
   3   3   9   15.82    0.58
  -3  -3 -10    4.90    0.51
  -3   3 -10    6.40    0.50
  -3   3 -10    4.92    0.51
   3  -3  10    5.36    0.49
   3  -3  10    4.69    0.40
   3   3  10    6.01    0.25
   3   3  10    4.95    0.19
   3   3  10    4.00    0.50
  -3  -3 -11    5.93    0.55
  -3   3 -11    8.06    0.54
  -3   3 -11    6.45    0.54
   3  -3  11    6.02    0.49
   3  -3  11    6.36    0.44
   3   3  11    6.04    0.53
  -3  -3 -12    5.20    0.57
  -3   3 -12    5.37    0.52
  -3   3 -12    4.74    0.56
   3  -3  12    3.80    0.47
   3  -3  12    5.39    0.44
   3   3  12    4.99    0.53
  -3  -3 -13    2.05    0.38
  -3   3 -13    2.10    0.35
  -3   3 -13    1.64    0.37
   3  -3  13    2.01    0.32
   3  -3  13    1.59    0.29
   3   3  13    1.18    0.33
  -3  -3 -14    0.74    0.37
  -3   3 -14    1.22    0.35
  -3   3 -14    0.60    0.39
   3  -3  14    0.57    0.28
   3  -3  14    1.07    0.32
   3   3  14    0.44    0.32
  -3  -3 -15   21.18    0.82
  -3   3 -15   22.81    0.74
  -3   3 -15   21.55    0.84
   3  -3  15   22.42    0.66
   3  -3  15   16.53    0.65
   3   3  15   21.71    0.75
  -3  -3 -16   25.11    0.88
  -3   3 -16   24.50    0.77
  -3   3 -16   23.63    0.87
   3  -3  16   24.36    0.68
   3  -3  16   25.20    0.77
   3   3  16   24.62    0.77
  -3  -3 -17    5.86    0.71
  -3   3 -17    5.11    0.46
  -3   3 -17    4.65    0.49
   3  -3  17    5.48    0.48
   3  -3  17    5.34    0.55
   3   3  17    4.61    0.45
  -3  -3 -18    1.02    0.44
  -3   3 -18    0.07    0.38
  -3   3 -18   -0.03    0.41
   3  -3  18    0.30    0.29
   3  -3  18    0.58    0.32
   3   3  18    0.94    0.34
  -3  -3 -19    3.87    0.51
  -3   3 -19    3.90    0.48
  -3   3 -19    3.63    0.51
   3  -3  19    4.87    0.56
   3  -3  19    4.54    0.48
   3   3  19    3.67    0.45
  -3  -3 -20    2.75    0.52
  -3   3 -20    1.88    0.46
  -3   3 -20    2.34    0.47
   3  -3  20    2.72    0.37
   3  -3  20    1.83    0.38
   3   3  20    2.62    0.39
  -3  -3 -21    0.22    0.52
  -3   3 -21   -0.69    0.43
  -3   3 -21    0.33    0.46
   3  -3  21   -0.06    0.30
   3  -3  21    1.54    0.38
   3   3  21    0.04    0.35
  -3  -3 -22    0.62    0.53
  -3   3 -22   -0.87    0.45
   3  -3  22    0.45    0.34
   3  -3  22    1.59    0.44
   3   3  22    1.05    0.40
  -3   3 -23    0.06    0.49
   3  -3  23    1.03    0.37
   3  -3  23    0.10    0.43
   3   3  23    1.93    0.38
   3  -3  24    0.75    0.37
   3  -3  24    1.57    0.49
   3   3  24    0.93    0.41
   3  -4 -24    0.67    0.39
   3  -4 -24   -1.13    0.49
   3  -4 -24    1.19    0.45
   3   4 -24   -0.98    0.56
   3  -4 -23    1.19    0.34
   3  -4 -23    0.60    0.42
   3  -4 -23    1.27    0.41
   3   4 -23    2.75    0.48
   3   4 -23    0.85    0.54
   3  -4 -22    2.71    0.43
   3  -4 -22    6.00    0.59
   3  -4 -22    3.86    0.46
   3  -4 -22    5.02    0.59
   3   4 -22    4.34    0.54
   3   4 -22    4.52    0.59
   3  -4 -21   -0.40    0.33
   3  -4 -21    0.63    0.30
   3  -4 -21   -0.33    0.31
   3  -4 -21    0.38    0.32
   3   4 -21    1.52    0.46
   3   4 -21    0.09    0.43
   3   4 -21    0.53    0.40
   3  -4 -20   10.44    0.59
   3  -4 -20   13.12    0.61
   3  -4 -20   11.94    0.60
   3  -4 -20   11.86    0.57
   3   4 -20   13.31    0.79
   3   4 -20   14.31    0.86
   3   4 -20   14.85    0.81
   3  -4 -19    6.86    0.53
   3  -4 -19    8.10    0.54
   3  -4 -19    9.22    0.53
   3  -4 -19    9.74    0.53
   3   4 -19    7.64    0.69
   3   4 -19   10.11    0.78
   3   4 -19    9.32    0.73
   3  -4 -18    0.45    0.29
   3  -4 -18    1.66    0.30
   3  -4 -18    1.54    0.29
   3  -4 -18    1.52    0.28
   3   4 -18    1.41    0.38
   3   4 -18    1.32    0.41
   3   4 -18    1.12    0.38
   3  -4 -17   16.22    0.59
   3  -4 -17   18.79    0.53
   3  -4 -17   18.31    0.52
   3   4 -17   19.30    0.75
   3   4 -17   19.96    0.79
   3   4 -17   19.75    0.74
   3  -4 -16   33.90    0.73
   3  -4 -16   35.66    0.61
   3  -4 -16   35.65    0.61
   3   4 -16   37.44    0.89
   3   4 -16   37.95    0.93
   3   4 -16   37.09    0.88
   3  -4 -15   60.90    0.90
   3  -4 -15   67.13    0.74
   3  -4 -15   62.30    0.71
   3   4 -15   64.83    1.08
   3   4 -15   63.26    1.09
   3   4 -15   66.62    1.09
   3  -4 -14   56.33    0.87
   3  -4 -14   66.70    0.67
   3  -4 -14   56.47    0.64
   3   4 -14   59.39    1.02
   3   4 -14   51.92    0.95
   3   4 -14   59.00    1.01
   3  -4 -13   18.97    0.60
   3  -4 -13   19.10    0.38
   3  -4 -13   19.23    0.42
   3   4 -13   21.02    0.70
   3   4 -13   18.93    0.64
  -3   4  12    1.66    0.24
   3  -4 -12    1.65    0.30
   3  -4 -12    1.92    0.16
   3  -4 -12    1.78    0.19
   3   4 -12    2.12    0.33
   3   4 -12    1.99    0.28
  -3   4  11   14.30    0.47
   3  -4 -11   14.80    0.55
   3  -4 -11   14.19    0.29
   3  -4 -11   14.68    0.32
   3   4 -11   14.86    0.59
   3   4 -11   14.75    0.55
  -3   4  10    1.99    0.23
   3  -4 -10    2.36    0.29
   3   4 -10    2.51    0.31
   3   4 -10    2.41    0.30
  -3   4   9    0.27    0.17
   3  -4  -9    0.70    0.24
   3   4  -9    0.07    0.22
   3   4  -9    0.07    0.20
  -3  -4   8   22.37    0.57
  -3   4   8   25.63    0.54
   3  -4  -8   25.80    0.61
   3   4  -8   22.20    0.58
   3   4  -8   25.90    0.61
  -3  -4   7   11.56    0.44
  -3   4   7   11.42    0.42
   3  -4  -7   12.09    0.49
   3   4  -7   11.39    0.46
   3   4  -7   11.16    0.45
  -3  -4   6   15.19    0.48
  -3   4   6   16.85    0.47
   3  -4  -6   17.61    0.54
   3   4  -6   17.91    0.51
   3   4  -6   16.45    0.50
  -3  -4   5   36.29    0.64
  -3   4   5   37.29    0.63
   3  -4  -5   35.15    0.66
   3   4  -5   33.46    0.62
   3   4  -5   35.45    0.65
  -3  -4   4    1.11    0.19
  -3   4   4    0.99    0.20
   3  -4  -4    0.79    0.24
   3   4  -4    0.98    0.19
   3   4  -4    1.05    0.21
  -3  -4   3   59.54    0.77
  -3   4   3   61.19    0.78
   3  -4  -3   56.90    0.79
   3   4  -3   62.69    0.77
   3   4  -3   59.98    0.79
  -3  -4   2    0.08    0.16
  -3   4   2   -0.15    0.17
   3  -4  -2   -0.13    0.21
   3   4  -2   -0.09    0.14
   3   4  -2    0.03    0.17
  -3  -4   1   50.61    0.72
  -3   4   1   48.32    0.72
  -3   4   1   47.88    0.42
   3  -4  -1   46.15    0.73
   3  -4  -1   50.36    0.43
   3   4  -1   48.89    0.65
   3   4  -1   47.45    0.71
  -3  -4   0   21.82    0.51
  -3   4   0   22.01    0.54
  -3   4   0   21.41    0.35
   3  -4   0   20.74    0.56
   3  -4   0   21.42    0.33
   3   4   0   21.87    0.45
   3   4   0   21.08    0.52
  -3  -4  -1    8.25    0.39
  -3   4  -1    8.71    0.41
  -3   4  -1    8.25    0.30
   3  -4   1    8.74    0.47
   3  -4   1    8.57    0.27
   3   4   1    8.42    0.32
   3   4   1    8.49    0.41
  -3  -4  -2    0.56    0.20
  -3   4  -2    0.37    0.20
  -3   4  -2    0.63    0.17
   3  -4   2    0.27    0.22
   3  -4   2    0.36    0.13
   3   4   2    0.55    0.15
   3   4   2    0.79    0.21
  -3  -4  -3   10.07    0.43
  -3   4  -3    8.80    0.43
  -3   4  -3    9.69    0.37
   3  -4   3    9.77    0.49
   3  -4   3    9.66    0.31
   3   4   3    9.58    0.32
   3   4   3   10.65    0.46
  -3  -4  -4   56.46    0.78
  -3   4  -4   52.45    0.77
  -3   4  -4   59.90    0.68
   3  -4   4   58.42    0.84
   3  -4   4   61.55    0.66
   3   4   4   59.45    0.61
   3   4   4   58.86    0.60
   3   4   4   58.26    0.81
  -3  -4  -5    1.60    0.24
  -3   4  -5    2.10    0.29
  -3   4  -5    1.80    0.25
   3  -4   5    1.40    0.28
   3  -4   5    1.47    0.20
   3   4   5    1.57    0.17
   3   4   5    1.47    0.16
   3   4   5    1.61    0.27
  -3  -4  -6   12.87    0.50
  -3   4  -6   13.58    0.53
  -3   4  -6   13.20    0.47
   3  -4   6   12.90    0.56
   3  -4   6   12.95    0.40
   3   4   6   13.51    0.33
   3   4   6   12.32    0.30
   3   4   6   13.18    0.53
  -3  -4  -7   -0.09    0.24
  -3   4  -7    0.13    0.25
  -3   4  -7    0.02    0.24
   3  -4   7    0.22    0.27
   3  -4   7    0.00    0.17
   3   4   7    0.11    0.12
   3   4   7   -0.18    0.11
   3   4   7    0.52    0.27
  -3  -4  -8   69.63    0.93
  -3   4  -8   71.27    0.96
  -3   4  -8   65.75    0.88
   3  -4   8   71.82    0.97
   3  -4   8   72.09    0.85
   3   4   8   69.05    0.55
   3   4   8   69.72    0.54
   3   4   8   69.64    0.96
  -3  -4  -9    2.91    0.32
  -3   4  -9    4.97    0.52
  -3   4  -9    3.66    0.36
   3  -4   9    4.21    0.52
   3  -4   9    3.11    0.37
   3   4   9    4.20    0.24
   3   4   9    3.81    0.20
   3   4   9    4.05    0.50
  -3  -4 -10    4.40    0.54
  -3   4 -10    2.60    0.34
  -3   4 -10    4.05    0.38
   3  -4  10    3.85    0.38
   3  -4  10    3.82    0.39
   3   4  10    4.36    0.51
  -3  -4 -11   13.84    0.66
  -3   4 -11   13.43    0.65
  -3   4 -11   13.80    0.63
   3  -4  11   13.03    0.61
   3  -4  11   13.73    0.53
   3   4  11   12.94    0.61
  -3  -4 -12    0.43    0.34
  -3   4 -12    0.24    0.33
  -3   4 -12    0.45    0.33
   3  -4  12    0.16    0.29
   3  -4  12    0.15    0.24
   3   4  12   -0.31    0.29
  -3  -4 -13   31.93    0.84
  -3   4 -13   31.97    0.84
  -3   4 -13   33.49    0.86
   3  -4  13   33.76    0.79
   3  -4  13   33.70    0.79
   3   4  13   31.25    0.81
  -3  -4 -14    6.78    0.63
  -3   4 -14    7.68    0.67
  -3   4 -14    5.85    0.66
   3  -4  14    8.13    0.58
   3  -4  14    6.96    0.57
   3   4  14    5.55    0.58
  -3  -4 -15   13.60    0.72
  -3   4 -15   13.60    0.73
  -3   4 -15   13.05    0.73
   3  -4  15   14.49    0.63
   3  -4  15   13.47    0.65
   3   4  15   11.31    0.60
  -3  -4 -16    0.25    0.37
  -3   4 -16    0.39    0.39
  -3   4 -16    0.56    0.38
   3  -4  16    0.67    0.31
   3  -4  16    0.86    0.33
   3   4  16    0.71    0.28
  -3  -4 -17   -0.36    0.37
  -3   4 -17   -0.98    0.37
  -3   4 -17   -0.17    0.39
   3  -4  17    0.48    0.28
   3  -4  17   -0.16    0.31
   3   4  17   -0.66    0.27
  -3  -4 -18    7.13    0.74
  -3   4 -18    7.14    0.73
  -3   4 -18    9.33    0.79
   3  -4  18    8.11    0.58
   3  -4  18    9.60    0.67
   3   4  18    8.10    0.65
  -3  -4 -19    0.19    0.44
  -3   4 -19    0.41    0.43
  -3   4 -19    1.24    0.46
   3  -4  19    1.28    0.33
   3  -4  19    1.28    0.35
   3   4  19    0.87    0.41
  -3  -4 -20    0.19    0.47
  -3   4 -20    0.23    0.45
  -3   4 -20    0.62    0.54
   3  -4  20    1.81    0.39
   3  -4  20    0.75    0.37
   3   4  20    1.91    0.39
  -3  -4 -21   -0.99    0.52
   3  -4  21    0.81    0.38
   3  -4  21    0.86    0.41
   3   4  21    1.05    0.41
  -3  -4 -22    0.23    0.64
  -3   4 -22    0.74    0.53
   3  -4  22    1.22    0.41
   3  -4  22    1.68    0.46
   3   4  22    1.96    0.43
  -3   4 -23   -0.85    0.54
   3  -4  23    1.02    0.40
   3  -4  23   -0.82    0.45
   3   4  23    0.29    0.41
   3  -5 -23    2.01    0.46
   3  -5 -23    5.49    0.63
   3  -5 -23    3.24    0.50
   3  -5 -23    2.58    0.44
   3   5 -23    3.97    0.67
   3  -5 -22    3.40    0.47
   3  -5 -22    7.51    0.61
   3  -5 -22    5.01    0.47
   3  -5 -22    4.19    0.41
   3   5 -22    5.52    0.71
   3  -5 -21    7.25    0.67
   3  -5 -21   12.27    0.62
   3  -5 -21    9.89    0.63
   3  -5 -21   12.27    0.59
   3   5 -21   12.93    0.86
   3   5 -21   13.42    0.99
   3  -5 -20   -0.71    0.32
   3  -5 -20    0.36    0.28
   3  -5 -20    0.33    0.31
   3  -5 -20    0.16    0.27
   3   5 -20    0.81    0.48
   3   5 -20    0.90    0.49
   3   5 -20   -0.17    0.41
   3  -5 -19    1.98    0.38
   3  -5 -19    2.61    0.35
   3  -5 -19    2.75    0.33
   3  -5 -19    2.67    0.30
   3   5 -19    2.89    0.48
   3   5 -19    3.35    0.50
   3   5 -19    2.32    0.47
   3  -5 -18    2.46    0.37
   3  -5 -18    3.84    0.44
   3  -5 -18    3.37    0.30
   3   5 -18    5.98    0.70
   3   5 -18    3.36    0.47
   3   5 -18    3.25    0.43
   3  -5 -17   -0.23    0.29
   3  -5 -17    0.49    0.21
   3  -5 -17    0.79    0.23
   3   5 -17    0.17    0.35
   3   5 -17   -0.59    0.33
   3   5 -17    0.36    0.36
   3  -5 -16    1.46    0.33
   3  -5 -16    2.06    0.21
   3  -5 -16    2.76    0.33
   3   5 -16    1.98    0.40
   3   5 -16    1.85    0.36
   3   5 -16    2.50    0.38
   3  -5 -15   -0.37    0.26
   3  -5 -15    0.72    0.19
   3   5 -15   -0.16    0.31
   3   5 -15   -0.54    0.29
   3   5 -15    0.23    0.32
   3  -5 -14   18.27    0.65
   3   5 -14   19.19    0.73
   3   5 -14   17.53    0.68
  -3  -5  13   69.10    1.08
  -3   5  13   73.60    0.92
   3  -5 -13   71.93    0.98
   3   5 -13   78.73    1.16
   3   5 -13   72.17    1.10
  -3  -5  12    5.04    0.50
  -3   5  12    4.80    0.40
   3  -5 -12    4.75    0.53
   3   5 -12    4.47    0.55
   3   5 -12    4.85    0.47
  -3  -5  11    0.95    0.29
  -3   5  11    1.40    0.25
   3  -5 -11    1.78    0.32
   3   5 -11    0.58    0.30
   3   5 -11    1.47    0.28
  -3  -5  10    5.63    0.48
  -3   5  10    5.91    0.40
   3  -5 -10    6.13    0.53
   3   5 -10    5.34    0.50
   3   5 -10    5.16    0.45
  -3  -5   9    5.93    0.46
  -3   5   9    6.65    0.40
   3  -5  -9    6.98    0.53
   3   5  -9    6.70    0.49
   3   5  -9    5.94    0.44
  -3  -5   8    7.09    0.46
  -3   5   8    6.52    0.40
   3  -5  -8    6.60    0.51
   3   5  -8    6.91    0.48
   3   5  -8    7.06    0.44
  -3  -5   7   26.14    0.64
  -3  -5   7   25.81    0.63
  -3   5   7   24.37    0.58
   3  -5  -7   24.13    0.66
   3   5  -7   26.30    0.66
   3   5  -7   25.48    0.63
  -3  -5   6   33.42    0.68
  -3  -5   6   27.85    0.63
  -3   5   6   30.57    0.63
   3  -5  -6   28.98    0.68
   3   5  -6   23.87    0.60
   3   5  -6   30.77    0.65
  -3  -5   5    0.13    0.19
  -3  -5   5    0.30    0.19
  -3   5   5    0.12    0.21
   3  -5  -5    0.38    0.26
   3   5  -5    0.02    0.20
   3   5  -5    0.30    0.20
  -3  -5   4   19.48    0.53
  -3  -5   4   20.46    0.55
  -3   5   4   20.43    0.55
   3  -5  -4   18.95    0.60
   3   5  -4   19.67    0.54
   3   5  -4   18.98    0.55
  -3  -5   3    6.88    0.39
  -3  -5   3    8.19    0.41
  -3   5   3    7.39    0.44
   3  -5  -3    7.36    0.50
   3   5  -3    6.76    0.39
   3   5  -3    7.17    0.42
  -3  -5   2   32.73    0.64
  -3   5   2   31.13    0.66
   3  -5  -2   31.03    0.69
   3   5  -2   31.54    0.60
   3   5  -2   31.57    0.65
  -3  -5   1    7.82    0.42
  -3   5   1    7.57    0.45
   3  -5  -1    6.38    0.50
   3   5  -1    5.97    0.36
   3   5  -1    7.77    0.43
  -3  -5   0   53.46    0.78
  -3   5   0   49.58    0.79
  -3   5   0   48.69    0.47
   3  -5   0   47.52    0.81
   3  -5   0   52.08    0.46
   3   5   0   50.24    0.69
   3   5   0   51.93    0.78
  -3  -5  -1   -0.10    0.19
  -3   5  -1    0.38    0.22
  -3   5  -1    0.40    0.16
   3  -5   1    0.22    0.26
   3  -5   1    0.18    0.12
   3   5   1    0.11    0.16
   3   5   1    0.17    0.21
  -3  -5  -2   24.90    0.59
  -3   5  -2   24.12    0.61
  -3   5  -2   24.22    0.45
   3  -5   2   23.66    0.66
   3  -5   2   24.58    0.41
   3   5   2   25.07    0.49
   3   5   2   23.23    0.59
  -3  -5  -3    8.31    0.44
  -3   5  -3    6.67    0.48
  -3   5  -3    6.14    0.36
   3  -5   3    6.63    0.53
   3  -5   3    6.61    0.29
   3   5   3    7.04    0.32
   3   5   3    7.52    0.46
  -3  -5  -4   17.43    0.54
  -3   5  -4   16.03    0.57
  -3   5  -4   17.39    0.47
   3  -5   4   17.11    0.63
   3  -5   4   17.07    0.41
   3   5   4   16.19    0.39
   3   5   4   16.40    0.57
  -3  -5  -5    4.68    0.43
  -3   5  -5    2.91    0.33
  -3   5  -5    3.87    0.40
   3  -5   5    4.03    0.39
   3  -5   5    4.01    0.32
   3   5   5    3.82    0.27
   3   5   5    4.60    0.46
  -3  -5  -6   37.65    0.72
  -3   5  -6   37.18    0.79
  -3   5  -6   38.24    0.67
   3  -5   6   38.06    0.81
   3  -5   6   39.04    0.62
   3   5   6   36.96    0.50
   3   5   6   37.84    0.50
   3   5   6   37.55    0.77
  -3  -5  -7    1.30    0.26
  -3   5  -7    1.63    0.33
  -3   5  -7    1.34    0.29
   3  -5   7    0.95    0.31
   3  -5   7    0.78    0.21
   3   5   7    1.36    0.17
   3   5   7    1.05    0.17
   3   5   7    1.88    0.31
  -3  -5  -8    0.08    0.25
  -3   5  -8    0.47    0.32
  -3   5  -8   -0.05    0.26
   3  -5   8    0.15    0.30
   3  -5   8   -0.13    0.19
   3   5   8    0.03    0.13
   3   5   8    0.32    0.29
  -3  -5  -9   57.88    0.91
  -3   5  -9   59.00    0.99
  -3   5  -9   62.14    0.91
   3  -5   9   61.11    0.99
   3  -5   9   65.02    0.88
   3   5   9   58.31    0.49
   3   5   9   59.68    0.49
   3   5   9   61.49    0.97
  -3  -5 -10    0.05    0.28
  -3   5 -10    0.99    0.37
  -3   5 -10    0.39    0.31
   3  -5  10   -0.26    0.29
   3  -5  10    1.10    0.26
   3   5  10    0.20    0.30
  -3  -5 -11  113.85    1.28
  -3   5 -11  115.10    1.33
  -3   5 -11  120.23    1.29
   3  -5  11  122.35    1.34
   3  -5  11  124.04    1.27
   3   5  11  116.56    1.29
  -3  -5 -12    6.90    0.62
  -3   5 -12    8.52    0.70
  -3   5 -12    7.63    0.61
   3  -5  12    5.91    0.60
   3  -5  12    7.24    0.49
   3   5  12    6.39    0.59
  -3  -5 -13    7.64    0.62
  -3   5 -13    6.54    0.68
  -3   5 -13    7.72    0.61
   3  -5  13    8.04    0.59
   3  -5  13    8.17    0.52
   3   5  13    7.49    0.59
  -3  -5 -14    1.53    0.38
  -3   5 -14    1.71    0.42
  -3   5 -14    1.88    0.39
   3  -5  14    2.13    0.36
   3  -5  14    1.50    0.31
   3   5  14    1.37    0.34
  -3  -5 -15    2.09    0.43
  -3   5 -15    1.31    0.43
  -3   5 -15    1.72    0.39
   3  -5  15    1.38    0.33
   3  -5  15    2.54    0.34
   3   5  15    2.19    0.36
  -3  -5 -16    4.11    0.48
  -3   5 -16    3.44    0.50
  -3   5 -16    4.37    0.46
   3  -5  16    5.08    0.57
   3  -5  16    4.37    0.42
   3   5  16    5.12    0.60
  -3  -5 -17    0.01    0.41
  -3   5 -17    0.36    0.44
  -3   5 -17    1.02    0.41
   3  -5  17    1.15    0.33
   3  -5  17    0.89    0.32
   3   5  17    1.44    0.35
  -3  -5 -18   -0.53    0.43
  -3   5 -18   -0.43    0.41
  -3   5 -18    2.00    0.45
   3  -5  18    0.57    0.33
   3  -5  18    0.91    0.33
   3   5  18    0.59    0.36
  -3  -5 -19   -0.66    0.43
  -3   5 -19   -0.64    0.46
  -3   5 -19    0.58    0.47
   3  -5  19    0.97    0.34
   3  -5  19    0.50    0.37
   3   5  19    0.76    0.39
  -3  -5 -20   -0.49    0.46
  -3   5 -20   -0.65    0.49
  -3   5 -20    0.94    0.72
   3  -5  20    0.89    0.39
   3  -5  20   -1.02    0.34
   3   5  20    0.65    0.42
  -3  -5 -21   -1.02    0.49
   3  -5  21    1.11    0.43
   3  -5  21   -0.69    0.37
   3   5  21    1.90    0.44
   3  -5  22    0.69    0.43
   3  -5  22   -0.04    0.42
   3   5  22   -0.28    0.41
   3  -6 -22    5.49    0.52
   3  -6 -22    7.60    0.65
   3  -6 -22    8.06    0.64
   3   6 -22    3.33    0.67
   3  -6 -21    0.53    0.43
   3  -6 -21    1.29    0.36
   3  -6 -21    1.51    0.33
   3  -6 -21    0.13    0.31
   3   6 -21    0.51    0.52
   3  -6 -20    1.19    0.39
   3  -6 -20    2.66    0.35
   3  -6 -20    2.44    0.29
   3   6 -20    0.31    0.44
   3   6 -19    0.56    0.47
   3   6 -19   -0.67    0.39
   3  -6 -18    1.35    0.38
   3   6 -18    3.89    0.51
   3   6 -18    1.00    0.41
   3   6 -18    2.65    0.49
  -3  -6  17    0.79    0.36
   3  -6 -17    0.98    0.36
   3   6 -17    0.97    0.42
   3   6 -17    0.62    0.36
   3   6 -17    2.92    0.45
  -3  -6  16    0.46    0.33
   3  -6 -16   -0.09    0.32
   3   6 -16    0.30    0.40
   3   6 -16    0.40    0.37
  -3  -6  15   14.97    0.71
  -3   6  15   15.54    0.55
   3  -6 -15   12.64    0.62
   3   6 -15   15.80    0.79
   3   6 -15   14.34    0.69
   3   6 -15   17.98    0.77
  -3  -6  14    8.90    0.62
  -3   6  14    4.43    0.43
   3  -6 -14    6.31    0.55
   3   6 -14    7.84    0.68
   3   6 -14    6.66    0.56
  -3  -6  13   10.21    0.61
  -3   6  13    8.25    0.46
   3  -6 -13    9.33    0.59
   3   6 -13   11.22    0.68
   3   6 -13    9.29    0.57
  -3  -6  12  102.34    1.32
  -3   6  12   73.99    0.95
   3  -6 -12   90.82    1.10
   3   6 -12   99.38    1.32
   3   6 -12   97.54    1.28
  -3  -6  11    0.20    0.25
  -3   6  11    0.38    0.22
   3  -6 -11   -0.06    0.31
   3   6 -11    0.10    0.30
   3   6 -11   -0.07    0.25
  -3  -6  10    2.17    0.34
  -3   6  10    1.56    0.26
   3  -6 -10    2.43    0.37
   3   6 -10    1.86    0.34
   3   6 -10    2.47    0.34
  -3  -6   9   32.92    0.80
  -3   6   9   25.14    0.62
   3  -6  -9   28.44    0.75
   3   6  -9   32.02    0.80
   3   6  -9   31.15    0.76
  -3  -6   8    1.75    0.30
  -3   6   8    1.59    0.27
   3  -6  -8    1.19    0.32
   3   6  -8    1.08    0.31
   3   6  -8    1.84    0.31
  -3  -6   7    3.99    0.44
  -3  -6   7    3.91    0.42
  -3   6   7    3.03    0.31
   3  -6  -7    3.95    0.40
   3   6  -7    4.48    0.47
   3   6  -7    4.39    0.44
  -3  -6   6    1.35    0.27
  -3  -6   6    0.75    0.24
  -3   6   6    0.62    0.23
   3  -6  -6    1.57    0.33
   3   6  -6    0.52    0.26
   3   6  -6    0.58    0.25
  -3  -6   5    0.01    0.20
  -3  -6   5    0.03    0.21
  -3   6   5    0.38    0.22
   3  -6  -5    0.10    0.29
   3   6  -5   -0.15    0.23
   3   6  -5    0.02    0.21
  -3  -6   4    0.85    0.24
  -3  -6   4    0.94    0.22
  -3   6   4    1.09    0.25
   3  -6  -4    1.29    0.32
   3   6  -4    0.66    0.24
   3   6  -4    0.76    0.24
  -3  -6   3    0.14    0.20
  -3  -6   3    0.10    0.20
  -3   6   3    0.10    0.22
   3  -6  -3    0.76    0.31
   3   6  -3    0.08    0.22
   3   6  -3    0.63    0.24
  -3  -6   2    0.25    0.21
  -3  -6   2    0.84    0.20
  -3   6   2    0.37    0.24
   3  -6  -2    0.10    0.29
   3   6  -2   -0.02    0.20
   3   6  -2    0.75    0.24
  -3  -6   1    0.86    0.21
  -3  -6   1    0.56    0.21
  -3   6   1    1.10    0.28
   3  -6  -1    1.22    0.33
   3   6  -1    0.64    0.22
   3   6  -1    1.20    0.26
  -3  -6   0    0.12    0.19
  -3  -6   0    0.40    0.22
  -3   6   0   -0.04    0.26
  -3   6   0    0.23    0.15
   3  -6   0    0.07    0.30
   3   6   0    0.18    0.19
   3   6   0    0.76    0.24
  -3  -6  -1   32.99    0.69
  -3   6  -1   39.12    0.78
  -3   6  -1   38.74    0.50
   3  -6   1   37.42    0.83
   3   6   1   39.88    0.66
   3   6   1   39.45    0.75
  -3  -6  -2    0.67    0.23
  -3   6  -2    0.97    0.30
  -3   6  -2    1.29    0.21
   3  -6   2    1.43    0.34
   3   6   2    1.49    0.23
   3   6   2    1.59    0.28
  -3  -6  -3   17.01    0.54
  -3   6  -3   20.22    0.66
  -3   6  -3   20.79    0.48
   3  -6   3   21.07    0.72
   3  -6   3   21.05    0.42
   3   6   3   20.76    0.49
   3   6   3   21.50    0.64
  -3  -6  -4    1.50    0.26
  -3   6  -4    1.55    0.34
  -3   6  -4    1.70    0.26
   3  -6   4    1.15    0.35
   3  -6   4    0.90    0.18
   3   6   4    0.81    0.20
   3   6   4    1.77    0.30
  -3  -6  -5    2.49    0.33
  -3   6  -5    2.37    0.35
  -3   6  -5    2.40    0.29
   3  -6   5    2.36    0.36
   3  -6   5    2.44    0.29
   3   6   5    2.21    0.24
   3   6   5    2.49    0.33
  -3  -6  -6   76.67    1.01
  -3   6  -6   73.40    1.09
  -3   6  -6   76.20    0.88
   3  -6   6   75.19    1.11
   3  -6   6   77.64    0.85
   3   6   6   74.60    0.73
   3   6   6   72.27    1.01
  -3  -6  -7    0.10    0.27
  -3   6  -7    0.72    0.35
  -3   6  -7    0.35    0.26
   3  -6   7    0.30    0.31
   3  -6   7    0.38    0.20
   3   6   7   -0.01    0.17
   3   6   7    0.18    0.30
  -3  -6  -8   41.78    0.82
  -3   6  -8   41.32    0.93
  -3   6  -8   41.38    0.78
   3  -6   8   42.08    0.93
   3  -6   8   42.41    0.72
   3   6   8   39.36    0.50
   3   6   8   39.92    0.51
   3   6   8   40.82    0.84
  -3  -6  -9    0.22    0.30
  -3   6  -9    0.64    0.37
  -3   6  -9    0.63    0.28
   3  -6   9    0.02    0.33
   3  -6   9    0.45    0.23
   3   6   9    0.41    0.15
   3   6   9    0.69    0.17
   3   6   9    0.47    0.33
  -3  -6 -10   17.37    0.64
  -3   6 -10   16.18    0.76
  -3   6 -10   16.84    0.65
   3  -6  10   17.05    0.71
   3  -6  10   16.89    0.58
   3   6  10   16.88    0.68
  -3  -6 -11   -0.11    0.27
  -3   6 -11   -0.30    0.37
  -3   6 -11   -0.01    0.30
   3  -6  11   -0.11    0.28
   3  -6  11    0.27    0.25
   3   6  11    0.40    0.33
  -3  -6 -12    2.93    0.39
  -3   6 -12    2.14    0.45
  -3   6 -12    3.13    0.40
   3  -6  12    2.83    0.38
   3  -6  12    2.72    0.32
   3   6  12    2.87    0.39
  -3  -6 -13   17.97    0.72
  -3   6 -13   19.08    0.83
  -3   6 -13   19.54    0.74
   3  -6  13   20.79    0.78
   3  -6  13   15.05    0.61
   3   6  13   19.39    0.71
  -3  -6 -14   17.26    0.72
  -3   6 -14   16.20    0.82
  -3   6 -14   18.31    0.75
   3  -6  14   19.30    0.74
   3  -6  14   16.98    0.67
   3   6  14   17.93    0.70
  -3  -6 -15    0.31    0.37
  -3   6 -15   -0.71    0.41
  -3   6 -15    0.59    0.36
   3  -6  15   -0.33    0.32
   3  -6  15   -0.42    0.26
   3   6  15   -0.34    0.31
  -3  -6 -16   -0.78    0.38
  -3   6 -16    0.04    0.44
  -3   6 -16    0.39    0.40
   3  -6  16    0.52    0.33
   3  -6  16   -0.52    0.27
   3   6  16    0.41    0.33
  -3  -6 -17    0.85    0.42
  -3   6 -17    0.69    0.48
  -3   6 -17    1.53    0.45
   3  -6  17    2.88    0.43
   3  -6  17    2.23    0.38
   3   6  17    2.97    0.43
  -3  -6 -18   24.78    0.93
  -3   6 -18   25.47    1.02
  -3   6 -18   28.82    1.00
   3  -6  18   32.11    0.94
   3  -6  18   31.67    0.91
   3   6  18   31.31    0.94
  -3  -6 -19   10.56    0.89
  -3   6 -19    9.67    0.95
  -3   6 -19   15.81    0.91
   3  -6  19   17.31    0.81
   3  -6  19   14.19    0.78
   3   6  19   14.42    0.78
  -3  -6 -20    4.70    0.64
  -3   6 -20    2.52    0.62
   3  -6  20    9.77    0.84
   3  -6  20    7.75    0.72
   3   6  20   10.14    0.81
  -3  -6 -21   -0.39    0.60
   3  -6  21    1.53    0.50
   3   6  21    1.70    0.45
   3  -7 -21    1.63    0.46
   3  -7 -21    3.05    0.54
   3   7 -21   -0.33    0.52
   3  -7 -20    1.11    0.43
   3   7 -20    0.48    0.48
  -3  -7  19    2.53    0.50
   3  -7 -19    2.82    0.45
   3   7 -19    2.51    0.53
  -3  -7  18   -0.11    0.40
   3  -7 -18   -0.29    0.37
  -3  -7  17   -0.01    0.37
   3  -7 -17   -0.06    0.35
   3   7 -17    2.13    0.47
   3   7 -17   -0.82    0.34
   3   7 -17   -0.49    0.39
  -3  -7  16    0.56    0.35
   3  -7 -16    0.72    0.36
   3   7 -16    1.68    0.50
   3   7 -16    0.89    0.36
   3   7 -16    1.43    0.45
  -3  -7  15   11.19    0.73
  -3   7  15    6.80    0.49
   3  -7 -15    8.31    0.62
   3   7 -15   10.93    0.82
   3   7 -15    8.29    0.64
   3   7 -15   10.24    0.78
  -3  -7  14    0.42    0.32
  -3   7  14   -0.05    0.26
   3  -7 -14   -0.05    0.32
   3   7 -14    1.31    0.40
   3   7 -14   -0.31    0.30
   3   7 -14    0.29    0.38
  -3  -7  13   67.87    1.18
  -3   7  13   61.22    0.92
   3  -7 -13   58.30    0.97
   3   7 -13   65.66    1.22
   3   7 -13   64.86    1.14
  -3  -7  12   33.24    0.90
  -3   7  12   31.79    0.71
   3  -7 -12   27.86    0.77
   3   7 -12   34.62    0.95
   3   7 -12   33.52    0.87
  -3  -7  11   13.75    0.68
  -3   7  11   11.43    0.54
   3  -7 -11   10.73    0.63
   3   7 -11   14.81    0.75
   3   7 -11   12.75    0.65
  -3  -7  10   31.21    0.85
  -3   7  10   27.30    0.68
   3  -7 -10   25.74    0.76
   3   7 -10   29.38    0.86
   3   7 -10   29.93    0.79
  -3  -7   9   12.93    0.65
  -3   7   9   10.51    0.54
   3  -7  -9   10.41    0.64
   3   7  -9   12.92    0.68
   3   7  -9   13.44    0.63
  -3  -7   8    3.22    0.35
  -3   7   8    3.11    0.35
   3  -7  -8    4.22    0.44
   3   7  -8    4.49    0.43
   3   7  -8    1.91    0.32
  -3  -7   7    2.40    0.34
  -3   7   7    1.34    0.30
   3  -7  -7    1.89    0.38
   3   7  -7    1.70    0.35
   3   7  -7    1.73    0.31
  -3  -7   6   10.76    0.58
  -3  -7   6   10.62    0.55
  -3   7   6    8.24    0.52
   3  -7  -6    8.28    0.63
   3   7  -6   10.40    0.60
   3   7  -6    8.54    0.53
  -3  -7   5    2.59    0.33
  -3  -7   5    2.37    0.30
  -3   7   5    2.28    0.33
   3  -7  -5    2.82    0.39
   3   7  -5    2.33    0.34
   3   7  -5    2.69    0.33
  -3  -7   4    4.61    0.46
  -3  -7   4    4.71    0.46
  -3   7   4    4.22    0.39
   3  -7  -4    5.16    0.60
   3   7  -4    4.75    0.49
   3   7  -4    6.03    0.49
  -3  -7   3   -0.08    0.21
  -3  -7   3    0.01    0.24
  -3   7   3    0.05    0.27
   3  -7  -3   -0.10    0.33
   3   7  -3    0.01    0.25
   3   7  -3    0.31    0.25
  -3  -7   2    0.34    0.22
  -3  -7   2   -0.12    0.22
  -3   7   2    0.54    0.29
   3  -7  -2    0.38    0.34
   3   7  -2    0.46    0.25
  -3  -7   1    0.29    0.23
  -3  -7   1    1.44    0.24
  -3   7   1    0.57    0.30
   3  -7  -1    0.31    0.33
   3   7  -1    0.00    0.23
   3   7  -1    0.40    0.26
  -3  -7   0    3.57    0.40
  -3  -7   0    5.24    0.44
  -3   7   0    1.64    0.35
   3  -7   0    4.31    0.44
   3   7   0    3.51    0.43
   3   7   0    4.42    0.49
  -3  -7  -1   12.74    0.49
  -3  -7  -1   13.29    0.55
  -3   7  -1   12.55    0.64
  -3   7  -1   11.47    0.36
   3  -7   1   12.56    0.71
   3   7   1   12.17    0.50
   3   7   1   12.26    0.57
  -3  -7  -2    1.12    0.24
  -3  -7  -2    1.76    0.28
  -3   7  -2    0.74    0.31
  -3   7  -2    1.67    0.23
   3  -7   2    0.78    0.35
   3   7   2    1.08    0.24
   3   7   2    1.71    0.30
  -3  -7  -3    0.71    0.25
  -3   7  -3    1.34    0.37
  -3   7  -3    0.66    0.23
   3  -7   3    0.63    0.36
   3   7   3    0.88    0.25
   3   7   3    1.17    0.31
  -3  -7  -4    0.44    0.25
  -3   7  -4    0.35    0.31
  -3   7  -4   -0.19    0.23
   3  -7   4   -0.43    0.33
   3   7   4    0.09    0.21
   3   7   4    0.47    0.27
  -3  -7  -5    9.14    0.53
  -3   7  -5    8.66    0.66
  -3   7  -5    8.03    0.47
   3  -7   5    7.63    0.65
   3   7   5    7.47    0.41
   3   7   5    8.74    0.58
  -3  -7  -6    8.22    0.52
  -3   7  -6    7.14    0.66
  -3   7  -6    7.18    0.47
   3  -7   6    5.15    0.62
   3   7   6    5.26    0.42
   3   7   6    5.27    0.57
  -3  -7  -7    7.06    0.56
  -3   7  -7    7.71    0.70
  -3   7  -7    8.29    0.50
   3  -7   7    5.03    0.59
   3   7   7    7.66    0.39
   3   7   7    6.77    0.58
  -3  -7  -8   22.86    0.72
  -3   7  -8   21.50    0.84
  -3   7  -8   22.58    0.65
   3  -7   8   22.92    0.79
   3   7   8   21.99    0.48
   3   7   8   21.26    0.73
  -3  -7  -9   12.58    0.62
  -3   7  -9   11.87    0.76
  -3   7  -9   14.36    0.61
   3  -7   9   13.44    0.69
   3   7   9   11.21    0.35
   3   7   9    9.46    0.30
   3   7   9   11.11    0.65
  -3  -7 -10    9.09    0.62
  -3   7 -10    7.86    0.72
  -3   7 -10    9.76    0.58
   3  -7  10    9.76    0.68
   3   7  10    0.02    0.10
   3   7  10    8.17    0.61
  -3  -7 -11   15.58    0.69
  -3   7 -11   14.46    0.80
  -3   7 -11   17.73    0.69
   3  -7  11   15.69    0.73
   3   7  11   14.12    0.67
  -3  -7 -12   -0.20    0.32
  -3   7 -12    0.47    0.41
  -3   7 -12    1.46    0.36
   3  -7  12    0.43    0.35
   3   7  12    0.31    0.31
  -3  -7 -13   17.79    0.72
  -3   7 -13   14.05    0.83
  -3   7 -13   19.35    0.76
   3  -7  13   18.27    0.78
   3   7  13   17.26    0.71
  -3  -7 -14    1.24    0.41
  -3   7 -14    0.49    0.45
  -3   7 -14    2.37    0.42
   3  -7  14    1.03    0.39
   3   7  14    1.10    0.34
  -3  -7 -15   -0.30    0.35
  -3   7 -15   -0.07    0.45
  -3   7 -15    0.75    0.41
   3  -7  15    0.71    0.36
   3   7  15    0.24    0.33
  -3  -7 -16    0.43    0.40
  -3   7 -16    0.51    0.50
  -3   7 -16    1.42    0.46
   3  -7  16    1.45    0.40
   3   7  16    2.60    0.39
  -3  -7 -17    7.12    0.57
  -3   7 -17    8.07    0.70
  -3   7 -17    9.20    0.83
   3  -7  17   10.39    0.77
   3   7  17    9.29    0.68
  -3  -7 -18    5.69    0.60
  -3   7 -18    8.55    0.75
  -3   7 -18    9.32    0.82
   3  -7  18   10.05    0.79
   3   7  18   11.58    0.77
  -3  -7 -19    9.24    0.85
  -3   7 -19   10.30    1.09
   3  -7  19   16.48    0.93
   3   7  19   13.49    0.83
  -3  -7 -20    0.60    0.56
   3  -7  20    1.64    0.50
   3   7  20    2.85    0.48
  -3  -8  19    0.02    0.50
   3  -8 -19    0.34    0.41
   3   8 -19   -0.13    0.47
  -3  -8  18   -0.62    0.42
   3  -8 -18    1.08    0.43
   3   8 -18   -0.98    0.43
  -3  -8  17    0.00    0.41
   3  -8 -17    1.30    0.39
  -3  -8  16    1.91    0.44
  -3   8  16   -0.06    0.28
   3  -8 -16    3.07    0.43
   3   8 -16   -0.01    0.40
  -3  -8  15    2.06    0.44
  -3   8  15   -0.04    0.27
   3  -8 -15    2.97    0.41
   3   8 -15    1.97    0.49
   3   8 -15    1.94    0.41
   3   8 -15    0.45    0.45
  -3  -8  14    0.16    0.37
  -3   8  14    0.21    0.26
   3  -8 -14    1.45    0.38
   3   8 -14    1.78    0.51
   3   8 -14    0.22    0.37
   3   8 -14    0.94    0.45
  -3  -8  13    2.03    0.41
  -3   8  13    1.17    0.31
   3  -8 -13    2.32    0.39
   3   8 -13    3.59    0.52
   3   8 -13    1.13    0.39
  -3  -8  12   49.52    1.12
  -3   8  12   43.18    0.84
   3  -8 -12   43.70    0.92
   3   8 -12   50.65    1.18
   3   8 -12   46.42    1.04
  -3  -8  11    6.53    0.66
  -3   8  11    3.48    0.38
   3  -8 -11    4.24    0.44
   3   8 -11    6.76    0.72
   3   8 -11    3.56    0.41
  -3  -8  10    1.93    0.37
  -3   8  10    0.06    0.29
   3  -8 -10    0.58    0.37
   3   8 -10    2.51    0.44
   3   8 -10    1.81    0.35
  -3  -8   9    8.89    0.64
  -3   8   9    6.61    0.53
   3  -8  -9    6.39    0.65
   3   8  -9    9.38    0.71
   3   8  -9    6.61    0.58
  -3  -8   8   13.03    0.66
  -3   8   8    9.99    0.58
   3  -8  -8    9.34    0.70
   3   8  -8   13.32    0.73
   3   8  -8   10.36    0.59
  -3  -8   7   17.93    0.69
  -3   8   7   13.81    0.63
   3  -8  -7   12.84    0.71
   3   8  -7   18.19    0.77
   3   8  -7   16.86    0.68
  -3  -8   6    0.11    0.27
  -3  -8   6   -0.34    0.26
  -3   8   6    0.07    0.28
   3  -8  -6   -0.05    0.34
   3   8  -6    0.09    0.29
   3   8  -6   -0.19    0.28
  -3  -8   5    8.75    0.56
  -3  -8   5   10.67    0.58
  -3   8   5    7.67    0.57
   3  -8  -5    7.74    0.66
   3   8  -5   10.94    0.65
   3   8  -5    7.65    0.55
  -3  -8   4    5.23    0.49
  -3  -8   4    5.44    0.52
  -3   8   4    4.38    0.41
   3  -8  -4    4.03    0.45
   3   8  -4    4.71    0.56
   3   8  -4    4.93    0.50
  -3  -8   3    0.79    0.28
  -3  -8   3    0.72    0.29
  -3   8   3    0.64    0.31
   3  -8  -3    1.65    0.38
   3   8  -3    0.64    0.30
   3   8  -3    0.66    0.30
  -3  -8   2   23.80    0.69
  -3  -8   2   23.29    0.69
  -3   8   2   21.06    0.72
   3  -8  -2   22.77    0.83
   3   8  -2   22.89    0.71
   3   8  -2   22.76    0.71
  -3  -8   1    8.13    0.52
  -3  -8   1    6.83    0.52
  -3   8   1    6.09    0.58
   3  -8  -1    7.48    0.68
   3   8  -1    7.64    0.55
   3   8  -1    9.16    0.56
  -3  -8   0    0.19    0.25
  -3  -8   0    0.82    0.26
  -3   8   0    0.67    0.34
   3  -8   0    0.37    0.35
   3   8   0    0.63    0.28
   3   8   0    0.99    0.30
  -3  -8  -1    4.44    0.45
  -3  -8  -1    7.61    0.50
  -3   8  -1    3.97    0.42
  -3   8  -1    5.12    0.32
   3  -8   1    3.09    0.40
   3   8   1    4.21    0.47
   3   8   1    4.09    0.41
  -3  -8  -2    7.28    0.46
  -3  -8  -2    9.30    0.54
  -3   8  -2    6.96    0.64
  -3   8  -2    7.86    0.34
  -3   8  -2    8.25    0.38
   3  -8   2    6.41    0.64
   3   8   2    5.77    0.45
   3   8   2    8.12    0.57
  -3  -8  -3    3.95    0.41
  -3  -8  -3    4.69    0.52
  -3   8  -3    3.25    0.45
  -3   8  -3    3.95    0.34
  -3   8  -3    3.27    0.38
   3  -8   3    3.25    0.43
   3   8   3    4.51    0.44
   3   8   3    3.30    0.38
  -3  -8  -4    1.42    0.33
  -3   8  -4    1.57    0.40
  -3   8  -4    1.66    0.27
   3  -8   4    1.42    0.40
   3   8   4    2.25    0.31
   3   8   4    1.04    0.34
  -3  -8  -5    5.39    0.52
  -3   8  -5    5.60    0.67
  -3   8  -5    5.76    0.43
   3  -8   5    5.14    0.48
   3   8   5    6.23    0.45
   3   8   5    4.67    0.43
  -3  -8  -6    0.35    0.28
  -3   8  -6   -0.76    0.33
  -3   8  -6    0.71    0.25
   3  -8   6    0.00    0.31
   3   8   6    0.22    0.23
   3   8   6   -0.19    0.31
  -3  -8  -7    2.70    0.34
  -3   8  -7    1.90    0.41
  -3   8  -7    3.45    0.34
   3  -8   7    2.15    0.40
   3   8   7    2.73    0.27
   3   8   7    1.81    0.37
  -3  -8  -8    7.39    0.59
  -3   8  -8    7.26    0.73
  -3   8  -8    8.84    0.53
   3  -8   8    7.89    0.65
   3   8   8    0.54    0.14
   3   8   8    8.26    0.62
  -3  -8  -9    0.31    0.32
  -3   8  -9   -0.56    0.40
  -3   8  -9    0.75    0.30
   3  -8   9   -0.21    0.33
   3   8   9   -0.34    0.13
   3   8   9   -0.34    0.32
  -3  -8 -10   10.20    0.68
  -3   8 -10    8.10    0.64
  -3   8 -10   10.83    0.61
   3  -8  10   11.74    0.75
   3   8  10    8.03    0.32
   3   8  10    5.09    0.60
  -3  -8 -11    4.29    0.45
  -3   8 -11    3.85    0.55
  -3   8 -11    6.43    0.59
   3  -8  11    4.76    0.51
   3   8  11    3.87    0.42
  -3  -8 -12   -0.07    0.34
  -3   8 -12   -0.58    0.44
  -3   8 -12    0.72    0.36
   3  -8  12    0.10    0.34
   3   8  12    0.36    0.32
  -3  -8 -13    0.85    0.40
  -3   8 -13   -0.98    0.47
  -3   8 -13    1.60    0.40
   3  -8  13    0.55    0.38
   3   8  13    0.62    0.33
  -3  -8 -14    0.32    0.37
  -3   8 -14    1.48    0.43
   3  -8  14    0.72    0.38
   3   8  14   -0.59    0.31
  -3  -8 -15    0.23    0.43
  -3   8 -15   -0.17    0.49
  -3   8 -15    2.77    0.45
   3  -8  15    1.58    0.39
   3   8  15    1.40    0.36
  -3  -8 -16    0.49    0.45
  -3   8 -16    0.91    0.77
  -3   8 -16    3.82    0.54
   3  -8  16    3.49    0.52
   3   8  16    2.74    0.42
  -3  -8 -17    2.92    0.50
  -3   8 -17    7.56    0.84
   3  -8  17    4.54    0.54
   3   8  17    5.33    0.66
  -3  -8 -18    4.44    0.61
   3  -8  18   10.21    0.88
   3   8  18   10.81    0.84
  -3  -9  17    0.54    0.51
  -3   9  17    0.80    0.34
   3  -9 -17    0.22    0.42
   3   9 -17   -0.45    0.47
  -3  -9  16    3.06    0.55
  -3   9  16   -0.31    0.33
   3  -9 -16    3.03    0.48
   3   9 -16    0.51    0.47
  -3  -9  15   -0.26    0.46
  -3   9  15    0.69    0.32
   3  -9 -15    1.15    0.41
   3   9 -15   -0.75    0.41
  -3  -9  14    3.48    0.53
  -3   9  14   -0.27    0.30
   3  -9 -14    4.13    0.48
   3   9 -14    2.97    0.47
  -3  -9  13    2.20    0.47
  -3   9  13   -0.04    0.29
   3  -9 -13    2.21    0.42
   3   9 -13    0.69    0.39
  -3  -9  12    5.06    0.56
  -3   9  12    3.37    0.40
   3  -9 -12    3.98    0.46
   3   9 -12    7.30    0.81
   3   9 -12    3.19    0.45
  -3  -9  11    7.14    0.72
  -3   9  11    5.22    0.45
   3  -9 -11    6.15    0.68
   3   9 -11    8.18    0.86
   3   9 -11    4.20    0.47
  -3  -9  10   18.97    0.84
  -3   9  10   15.43    0.68
   3  -9 -10   13.32    0.75
   3   9 -10   16.84    0.88
   3   9 -10   16.88    0.75
  -3  -9   9    0.80    0.37
  -3   9   9    0.81    0.34
   3  -9  -9    0.88    0.36
   3   9  -9    0.99    0.43
   3   9  -9    0.83    0.34
  -3  -9   8    3.45    0.42
  -3   9   8    3.98    0.41
   3  -9  -8    3.85    0.47
   3   9  -8    3.76    0.47
   3   9  -8    3.21    0.45
  -3  -9   7    2.09    0.38
  -3   9   7    1.79    0.36
   3  -9  -7    1.38    0.41
   3   9  -7    1.98    0.41
   3   9  -7    1.47    0.36
  -3  -9   6    3.17    0.39
  -3   9   6    3.32    0.41
   3  -9  -6    3.16    0.44
   3   9  -6    3.69    0.44
   3   9  -6    2.83    0.39
  -3  -9   5    1.33    0.32
  -3  -9   5    0.98    0.33
  -3   9   5    1.21    0.36
   3  -9  -5    1.09    0.39
   3   9  -5    1.30    0.35
   3   9  -5    1.77    0.32
  -3  -9   4    0.45    0.30
  -3  -9   4    0.14    0.29
  -3   9   4   -0.46    0.30
   3  -9  -4    0.21    0.36
   3   9  -4   -0.41    0.29
   3   9  -4    0.15    0.29
  -3  -9   3   15.99    0.67
  -3  -9   3   14.60    0.68
  -3   9   3   14.18    0.68
   3  -9  -3   15.44    0.76
   3   9  -3   13.76    0.67
   3   9  -3   14.04    0.65
  -3  -9   2    0.43    0.27
  -3  -9   2    0.04    0.31
  -3   9   2    0.48    0.35
   3  -9  -2   -0.75    0.34
   3   9  -2    0.36    0.29
   3   9  -2    0.01    0.31
  -3  -9   1    9.51    0.60
  -3  -9   1   10.48    0.60
  -3   9   1    8.32    0.65
   3  -9  -1    8.10    0.67
   3   9  -1   10.60    0.66
   3   9  -1    8.72    0.61
  -3  -9   0    6.68    0.55
  -3  -9   0    6.57    0.57
  -3   9   0    4.26    0.45
   3  -9   0    7.04    0.66
   3   9   0    6.03    0.61
   3   9   0    5.22    0.55
  -3  -9  -1    5.10    0.52
  -3  -9  -1    4.29    0.52
  -3   9  -1    5.29    0.51
   3  -9   1    6.43    0.66
   3   9   1    6.07    0.56
   3   9   1    2.66    0.36
  -3  -9  -2   13.62    0.59
  -3  -9  -2   17.56    0.65
  -3   9  -2   13.97    0.76
  -3   9  -2   10.74    0.37
  -3   9  -2    0.07    0.14
   3  -9   2   14.05    0.77
   3   9   2   16.20    0.65
   3   9   2   11.13    0.63
  -3  -9  -3    0.22    0.25
  -3  -9  -3    1.10    0.30
  -3   9  -3    0.89    0.41
  -3   9  -3    0.12    0.21
  -3   9  -3    0.03    0.15
   3  -9   3    0.66    0.38
   3   9   3    0.66    0.29
   3   9   3   -0.78    0.30
  -3  -9  -4   22.96    0.63
  -3  -9  -4   25.68    0.77
  -3   9  -4   22.89    0.89
  -3   9  -4   22.96    0.56
   3  -9   4   22.84    0.85
   3   9   4   18.78    0.64
   3   9   4   18.27    0.72
  -3  -9  -5   -0.51    0.30
  -3   9  -5    0.86    0.41
  -3   9  -5    0.06    0.26
  -3   9  -5    0.69    0.18
   3  -9   5    0.27    0.35
   3   9   5    0.68    0.28
   3   9   5   -0.90    0.30
  -3  -9  -6   11.45    0.68
  -3   9  -6    7.89    0.80
  -3   9  -6   10.64    0.55
  -3   9  -6    6.76    0.44
   3  -9   6    8.41    0.71
   3   9   6    3.38    0.35
   3   9   6    5.49    0.60
  -3  -9  -7    2.62    0.36
  -3   9  -7    4.19    0.55
  -3   9  -7    4.20    0.47
   3  -9   7    2.97    0.45
   3   9   7    0.09    0.17
   3   9   7    2.74    0.40
  -3  -9  -8    9.65    0.65
  -3   9  -8    8.16    0.82
  -3   9  -8   10.43    0.59
   3  -9   8   10.28    0.75
   3   9   8    8.39    0.65
  -3  -9  -9    1.35    0.37
  -3   9  -9    1.17    0.52
  -3   9  -9    1.78    0.36
   3  -9   9    1.15    0.41
   3   9   9    1.18    0.38
  -3  -9 -10    3.07    0.43
  -3   9 -10    2.37    0.55
  -3   9 -10    3.34    0.42
   3  -9  10    2.92    0.48
   3   9  10    3.21    0.43
  -3  -9 -11   -0.10    0.35
  -3   9 -11    0.75    0.37
   3  -9  11    0.39    0.39
   3   9  11   -0.07    0.31
  -3  -9 -12    0.62    0.41
  -3   9 -12   -0.60    0.50
  -3   9 -12    1.49    0.40
   3  -9  12    0.38    0.42
   3   9  12    0.41    0.34
  -3  -9 -13    0.20    0.46
  -3   9 -13    1.74    0.43
   3  -9  13    1.55    0.44
   3   9  13    0.59    0.36
  -3  -9 -14    0.54    0.44
  -3   9 -14    1.50    0.46
   3  -9  14   -0.18    0.37
   3   9  14   -0.36    0.35
  -3  -9 -15   -0.24    0.48
  -3   9 -15    1.69    0.51
   3  -9  15    0.70    0.44
   3   9  15    0.52    0.38
  -3  -9 -16    0.77    0.50
  -3   9 -16    2.56    0.55
   3  -9  16    2.39    0.52
   3   9  16    5.96    0.70
  -3 -10  14    1.73    0.52
  -3  10  14    1.41    0.39
   3 -10 -14    0.23    0.43
   3  10 -14    0.57    0.50
  -3 -10  13    0.95    0.48
  -3  10  13    0.72    0.36
   3 -10 -13   -0.51    0.42
  -3 -10  12    3.82    0.55
  -3  10  12   -0.68    0.34
   3 -10 -12    2.67    0.49
   3  10 -12    2.44    0.49
  -3 -10  11    1.27    0.45
  -3  10  11   -0.56    0.34
   3 -10 -11   -0.14    0.40
   3  10 -11    0.01    0.39
  -3 -10  10    8.24    0.78
  -3  10  10    6.09    0.51
   3 -10 -10    5.09    0.53
   3  10 -10    5.58    0.56
  -3 -10   9    1.64    0.40
  -3  10   9    0.77    0.38
   3 -10  -9    1.24    0.42
   3  10  -9    1.70    0.51
   3  10  -9    0.81    0.41
  -3 -10   8    1.01    0.37
  -3  10   8    0.45    0.39
   3 -10  -8    1.22    0.43
   3  10  -8    1.80    0.47
   3  10  -8    2.17    0.44
  -3 -10   7    1.23    0.38
  -3  10   7    0.38    0.35
   3 -10  -7    0.24    0.38
   3  10  -7    1.87    0.44
   3  10  -7   -0.37    0.35
  -3 -10   6    3.00    0.44
  -3  10   6    2.57    0.43
   3 -10  -6    3.17    0.47
   3  10  -6    4.06    0.52
   3  10  -6    3.73    0.44
  -3 -10   5   14.81    0.74
  -3  10   5    9.66    0.70
   3 -10  -5   12.67    0.79
   3  10  -5   15.10    0.83
   3  10  -5   12.33    0.70
  -3 -10   4    0.06    0.31
  -3  10   4   -0.23    0.38
   3 -10  -4    0.03    0.39
   3  10  -4    0.97    0.39
   3  10  -4    0.11    0.35
  -3 -10   3    0.20    0.34
  -3 -10   3   -0.36    0.34
  -3  10   3   -0.24    0.36
   3 -10  -3   -0.06    0.38
   3  10  -3    1.20    0.40
   3  10  -3   -0.52    0.34
  -3 -10   2    0.15    0.31
  -3 -10   2   -0.40    0.33
  -3  10   2   -0.13    0.37
   3 -10  -2   -0.62    0.36
   3  10  -2    1.11    0.38
   3  10  -2   -0.41    0.33
  -3 -10   1    9.40    0.64
  -3 -10   1    7.49    0.64
  -3  10   1    6.47    0.57
   3 -10  -1    6.25    0.72
   3  10  -1    7.37    0.69
   3  10  -1    6.30    0.63
  -3 -10   0    9.64    0.63
  -3 -10   0    6.61    0.60
  -3  10   0    7.68    0.72
   3 -10   0    6.87    0.70
   3  10   0   10.02    0.67
   3  10   0    6.57    0.65
  -3 -10  -1    2.96    0.37
  -3 -10  -1    3.07    0.41
  -3  10  -1    2.91    0.47
   3 -10   1    3.61    0.48
   3  10   1    4.07    0.43
   3  10   1    2.69    0.41
  -3 -10  -2    0.51    0.31
  -3 -10  -2    0.06    0.33
  -3  10  -2   -0.56    0.39
  -3  10  -2    0.11    0.16
   3 -10   2    0.61    0.39
   3  10   2   -0.08    0.33
  -3 -10  -3    5.14    0.55
  -3 -10  -3    4.15    0.43
  -3  10  -3    4.37    0.57
  -3  10  -3    3.61    0.34
  -3  10  -3    0.46    0.18
   3 -10   3    4.68    0.53
   3  10   3    6.38    0.60
   3  10   3    3.97    0.45
  -3 -10  -4   17.78    0.65
  -3 -10  -4   21.49    0.76
  -3  10  -4   17.07    0.91
  -3  10  -4   12.99    0.47
  -3  10  -4    0.70    0.20
   3 -10   4   20.95    0.90
   3  10   4   13.19    0.58
   3  10   4   15.89    0.73
  -3 -10  -5    7.08    0.53
  -3 -10  -5    9.76    0.69
  -3  10  -5    8.26    0.87
  -3  10  -5    7.59    0.50
  -3  10  -5    0.92    0.22
   3 -10   5    8.14    0.77
   3  10   5    0.41    0.23
   3  10   5    5.55    0.64
  -3 -10  -6    5.72    0.66
  -3  10  -6    3.15    0.54
  -3  10  -6    3.21    0.36
  -3  10  -6    0.64    0.24
   3 -10   6    3.09    0.50
   3  10   6   -0.53    0.21
   3  10   6    2.08    0.41
  -3 -10  -7   10.02    0.76
  -3  10  -7    5.69    0.60
  -3  10  -7    8.84    0.60
  -3  10  -7    1.05    0.26
   3 -10   7   11.12    0.84
   3  10   7   -0.11    0.22
   3  10   7    6.60    0.67
  -3 -10  -8    2.26    0.47
  -3  10  -8    0.85    0.54
  -3  10  -8    1.51    0.38
  -3  10  -8    1.88    0.30
   3 -10   8    1.67    0.46
   3  10   8    1.64    0.40
  -3 -10  -9    0.03    0.42
  -3  10  -9    0.64    0.40
   3 -10   9    1.37    0.46
   3  10   9    1.45    0.38
  -3 -10 -10   10.15    0.74
  -3  10 -10   11.84    0.77
  -3  10 -10    1.92    0.34
   3 -10  10   14.37    0.89
   3  10  10    9.48    0.71
  -3 -10 -11    1.91    0.48
  -3  10 -11    3.49    0.50
  -3  10 -11    5.25    0.60
   3 -10  11    2.21    0.50
   3  10  11    1.05    0.22
   3  10  11    2.01    0.42
  -3 -10 -12    6.43    0.78
  -3  10 -12    9.47    0.80
  -3  10 -12    7.80    0.69
   3 -10  12    7.95    0.87
   3  10  12    6.41    0.70
  -3 -10 -13    1.57    0.48
  -3  10 -13    2.26    0.52
  -3  10 -13    6.49    0.76
   3 -10  13    1.84    0.53
   3  10  13   -0.01    0.40
  -3 -10 -14   -0.17    0.50
  -3  10 -14    2.44    0.53
   3 -10  14    1.88    0.55
   3  10  14   -0.79    0.37
  -3 -11  11    1.62    0.53
  -3  11  11    0.66    0.44
   3 -11 -11    1.97    0.48
   3  11 -11    1.51    0.52
  -3 -11  10    3.75    0.55
  -3  11  10   -1.02    0.40
   3 -11 -10    2.87    0.50
   3  11 -10    1.08    0.46
  -3 -11   9    0.06    0.43
  -3  11   9    0.74    0.44
   3 -11  -9   -0.70    0.40
   3  11  -9    0.33    0.44
  -3 -11   8    2.49    0.50
  -3  11   8    1.65    0.47
   3 -11  -8    3.23    0.48
   3  11  -8    0.95    0.44
  -3 -11   7    0.96    0.42
  -3  11   7    0.22    0.44
   3 -11  -7    1.43    0.45
   3  11  -7    0.36    0.42
  -3 -11   6    0.86    0.42
  -3  11   6    0.12    0.44
   3 -11  -6    0.10    0.43
   3  11  -6    2.17    0.48
   3  11  -6   -0.14    0.38
  -3 -11   5    1.65    0.45
  -3  11   5   -0.08    0.45
   3 -11  -5    1.37    0.44
   3  11  -5    1.92    0.47
   3  11  -5   -0.31    0.38
  -3 -11   4    2.60    0.45
  -3  11   4    0.82    0.46
   3 -11  -4    2.03    0.45
   3  11  -4    1.89    0.49
   3  11  -4    1.80    0.39
  -3 -11   3    5.61    0.69
  -3  11   3    2.53    0.51
   3 -11  -3    3.79    0.51
   3  11  -3    3.93    0.51
   3  11  -3    3.51    0.45
  -3 -11   2    1.01    0.37
  -3 -11   2   -0.97    0.37
  -3  11   2   -1.23    0.44
   3 -11  -2    0.84    0.42
   3  11  -2    0.79    0.42
   3  11  -2   -0.13    0.37
  -3 -11   1    2.66    0.44
  -3 -11   1    0.25    0.39
  -3  11   1   -0.22    0.46
   3 -11  -1    1.15    0.44
   3  11  -1    1.16    0.41
   3  11  -1    0.22    0.36
  -3 -11   0    7.06    0.66
  -3 -11   0    7.75    0.68
  -3  11   0    5.47    0.58
   3 -11   0    7.77    0.81
   3  11   0    9.07    0.74
   3  11   0    5.25    0.52
  -3 -11  -1    0.75    0.36
  -3 -11  -1    0.50    0.41
  -3  11  -1   -0.39    0.46
   3 -11   1   -0.23    0.43
   3  11   1    1.13    0.40
   3  11   1    0.44    0.38
  -3 -11  -2    2.31    0.40
  -3 -11  -2    2.28    0.43
  -3  11  -2    1.28    0.51
   3 -11   2    2.95    0.50
   3  11   2    2.41    0.41
   3  11   2    0.28    0.40
  -3 -11  -3    1.17    0.37
  -3 -11  -3    1.03    0.39
  -3  11  -3    0.59    0.22
   3 -11   3    0.65    0.43
   3  11   3    0.65    0.30
   3  11   3   -1.04    0.37
  -3 -11  -4    3.39    0.41
  -3 -11  -4    3.81    0.49
  -3  11  -4    0.23    0.22
  -3  11  -4    1.07    0.25
   3 -11   4    3.72    0.54
   3  11   4    0.04    0.29
   3  11   4    3.65    0.48
  -3 -11  -5    1.12    0.39
  -3 -11  -5    0.79    0.41
  -3  11  -5    0.10    0.27
  -3  11  -5    0.99    0.26
   3 -11   5    1.28    0.49
   3  11   5   -0.55    0.29
   3  11   5    0.24    0.38
  -3 -11  -6    2.56    0.40
  -3  11  -6   -0.77    0.29
  -3  11  -6   -0.26    0.27
   3 -11   6    0.06    0.45
   3  11   6   -0.42    0.28
   3  11   6   -0.29    0.42
  -3 -11  -7    8.97    0.77
  -3  11  -7    3.35    0.42
  -3  11  -7    0.34    0.30
   3 -11   7    2.81    0.53
   3  11   7    0.87    0.44
  -3 -11  -8    0.59    0.46
  -3  11  -8    0.98    0.42
  -3  11  -8    0.78    0.34
   3 -11   8    0.86    0.49
   3  11   8    1.60    0.43
  -3 -11  -9    3.08    0.51
  -3  11  -9    1.56    0.46
  -3  11  -9    0.87    0.37
   3 -11   9    1.40    0.53
   3  11   9   -0.84    0.28
   3  11   9    1.25    0.43
  -3 -11 -10    4.17    0.55
  -3  11 -10    2.50    0.48
  -3  11 -10    1.23    0.41
   3 -11  10    3.47    0.56
   3  11  10    2.51    0.45
  -3 -12   5    0.93    0.48
   3 -12  -5    0.12    0.49
   3  12  -5   -0.43    0.44
  -3 -12   4    2.07    0.50
   3 -12  -4    1.14    0.51
   3  12  -4   -1.08    0.42
  -3 -12   3    3.29    0.53
   3 -12  -3    3.12    0.52
   3  12  -3    0.71    0.47
  -3 -12   2    0.85    0.46
   3 -12  -2    1.12    0.49
   3  12  -2    1.80    0.53
   3  12  -2    0.07    0.45
  -3 -12   1    2.63    0.48
   3 -12  -1    1.40    0.51
   3  12  -1    2.00    0.51
   3  12  -1   -0.86    0.42
  -3 -12   0    0.90    0.44
  -3 -12   0   -1.21    0.47
   3 -12   0   -0.06    0.50
   3  12   0    0.60    0.45
   3  12   0   -0.74    0.45
  -3 -12  -1    0.37    0.44
  -3 -12  -1    0.29    0.48
   3 -12   1   -0.27    0.48
   3  12   1    0.38    0.40
   3  12   1   -1.21    0.45
  -3 -12  -2    0.08    0.41
  -3 -12  -2    0.54    0.46
   3 -12   2    0.72    0.52
   3  12   2   -0.62    0.39
  -3 -12  -3    1.48    0.44
  -3 -12  -3    0.62    0.46
   3 -12   3    0.24    0.50
   3  12   3   -0.93    0.37
  -3 -12  -4    1.18    0.42
  -3 -12  -4    1.39    0.47
  -3  12  -4    0.67    0.26
   3 -12   4    0.88    0.51
   3  12   4   -0.04    0.37
   4   0 -24    4.41    0.55
   4   0 -24    4.10    0.55
   4   0 -24    2.98    0.50
   4   0 -24    4.90    0.61
   4   0 -23   -1.12    0.38
   4   0 -23    1.14    0.45
   4   0 -23   -0.47    0.38
   4   0 -23    1.30    0.45
   4   0 -22    2.48    0.45
   4   0 -22    3.29    0.49
   4   0 -22    1.44    0.39
   4   0 -22    6.16    0.71
   4   0 -21   -0.83    0.33
   4   0 -21    0.40    0.35
   4   0 -21   -0.49    0.31
   4   0 -21    0.04    0.35
   4   0 -20   -0.37    0.36
   4   0 -20   -0.52    0.31
   4   0 -20   -0.63    0.28
   4   0 -20    0.17    0.30
   4   0 -19   -0.18    0.37
   4   0 -19    0.18    0.32
   4   0 -19    0.41    0.28
   4   0 -18    0.53    0.34
   4   0 -18    0.46    0.32
   4   0 -18    0.79    0.31
   4   0 -17    0.20    0.28
   4   0 -17    0.16    0.30
   4   0 -17   -0.30    0.25
   4   0 -16    6.89    0.55
   4   0 -16    7.08    0.56
   4   0 -16    6.79    0.47
   4   0 -16    7.20    0.49
   4   0 -15   -0.24    0.25
   4   0 -15   -0.39    0.21
   4   0 -15    0.28    0.24
   4   0 -14    3.46    0.37
   4   0 -14    2.47    0.34
   4   0 -14    2.35    0.28
   4   0 -14    2.19    0.28
   4   0 -13    0.00    0.23
   4   0 -13   -0.21    0.22
   4   0 -13   -0.18    0.21
   4   0 -12    0.75    0.28
   4   0 -12    0.41    0.23
   4   0 -12    1.06    0.23
   4   0 -11    0.19    0.23
   4   0 -11    0.24    0.20
   4   0 -10   11.98    0.52
   4   0 -10   11.01    0.41
  -4   0   9   -0.29    0.15
   4   0  -9    0.06    0.20
   4   0  -9    0.35    0.18
  -4   0   8    8.02    0.35
   4   0  -8    7.97    0.44
   4   0  -8    8.15    0.36
  -4   0   7   -0.14    0.14
   4   0  -7    0.22    0.19
   4   0  -7    0.23    0.15
  -4   0   6    2.72    0.27
   4   0  -6    2.26    0.24
   4   0  -6    2.35    0.29
  -4   0   5    0.08    0.12
   4   0  -5    0.45    0.20
   4   0  -5    0.46    0.17
  -4   0   4   90.83    0.84
   4   0  -4   93.48    0.97
   4   0  -4   87.98    0.84
  -4   0   3    0.05    0.16
  -4   0   3    0.25    0.15
   4   0  -3    0.01    0.18
  -4   0   2  140.87    1.12
  -4   0   2  138.80    1.03
   4   0  -2  134.68    1.11
   4   0  -2  134.91    1.03
  -4   0   1   -0.17    0.14
  -4   0   1   -0.18    0.15
   4   0  -1    0.15    0.18
   4   0  -1    0.18    0.19
  -4   0   0    6.30    0.34
  -4   0   0    6.33    0.34
   4   0   0    6.73    0.38
   4   0   0    6.95    0.39
  -4   0  -1   -0.08    0.14
  -4   0  -1    0.17    0.16
   4   0   1    0.13    0.18
   4   0   1    0.19    0.20
  -4   0  -2  132.01    1.05
  -4   0  -2  125.87    1.04
   4   0   2  129.73    1.05
   4   0   2  126.74    1.06
  -4   0  -3    0.03    0.16
  -4   0  -3    0.25    0.21
   4   0   3    0.21    0.19
   4   0   3   -0.17    0.22
  -4   0  -4   13.96    0.42
  -4   0  -4   13.74    0.50
   4   0   4   15.53    0.46
   4   0   4   13.90    0.51
  -4   0  -5    0.23    0.17
  -4   0  -5    0.04    0.24
   4   0   5    0.39    0.20
   4   0   5   -0.17    0.22
  -4   0  -6  280.42    1.48
  -4   0  -6  264.15    1.64
   4   0   6  271.11    1.47
   4   0   6  264.23    1.64
  -4   0  -7   -0.01    0.19
  -4   0  -7    0.12    0.26
   4   0   7    0.21    0.23
   4   0   7   -0.16    0.23
  -4   0  -8   35.47    0.59
  -4   0  -8   29.89    0.71
   4   0   8   35.65    0.64
   4   0   8   36.52    0.76
  -4   0  -9   -0.07    0.18
  -4   0  -9    0.12    0.30
   4   0   9    0.20    0.24
   4   0   9   -0.07    0.26
  -4   0 -10    3.23    0.34
  -4   0 -10    2.35    0.36
   4   0  10    2.85    0.31
   4   0  10    2.82    0.35
  -4   0 -11    0.28    0.20
  -4   0 -11    0.06    0.33
   4   0  11    0.51    0.26
   4   0  11   -0.14    0.28
  -4   0 -12    1.60    0.24
  -4   0 -12    2.22    0.41
   4   0  12    1.50    0.28
   4   0  12    1.01    0.31
  -4   0 -13   -0.05    0.20
  -4   0 -13   -0.14    0.37
   4   0  13   -0.03    0.25
   4   0  13    0.27    0.29
  -4   0 -14    1.98    0.27
  -4   0 -14    1.26    0.42
   4   0  14    1.86    0.28
   4   0  14    1.42    0.36
  -4   0 -15    0.19    0.22
  -4   0 -15   -0.39    0.34
   4   0  15   -0.06    0.22
   4   0  15   -0.59    0.28
  -4   0 -16   -0.19    0.23
  -4   0 -16   -0.41    0.36
   4   0  16    0.17    0.22
   4   0  16    0.34    0.31
  -4   0 -17   -0.31    0.24
  -4   0 -17   -0.89    0.37
   4   0  17    0.18    0.21
   4   0  17    0.11    0.30
  -4   0 -18   -0.16    0.25
  -4   0 -18   -0.07    0.44
   4   0  18    0.51    0.22
   4   0  18    0.73    0.34
  -4   0 -19   -0.45    0.25
   4   0  19    0.07    0.20
   4   0  19    1.04    0.37
  -4   0 -20    0.25    0.28
  -4   0 -20   -0.36    0.45
   4   0  20    0.82    0.21
   4   0  20    0.24    0.33
  -4   0 -21    0.14    0.28
   4   0  21    0.40    0.20
   4   0  21    0.29    0.33
  -4   0 -22   -0.24    0.30
   4   0  22    1.00    0.23
   4   0  22    1.88    0.41
   4   0  23    1.02    0.22
   4   0  23    1.41    0.48
   4  -1 -24    0.19    0.45
   4  -1 -24    2.62    0.49
   4  -1 -24    1.00    0.50
   4   1 -24   -0.72    0.46
   4   1 -24    0.85    0.49
   4  -1 -23    1.18    0.45
   4  -1 -23    1.29    0.43
   4  -1 -23   -0.17    0.35
   4  -1 -23    2.59    0.46
   4   1 -23   -0.26    0.46
   4   1 -23    0.89    0.46
   4   1 -23   -0.30    0.42
   4   1 -23    0.31    0.43
   4  -1 -22   -0.18    0.37
   4  -1 -22    0.96    0.39
   4  -1 -22    0.01    0.37
   4   1 -22   -0.13    0.42
   4   1 -22    1.49    0.43
   4   1 -22    0.29    0.41
   4  -1 -21    0.03    0.37
   4  -1 -21    0.50    0.36
   4  -1 -21    1.28    0.37
   4   1 -21    0.09    0.39
   4   1 -21    0.78    0.40
   4   1 -21   -0.07    0.37
   4  -1 -20   -0.21    0.34
   4  -1 -20   -0.27    0.33
   4  -1 -20   -0.08    0.28
   4  -1 -20    0.42    0.31
   4   1 -20    0.24    0.40
   4   1 -20   -0.02    0.35
   4   1 -20   -0.19    0.34
   4   1 -20    1.67    0.39
   4  -1 -19   -0.44    0.32
   4  -1 -19    0.92    0.33
   4  -1 -19   -0.03    0.28
   4   1 -19   -0.36    0.35
   4   1 -19    0.08    0.32
   4   1 -19   -0.12    0.33
   4  -1 -18    4.40    0.44
   4  -1 -18    5.18    0.57
   4  -1 -18    3.95    0.36
   4  -1 -18    4.64    0.48
   4   1 -18    5.05    0.48
   4   1 -18    6.30    0.60
   4   1 -18    3.61    0.38
   4   1 -18    5.19    0.54
   4  -1 -17    0.33    0.32
   4  -1 -17    1.16    0.30
   4  -1 -17    0.45    0.24
   4  -1 -17    0.87    0.27
   4   1 -17   -0.33    0.31
   4   1 -17    0.84    0.29
   4   1 -17   -0.34    0.25
   4   1 -17    0.75    0.28
   4  -1 -16    0.20    0.30
   4  -1 -16   -0.17    0.25
   4  -1 -16    0.19    0.21
   4  -1 -16   -0.16    0.23
   4   1 -16   -0.46    0.26
   4   1 -16    0.38    0.28
   4   1 -16    0.46    0.26
   4   1 -16    0.32    0.26
   4  -1 -15    0.93    0.29
   4  -1 -15    0.28    0.26
   4  -1 -15    0.88    0.24
   4  -1 -15    0.60    0.24
   4   1 -15    0.72    0.31
   4   1 -15    1.29    0.33
   4   1 -15    0.47    0.26
   4   1 -15    1.25    0.28
   4  -1 -14   -0.08    0.25
   4  -1 -14   -0.29    0.23
   4  -1 -14   -0.12    0.21
   4  -1 -14    0.03    0.21
   4   1 -14    0.08    0.27
   4   1 -14   -0.46    0.24
   4  -1 -13    1.47    0.28
   4  -1 -13    0.74    0.22
   4  -1 -13    0.98    0.23
   4   1 -13    0.96    0.31
   4   1 -13    0.72    0.27
   4   1 -13    0.98    0.23
   4  -1 -12    1.34    0.27
   4  -1 -12    1.28    0.22
   4   1 -12    0.76    0.27
   4   1 -12    0.59    0.26
   4   1 -12    1.02    0.23
   4  -1 -11    9.57    0.50
   4  -1 -11    7.27    0.37
   4   1 -11    7.84    0.50
   4   1 -11    8.31    0.49
   4   1 -11    7.32    0.41
   4  -1 -10    0.26    0.23
   4  -1 -10    0.59    0.18
   4   1 -10    0.49    0.24
   4   1 -10    0.34    0.22
   4   1 -10    0.32    0.21
  -4  -1   9   11.64    0.43
   4  -1  -9   12.19    0.51
   4  -1  -9   10.72    0.38
   4   1  -9   11.15    0.50
   4   1  -9   10.85    0.48
   4   1  -9   11.12    0.43
  -4  -1   8   46.24    0.70
  -4   1   8   51.56    0.64
   4  -1  -8   51.44    0.80
   4  -1  -8   50.48    0.65
   4   1  -8   51.65    0.81
   4   1  -8   50.24    0.73
  -4  -1   7    0.44    0.17
  -4   1   7    0.35    0.14
   4  -1  -7    0.46    0.22
   4  -1  -7    0.61    0.17
   4   1  -7    0.45    0.21
   4   1  -7    0.26    0.18
  -4  -1   6    7.70    0.36
  -4   1   6    8.33    0.39
  -4   1   6    8.30    0.31
   4  -1  -6    7.68    0.42
   4  -1  -6    7.73    0.34
   4   1  -6    8.67    0.43
   4   1  -6    7.33    0.37
  -4  -1   5    3.33    0.30
  -4   1   5    1.86    0.22
  -4   1   5    2.29    0.23
   4  -1  -5    1.53    0.24
   4  -1  -5    2.55    0.27
   4   1  -5    2.75    0.34
   4   1  -5    3.80    0.33
  -4  -1   4   38.43    0.61
  -4   1   4   34.34    0.61
  -4   1   4   38.73    0.54
   4  -1  -4   38.99    0.68
   4  -1  -4   37.73    0.55
   4   1  -4   40.06    0.67
   4   1  -4   38.44    0.63
  -4  -1   3    0.68    0.18
  -4   1   3    0.22    0.16
  -4   1   3    0.62    0.15
   4  -1  -3    0.21    0.19
   4  -1  -3    0.47    0.18
   4   1  -3    0.16    0.17
   4   1  -3    0.44    0.18
  -4  -1   2   24.06    0.51
  -4   1   2   23.68    0.53
  -4   1   2   23.60    0.46
   4  -1  -2   23.18    0.54
   4  -1  -2   24.96    0.49
   4   1  -2   23.72    0.53
   4   1  -2   23.43    0.53
  -4  -1   1   26.31    0.54
  -4   1   1   26.68    0.54
  -4   1   1   26.07    0.48
   4  -1  -1   28.30    0.59
   4  -1  -1   26.60    0.51
   4   1  -1   26.44    0.54
   4   1  -1   25.69    0.56
  -4  -1   0   28.91    0.56
  -4   1   0   29.31    0.57
  -4   1   0   28.09    0.51
   4  -1   0   29.74    0.59
   4  -1   0   28.15    0.53
   4   1   0   29.51    0.56
   4   1   0   28.64    0.58
  -4  -1  -1   -0.21    0.14
  -4  -1  -1    0.36    0.17
  -4   1  -1    0.57    0.18
  -4   1  -1    0.28    0.19
   4  -1   1    0.19    0.19
   4  -1   1    0.24    0.19
   4   1   1    0.35    0.17
   4   1   1    0.52    0.20
  -4  -1  -2    0.53    0.17
  -4  -1  -2    0.65    0.20
  -4   1  -2    0.34    0.18
  -4   1  -2    0.46    0.20
   4  -1   2    0.88    0.22
   4  -1   2    0.59    0.22
   4   1   2    1.11    0.19
   4   1   2    0.92    0.23
  -4  -1  -3    3.75    0.29
  -4  -1  -3    4.34    0.36
  -4   1  -3    3.85    0.32
  -4   1  -3    3.64    0.37
   4  -1   3    4.85    0.40
   4  -1   3    3.79    0.37
   4   1   3    4.24    0.32
   4   1   3    3.89    0.40
  -4  -1  -4   57.95    0.69
  -4  -1  -4   50.33    0.75
  -4   1  -4   60.80    0.76
  -4   1  -4   57.49    0.78
   4  -1   4   57.10    0.77
   4  -1   4   58.14    0.78
   4   1   4   58.49    0.71
   4   1   4   57.40    0.82
  -4  -1  -5   72.83    0.76
  -4  -1  -5   72.32    0.90
  -4   1  -5   76.38    0.84
  -4   1  -5   74.83    0.89
   4  -1   5   72.53    0.86
   4  -1   5   75.13    0.89
   4   1   5   72.65    0.77
   4   1   5   72.07    0.92
  -4  -1  -6   15.72    0.41
  -4  -1  -6   14.43    0.56
  -4   1  -6   15.17    0.47
  -4   1  -6   13.33    0.53
   4  -1   6   14.80    0.52
   4  -1   6   15.68    0.54
   4   1   6   16.64    0.46
   4   1   6   13.42    0.56
  -4  -1  -7   18.90    0.44
  -4  -1  -7   19.56    0.63
  -4   1  -7   19.05    0.51
  -4   1  -7   19.75    0.63
   4  -1   7   18.68    0.56
   4  -1   7   18.03    0.57
   4   1   7   18.77    0.49
   4   1   7   19.43    0.62
  -4  -1  -8    0.73    0.18
  -4  -1  -8    0.56    0.27
  -4   1  -8    0.55    0.22
  -4   1  -8    0.34    0.30
   4  -1   8    0.81    0.27
   4  -1   8    0.27    0.27
   4   1   8    0.22    0.21
   4   1   8    0.33    0.27
  -4  -1  -9    0.36    0.17
  -4  -1  -9    0.29    0.31
  -4   1  -9    0.10    0.22
  -4   1  -9    0.58    0.31
   4  -1   9    0.29    0.25
   4  -1   9   -0.22    0.24
   4   1   9    0.50    0.23
   4   1   9    0.13    0.28
  -4  -1 -10    0.52    0.18
  -4  -1 -10    0.45    0.30
  -4   1 -10    0.30    0.23
  -4   1 -10    0.14    0.33
   4  -1  10    0.66    0.28
   4  -1  10    0.33    0.27
   4   1  10    0.43    0.23
   4   1  10    0.29    0.28
  -4  -1 -11    2.57    0.30
  -4  -1 -11    1.31    0.35
  -4   1 -11    1.79    0.27
  -4   1 -11    0.93    0.34
   4  -1  11    1.53    0.31
   4  -1  11    1.40    0.30
   4   1  11    1.77    0.27
   4   1  11    1.87    0.34
  -4  -1 -12    0.50    0.18
  -4  -1 -12    0.20    0.34
  -4   1 -12    0.99    0.25
  -4   1 -12    0.40    0.34
   4  -1  12    0.43    0.28
   4  -1  12    0.28    0.31
   4   1  12    0.40    0.24
   4   1  12   -0.01    0.31
  -4  -1 -13   17.62    0.44
  -4  -1 -13   18.62    0.80
  -4   1 -13   17.35    0.56
  -4   1 -13   17.75    0.74
   4  -1  13   18.04    0.60
   4  -1  13   17.20    0.69
   4   1  13   17.42    0.50
   4   1  13   16.01    0.68
  -4  -1 -14    2.01    0.23
  -4  -1 -14    1.55    0.41
  -4   1 -14    2.06    0.29
  -4   1 -14    2.16    0.40
   4  -1  14    1.75    0.30
   4  -1  14    1.84    0.33
   4   1  14    1.76    0.25
   4   1  14    1.64    0.36
  -4  -1 -15    1.75    0.21
  -4  -1 -15    1.78    0.42
  -4   1 -15    1.20    0.29
  -4   1 -15    1.41    0.37
   4  -1  15    1.52    0.29
   4  -1  15    1.68    0.34
   4   1  15    1.38    0.23
   4   1  15    1.36    0.31
  -4  -1 -16    3.15    0.33
  -4  -1 -16    3.14    0.50
  -4   1 -16    2.05    0.32
  -4   1 -16    2.00    0.43
   4  -1  16    2.94    0.31
   4  -1  16    2.41    0.37
   4   1  16    3.23    0.34
   4   1  16    3.05    0.42
  -4  -1 -17   -0.13    0.19
  -4  -1 -17    0.08    0.44
  -4   1 -17   -0.44    0.28
  -4   1 -17   -0.80    0.39
   4  -1  17    0.35    0.25
   4  -1  17    0.41    0.31
   4   1  17    0.41    0.18
   4   1  17    0.74    0.32
  -4  -1 -18    5.98    0.36
  -4  -1 -18    5.21    0.59
  -4   1 -18    4.92    0.54
  -4   1 -18    4.39    0.50
   4  -1  18    6.27    0.47
   4  -1  18    6.01    0.64
   4   1  18    5.45    0.29
   4   1  18    9.84    0.70
  -4  -1 -19   -0.18    0.20
  -4  -1 -19   -0.57    0.47
  -4   1 -19    0.18    0.43
   4  -1  19    0.17    0.25
   4  -1  19    0.51    0.29
   4   1  19    0.50    0.15
   4   1  19   -0.71    0.35
  -4  -1 -20    0.80    0.21
  -4  -1 -20   -0.42    0.52
  -4   1 -20   -0.04    0.31
  -4   1 -20    0.30    0.45
   4  -1  20    0.81    0.27
   4  -1  20    1.79    0.39
   4   1  20    0.69    0.16
   4   1  20   -0.62    0.34
  -4   1 -21   -0.27    0.32
   4  -1  21   -0.07    0.27
   4  -1  21    0.50    0.39
   4   1  21    1.26    0.42
  -4   1 -22   -0.10    0.35
   4  -1  22    0.42    0.26
   4  -1  22    0.29    0.40
   4   1  22    1.18    0.42
  -4   1 -23   -0.44    0.37
   4  -1  23    0.86    0.28
   4  -1  23   -0.26    0.43
   4   1  23    2.14    0.44
   4  -2 -24    6.01    0.60
   4  -2 -24    7.03    0.76
   4  -2 -24    2.49    0.46
   4  -2 -24    8.57    0.78
   4   2 -24    9.49    0.92
   4   2 -24    4.40    0.57
   4  -2 -23    1.91    0.48
   4  -2 -23    2.12    0.44
   4  -2 -23    0.34    0.39
   4  -2 -23    3.02    0.47
   4   2 -23    2.88    0.56
   4   2 -23    3.17    0.51
   4   2 -23    0.47    0.47
   4  -2 -22   -0.84    0.39
   4  -2 -22    1.00    0.40
   4  -2 -22    0.97    0.39
   4   2 -22    1.22    0.48
   4   2 -22    1.43    0.47
   4   2 -22   -0.92    0.38
   4   2 -22   -0.48    0.41
   4  -2 -21    1.71    0.42
   4  -2 -21    3.56    0.43
   4  -2 -21    0.70    0.33
   4  -2 -21    2.66    0.41
   4   2 -21    2.62    0.47
   4   2 -21    2.47    0.46
   4   2 -21    0.18    0.40
   4   2 -21    3.43    0.48
   4  -2 -20    0.27    0.35
   4  -2 -20    1.58    0.37
   4  -2 -20    1.11    0.34
   4   2 -20    1.55    0.44
   4   2 -20    0.84    0.39
   4   2 -20   -0.30    0.36
   4   2 -20    1.04    0.39
   4  -2 -19    7.61    0.62
   4  -2 -19    8.80    0.64
   4  -2 -19    6.77    0.51
   4  -2 -19   10.01    0.57
   4   2 -19    9.98    0.75
   4   2 -19    9.65    0.71
   4   2 -19    6.95    0.60
   4   2 -19    8.87    0.65
   4  -2 -18   15.80    0.70
   4  -2 -18   17.55    0.67
   4  -2 -18   17.01    0.56
   4  -2 -18   18.85    0.62
   4   2 -18   19.21    0.79
   4   2 -18   19.10    0.76
   4   2 -18   16.49    0.68
   4   2 -18   17.20    0.71
   4  -2 -17   11.75    0.66
   4  -2 -17   11.66    0.59
   4  -2 -17   10.73    0.46
   4  -2 -17    9.40    0.48
   4   2 -17   13.06    0.68
   4   2 -17   11.26    0.65
   4   2 -17   13.85    0.63
   4   2 -17   12.86    0.66
   4  -2 -16    7.24    0.56
   4  -2 -16    6.66    0.52
   4  -2 -16    5.33    0.39
   4  -2 -16    6.98    0.43
   4   2 -16    6.93    0.60
   4   2 -16    5.53    0.55
   4   2 -16    4.04    0.49
   4   2 -16    7.04    0.53
   4  -2 -15    0.23    0.29
   4  -2 -15    0.28    0.19
   4  -2 -15    0.85    0.22
   4   2 -15    0.41    0.29
   4   2 -15    0.36    0.27
   4   2 -15   -0.04    0.25
   4  -2 -14   16.17    0.63
   4  -2 -14   14.42    0.47
   4  -2 -14   14.62    0.47
   4   2 -14   16.91    0.68
   4   2 -14   16.71    0.68
   4   2 -14   15.74    0.59
   4  -2 -13   71.71    1.01
   4  -2 -13   70.64    0.80
   4  -2 -13   70.45    0.81
   4   2 -13   76.83    1.10
   4   2 -13   76.18    1.09
   4   2 -13   72.73    1.02
   4  -2 -12   32.00    0.73
   4  -2 -12   30.59    0.56
   4  -2 -12   32.23    0.57
   4   2 -12   33.69    0.78
   4   2 -12   33.12    0.78
   4   2 -12   31.04    0.72
   4  -2 -11   21.31    0.64
   4  -2 -11   19.43    0.46
   4   2 -11   21.21    0.65
   4   2 -11   21.11    0.65
   4   2 -11   20.15    0.58
   4  -2 -10   24.74    0.65
   4  -2 -10   24.30    0.48
   4   2 -10   25.58    0.67
   4   2 -10   25.80    0.67
   4   2 -10   25.98    0.62
  -4  -2   9    3.99    0.36
  -4   2   9    3.37    0.34
   4  -2  -9    4.04    0.43
   4  -2  -9    4.21    0.30
   4   2  -9    4.24    0.42
   4   2  -9    3.25    0.33
   4   2  -9    3.56    0.36
  -4  -2   8    2.00    0.25
  -4   2   8    1.37    0.23
   4  -2  -8    2.00    0.28
   4  -2  -8    1.72    0.20
   4   2  -8    1.96    0.26
   4   2  -8    1.56    0.24
   4   2  -8    1.65    0.25
  -4  -2   7    0.92    0.21
  -4   2   7    0.34    0.19
  -4   2   7    0.49    0.14
   4  -2  -7    0.25    0.22
   4  -2  -7    0.31    0.16
  -4  -2   6   82.28    0.92
  -4   2   6   84.53    0.95
  -4   2   6   82.70    0.71
   4  -2  -6   81.28    0.96
   4  -2  -6   79.29    0.71
   4   2  -6   82.78    0.97
   4   2  -6   84.81    0.97
   4   2  -6   80.40    0.92
  -4  -2   5    3.93    0.32
  -4   2   5    4.12    0.35
  -4   2   5    3.93    0.24
   4  -2  -5    5.00    0.41
   4  -2  -5    3.91    0.30
   4   2  -5    3.67    0.35
   4   2  -5    3.97    0.35
   4   2  -5    4.23    0.36
  -4  -2   4    3.93    0.33
  -4   2   4    3.35    0.32
  -4   2   4    3.48    0.24
   4  -2  -4    4.02    0.38
   4  -2  -4    4.28    0.31
   4   2  -4    3.63    0.35
  -4  -2   3   61.53    0.79
  -4   2   3   62.39    0.81
  -4   2   3   62.10    0.62
   4  -2  -3   64.21    0.85
   4  -2  -3   63.43    0.65
   4   2  -3   64.78    0.82
   4   2  -3   63.94    0.82
  -4  -2   2   12.82    0.44
  -4   2   2   12.12    0.43
  -4   2   2   11.96    0.34
   4  -2  -2   12.21    0.47
   4  -2  -2   12.32    0.38
   4   2  -2   13.86    0.45
   4   2  -2   12.50    0.45
  -4  -2   1    9.25    0.40
  -4   2   1    7.92    0.39
  -4   2   1    8.55    0.33
   4  -2  -1    8.61    0.44
   4  -2  -1    8.97    0.36
   4   2  -1    8.87    0.39
   4   2  -1    9.03    0.43
  -4  -2   0    0.93    0.20
  -4   2   0    0.70    0.19
  -4   2   0    0.82    0.17
   4  -2   0    0.87    0.23
   4  -2   0    1.19    0.21
   4   2   0    1.43    0.21
   4   2   0    1.59    0.24
  -4  -2  -1    7.61    0.39
  -4   2  -1    7.44    0.39
  -4   2  -1    8.74    0.36
   4  -2   1    8.50    0.44
   4  -2   1    7.47    0.36
   4   2   1    7.91    0.36
   4   2   1    8.78    0.45
  -4  -2  -2   15.48    0.49
  -4   2  -2   16.73    0.49
  -4   2  -2   18.36    0.47
   4  -2   2   18.88    0.55
   4  -2   2   18.46    0.47
   4   2   2   19.22    0.46
   4   2   2   18.01    0.55
  -4  -2  -3    6.56    0.39
  -4   2  -3    7.24    0.40
  -4   2  -3    6.86    0.40
   4  -2   3    6.72    0.46
   4  -2   3    6.84    0.38
   4   2   3    6.30    0.35
   4   2   3    6.34    0.44
  -4  -2  -4    1.24    0.22
  -4   2  -4    2.88    0.35
  -4   2  -4    1.41    0.25
   4  -2   4    1.34    0.27
   4  -2   4    1.29    0.24
   4   2   4    1.27    0.20
   4   2   4    1.16    0.26
  -4  -2  -5    8.92    0.47
  -4   2  -5    8.15    0.43
  -4   2  -5    9.48    0.47
   4  -2   5    8.49    0.49
   4  -2   5    8.35    0.43
   4   2   5    8.72    0.37
   4   2   5    9.23    0.50
  -4  -2  -6   24.18    0.64
  -4   2  -6   22.22    0.56
  -4   2  -6   22.34    0.60
   4  -2   6   26.66    0.64
   4  -2   6   25.17    0.59
   4   2   6   24.93    0.50
   4   2   6   24.51    0.67
  -4  -2  -7    4.30    0.47
  -4   2  -7    3.71    0.41
  -4   2  -7    3.68    0.37
   4  -2   7    3.48    0.34
   4  -2   7    3.75    0.43
   4   2   7    4.69    0.35
   4   2   7    4.68    0.51
  -4  -2  -8   16.96    0.64
  -4   2  -8   16.48    0.54
  -4   2  -8   16.60    0.61
   4  -2   8   16.36    0.61
   4  -2   8   17.76    0.58
   4   2   8   17.17    0.45
   4   2   8   16.19    0.62
  -4  -2  -9    2.69    0.38
  -4   2  -9    2.77    0.31
  -4   2  -9    2.53    0.34
   4  -2   9    2.63    0.34
   4  -2   9    2.22    0.31
   4   2   9    3.13    0.36
   4   2   9    2.61    0.36
  -4  -2 -10    3.30    0.28
  -4  -2 -10    4.76    0.57
  -4   2 -10    2.78    0.31
  -4   2 -10    2.46    0.36
   4  -2  10    3.04    0.36
   4  -2  10    2.60    0.33
   4   2  10    2.54    0.26
   4   2  10    2.07    0.34
  -4  -2 -11   22.09    0.42
  -4  -2 -11   21.15    0.73
  -4   2 -11   23.59    0.65
  -4   2 -11   21.26    0.74
   4  -2  11   23.86    0.70
   4  -2  11   22.78    0.70
   4   2  11   21.14    0.49
   4   2  11   22.14    0.73
  -4  -2 -12   10.30    0.33
  -4  -2 -12    9.26    0.68
  -4   2 -12   10.74    0.56
  -4   2 -12    9.10    0.65
   4  -2  12   10.16    0.60
   4  -2  12    9.00    0.58
   4   2  12   10.29    0.42
   4   2  12    8.92    0.64
  -4  -2 -13   10.44    0.33
  -4  -2 -13   11.68    0.72
  -4   2 -13   10.52    0.57
  -4   2 -13   10.52    0.70
   4  -2  13   10.91    0.60
   4  -2  13   11.07    0.63
   4   2  13   10.44    0.40
   4   2  13    7.40    0.61
  -4  -2 -14   14.53    0.76
  -4   2 -14   14.48    0.61
  -4   2 -14   16.43    0.76
   4  -2  14   16.38    0.63
   4  -2  14   15.98    0.67
   4   2  14   14.87    0.40
   4   2  14   15.14    0.69
  -4  -2 -15   16.37    0.81
  -4   2 -15   13.56    0.59
  -4   2 -15   16.66    0.80
   4  -2  15   16.90    0.62
   4  -2  15   17.09    0.71
   4   2  15   16.26    0.38
   4   2  15   18.20    0.76
  -4  -2 -16    1.62    0.43
  -4   2 -16    1.19    0.32
  -4   2 -16    0.92    0.39
   4  -2  16    1.97    0.31
   4  -2  16    1.63    0.36
   4   2  16    1.08    0.37
  -4  -2 -17   12.17    0.85
  -4   2 -17   12.56    0.64
  -4   2 -17   15.07    0.83
   4  -2  17   15.53    0.62
   4  -2  17   14.67    0.70
   4   2  17   16.25    0.76
  -4  -2 -18   -0.98    0.43
  -4   2 -18   -0.14    0.41
   4  -2  18   -0.30    0.26
   4  -2  18    0.51    0.31
   4   2  18   -0.04    0.34
  -4  -2 -19    2.83    0.57
  -4   2 -19    2.34    0.41
  -4   2 -19    6.74    0.80
   4  -2  19    4.59    0.51
   4  -2  19    4.25    0.47
   4   2  19    4.53    0.49
  -4  -2 -20    1.88    0.59
  -4   2 -20    0.22    0.37
  -4   2 -20    2.02    0.52
   4  -2  20    2.06    0.34
   4  -2  20    2.16    0.43
   4   2  20    2.42    0.45
  -4   2 -21    0.27    0.40
   4  -2  21    2.05    0.36
   4  -2  21    0.86    0.42
   4   2  21    0.49    0.40
  -4   2 -22    0.94    0.42
   4  -2  22    0.81    0.34
   4  -2  22    0.69    0.45
   4   2  22    2.04    0.46
  -4   2 -23   -0.16    0.46
   4  -2  23   -0.01    0.33
   4  -2  23    0.91    0.54
   4   2  23    1.67    0.47
   4  -3 -23    1.42    0.41
   4  -3 -23    0.99    0.40
   4   3 -23    0.69    0.49
   4  -3 -22   -0.39    0.42
   4  -3 -22    2.20    0.41
   4  -3 -22   -0.92    0.31
   4  -3 -22    1.54    0.38
   4   3 -22    0.06    0.45
   4   3 -22    2.34    0.46
   4  -3 -21    1.48    0.42
   4  -3 -21    1.87    0.41
   4  -3 -21    1.98    0.35
   4  -3 -21    4.58    0.55
   4   3 -21    2.72    0.49
   4   3 -21    2.65    0.50
   4   3 -21    1.32    0.44
   4   3 -21    1.80    0.50
   4  -3 -20    0.40    0.37
   4  -3 -20    0.33    0.33
   4  -3 -20   -0.41    0.28
   4   3 -20   -0.25    0.40
   4   3 -20    0.03    0.39
   4   3 -20   -0.95    0.37
   4  -3 -19    3.53    0.44
   4  -3 -19    3.64    0.42
   4  -3 -19    3.54    0.32
   4  -3 -19    4.97    0.51
   4   3 -19    5.85    0.71
   4   3 -19    4.38    0.47
   4   3 -19    4.16    0.47
   4  -3 -18    2.86    0.41
   4  -3 -18    3.39    0.38
   4  -3 -18    2.62    0.30
   4  -3 -18    3.02    0.33
   4   3 -18    3.70    0.43
   4   3 -18    2.45    0.37
   4   3 -18    3.45    0.42
   4  -3 -17   10.18    0.65
   4  -3 -17    9.25    0.42
   4  -3 -17   12.35    0.51
   4   3 -17   11.29    0.70
   4   3 -17    9.40    0.59
   4   3 -17   11.45    0.67
   4  -3 -16   -0.15    0.30
   4  -3 -16    0.38    0.21
   4  -3 -16    0.83    0.24
   4   3 -16    0.47    0.32
   4   3 -16   -0.44    0.27
   4   3 -16    0.62    0.32
   4  -3 -15   33.45    0.79
   4  -3 -15   30.05    0.55
   4  -3 -15   32.39    0.59
   4   3 -15   36.36    0.87
   4   3 -15   31.88    0.80
   4  -3 -14    1.59    0.34
   4  -3 -14    2.01    0.23
   4  -3 -14    1.59    0.23
   4   3 -14    1.34    0.32
   4   3 -14    1.23    0.28
   4  -3 -13   11.24    0.59
   4  -3 -13   10.45    0.37
   4  -3 -13   11.91    0.40
   4   3 -13   12.12    0.61
   4   3 -13   11.06    0.59
   4  -3 -12   37.86    0.79
   4  -3 -12   35.23    0.53
   4  -3 -12   36.16    0.55
   4   3 -12   37.43    0.84
   4   3 -12   37.43    0.81
  -4   3  11   38.07    0.74
   4  -3 -11   37.02    0.77
   4  -3 -11   33.74    0.50
   4  -3 -11   35.71    0.52
   4   3 -11   39.13    0.83
   4   3 -11   34.85    0.77
  -4   3  10   41.98    0.75
   4  -3 -10   41.07    0.79
   4  -3 -10   40.89    0.53
   4  -3 -10   40.72    0.52
   4   3 -10   44.64    0.85
   4   3 -10   41.37    0.80
  -4  -3   9    0.03    0.20
  -4   3   9    0.01    0.20
   4  -3  -9    0.16    0.23
   4  -3  -9    0.09    0.15
   4   3  -9   -0.19    0.23
   4   3  -9    0.08    0.21
  -4  -3   8    4.64    0.40
  -4   3   8    4.01    0.36
   4  -3  -8    5.87    0.47
   4  -3  -8    5.13    0.28
   4   3  -8    5.71    0.44
   4   3  -8    5.02    0.41
  -4  -3   7    3.84    0.36
  -4   3   7    4.22    0.36
   4  -3  -7    5.28    0.46
   4  -3  -7    5.70    0.30
   4   3  -7    6.68    0.44
   4   3  -7    7.04    0.44
  -4  -3   6   28.16    0.62
  -4   3   6   32.18    0.65
  -4   3   6   31.47    0.42
   4  -3  -6   32.27    0.69
   4  -3  -6   30.79    0.45
   4   3  -6   32.21    0.68
   4   3  -6   24.87    0.61
   4   3  -6   31.15    0.66
  -4  -3   5   17.38    0.51
  -4   3   5   17.13    0.51
  -4   3   5   16.88    0.32
   4  -3  -5   16.77    0.57
   4  -3  -5   16.40    0.37
   4   3  -5   16.07    0.52
   4   3  -5   15.95    0.51
   4   3  -5   17.32    0.54
  -4  -3   4   20.13    0.54
  -4   3   4   20.03    0.55
  -4   3   4   19.25    0.35
   4  -3  -4   19.52    0.59
   4  -3  -4   18.76    0.39
   4   3  -4   20.27    0.54
   4   3  -4   19.55    0.54
   4   3  -4   19.74    0.55
  -4  -3   3   13.45    0.48
  -4   3   3   12.85    0.47
  -4   3   3   13.26    0.32
   4  -3  -3   13.55    0.54
   4  -3  -3   12.98    0.36
   4   3  -3   13.21    0.47
   4   3  -3   13.39    0.46
   4   3  -3   13.07    0.50
  -4  -3   2   16.72    0.50
  -4   3   2   16.41    0.51
  -4   3   2   16.23    0.35
   4  -3  -2   15.98    0.56
   4  -3  -2   15.57    0.38
   4   3  -2   15.74    0.48
   4   3  -2   13.47    0.44
   4   3  -2   17.12    0.54
  -4  -3   1    9.90    0.43
  -4   3   1    8.90    0.43
  -4   3   1    8.70    0.31
   4  -3  -1    9.03    0.50
   4  -3  -1    8.17    0.34
   4   3  -1    9.25    0.40
   4   3  -1    9.45    0.41
   4   3  -1   10.36    0.47
  -4  -3   0   39.09    0.70
  -4   3   0   38.50    0.69
  -4   3   0   37.46    0.53
   4  -3   0   37.98    0.73
   4  -3   0   39.00    0.54
   4   3   0   39.83    0.64
   4   3   0   39.52    0.63
   4   3   0   37.88    0.70
  -4  -3  -1    1.19    0.24
  -4   3  -1    1.11    0.24
  -4   3  -1    1.12    0.20
   4  -3   1    0.94    0.26
   4  -3   1    0.71    0.20
   4   3   1    1.09    0.20
   4   3   1    1.00    0.19
   4   3   1    1.23    0.26
  -4  -3  -2    2.62    0.27
  -4   3  -2    3.16    0.39
  -4   3  -2    2.79    0.34
   4  -3   2    2.56    0.32
   4  -3   2    2.61    0.24
   4   3   2    2.85    0.31
   4   3   2    2.46    0.28
   4   3   2    2.76    0.31
  -4  -3  -3    1.40    0.25
  -4   3  -3    1.44    0.26
  -4   3  -3    1.26    0.23
   4  -3   3    1.37    0.28
   4  -3   3    1.01    0.21
   4   3   3    1.47    0.21
   4   3   3    1.39    0.28
  -4  -3  -4    1.96    0.29
  -4   3  -4    2.41    0.28
  -4   3  -4    2.40    0.29
   4  -3   4    2.19    0.31
   4  -3   4    2.15    0.26
   4   3   4    1.98    0.22
   4   3   4    1.88    0.29
  -4  -3  -5    3.60    0.42
  -4   3  -5    6.57    0.46
  -4   3  -5    5.93    0.44
   4  -3   5    5.21    0.51
   4  -3   5    5.34    0.39
   4   3   5    4.36    0.33
   4   3   5    4.00    0.37
  -4  -3  -6    8.84    0.51
  -4   3  -6    9.89    0.52
  -4   3  -6    8.31    0.48
   4  -3   6    9.85    0.56
   4  -3   6    8.72    0.44
   4   3   6    9.62    0.38
   4   3   6    8.79    0.54
  -4  -3  -7   17.97    0.63
  -4   3  -7   18.99    0.61
  -4   3  -7   18.91    0.61
   4  -3   7   18.47    0.66
   4  -3   7   20.06    0.57
   4   3   7   18.40    0.44
   4   3   7   18.83    0.67
  -4  -3  -8    2.19    0.37
  -4   3  -8    2.21    0.32
  -4   3  -8    2.35    0.33
   4  -3   8    2.94    0.37
   4  -3   8    1.85    0.28
   4   3   8    2.64    0.33
   4   3   8    1.49    0.34
  -4  -3  -9   11.22    0.62
  -4   3  -9    8.97    0.53
  -4   3  -9   11.26    0.58
   4  -3   9   11.06    0.62
   4  -3   9   11.34    0.52
   4   3   9   12.04    0.40
   4   3   9   10.95    0.62
  -4  -3 -10   31.80    0.83
  -4   3 -10   30.69    0.72
  -4   3 -10   32.21    0.80
   4  -3  10   33.78    0.81
   4  -3  10   32.73    0.74
   4   3  10   31.22    0.51
   4   3  10   32.00    0.81
  -4  -3 -11   10.54    0.69
  -4   3 -11    9.77    0.58
  -4   3 -11   10.24    0.66
   4  -3  11   10.72    0.64
   4  -3  11   10.15    0.56
   4   3  11    9.61    0.38
   4   3  11    9.32    0.63
  -4  -3 -12    7.21    0.68
  -4   3 -12    7.38    0.59
  -4   3 -12    8.68    0.67
   4  -3  12    6.25    0.61
   4  -3  12    6.37    0.55
   4   3  12    7.14    0.36
   4   3  12    5.49    0.59
  -4  -3 -13   94.89    1.30
  -4   3 -13   98.65    1.18
  -4   3 -13  100.24    1.32
   4  -3  13  104.94    1.22
   4  -3  13   86.81    1.18
   4   3  13   96.23    0.66
   4   3  13  102.19    1.33
  -4  -3 -14    2.75    0.44
  -4   3 -14    3.25    0.40
  -4   3 -14    2.70    0.42
   4  -3  14    2.87    0.37
   4  -3  14    2.07    0.32
   4   3  14    1.60    0.36
  -4  -3 -15    0.12    0.38
  -4   3 -15    0.73    0.35
  -4   3 -15    0.54    0.38
   4  -3  15    0.04    0.28
   4  -3  15    1.01    0.29
   4   3  15   -0.24    0.30
  -4  -3 -16    2.35    0.50
  -4   3 -16    2.99    0.41
  -4   3 -16    2.89    0.46
   4  -3  16    2.89    0.38
   4  -3  16    2.85    0.37
   4   3  16    4.96    0.62
  -4  -3 -17    2.49    0.48
  -4   3 -17    2.34    0.42
  -4   3 -17    2.27    0.47
   4  -3  17    3.06    0.38
   4  -3  17    2.68    0.38
   4   3  17    3.25    0.45
  -4  -3 -18   16.25    0.88
  -4   3 -18   15.55    0.75
  -4   3 -18   19.15    0.93
   4  -3  18   17.58    0.71
   4  -3  18   19.25    0.80
   4   3  18   21.95    0.84
  -4  -3 -19    7.03    0.87
  -4   3 -19    7.08    0.71
  -4   3 -19    9.19    0.89
   4  -3  19    9.88    0.61
   4  -3  19   10.03    0.70
   4   3  19    9.37    0.71
  -4  -3 -20    6.99    0.73
  -4   3 -20    8.08    0.75
   4  -3  20   11.39    0.65
   4  -3  20   12.97    0.78
   4   3  20   13.06    0.85
  -4   3 -21    6.03    0.56
   4  -3  21    9.89    0.69
   4  -3  21    9.15    0.84
   4   3  21   10.81    0.82
  -4   3 -22   -0.95    0.46
   4  -3  22    0.59    0.39
   4  -3  22   -0.31    0.50
   4   3  22    1.49    0.46
   4  -4 -23    6.09    0.75
   4  -4 -22   -0.64    0.41
   4  -4 -22    0.35    0.40
   4  -4 -22   -0.50    0.31
   4  -4 -22    1.23    0.37
   4  -4 -21   -0.66    0.39
   4  -4 -21    0.54    0.38
   4  -4 -21   -0.49    0.27
   4  -4 -21    0.92    0.34
   4   4 -21   -0.13    0.38
   4  -4 -20   -0.14    0.37
   4  -4 -20    0.43    0.36
   4  -4 -20   -0.43    0.25
   4  -4 -20   -0.46    0.29
   4   4 -20    0.34    0.47
   4   4 -20    0.10    0.34
   4   4 -20   -0.47    0.40
   4  -4 -19    2.79    0.43
   4  -4 -19    3.77    0.42
   4  -4 -19    3.28    0.39
   4  -4 -19    4.65    0.46
   4   4 -19    4.39    0.50
   4   4 -19    3.37    0.44
   4   4 -19    3.60    0.49
   4  -4 -18    1.40    0.36
   4  -4 -18    1.10    0.23
   4  -4 -18    3.39    0.42
   4   4 -18    1.43    0.41
   4   4 -18    0.56    0.33
   4   4 -18    1.45    0.40
   4  -4 -17    1.33    0.34
   4  -4 -17    1.46    0.22
   4  -4 -17    1.74    0.27
   4   4 -17    0.70    0.38
   4   4 -17    0.89    0.34
   4   4 -17    2.16    0.38
   4  -4 -16    2.03    0.40
   4  -4 -16    1.79    0.22
   4  -4 -16    1.82    0.24
   4   4 -16    1.94    0.40
   4   4 -16    1.13    0.33
   4   4 -16    1.29    0.36
   4  -4 -15    0.19    0.31
   4  -4 -15    0.33    0.16
   4  -4 -15    0.61    0.21
   4   4 -15    1.19    0.34
   4   4 -15    0.23    0.30
   4  -4 -14    3.94    0.39
   4  -4 -14    3.59    0.27
   4  -4 -14    5.42    0.33
   4   4 -14    5.09    0.58
   4   4 -14    4.63    0.52
   4  -4 -13    1.62    0.33
   4  -4 -13    1.15    0.17
   4  -4 -13    1.03    0.19
   4   4 -13    1.56    0.35
   4   4 -13    1.04    0.31
  -4   4  12    4.58    0.46
   4  -4 -12    5.20    0.55
   4  -4 -12    4.77    0.30
   4   4 -12    4.97    0.57
   4   4 -12    4.83    0.51
  -4   4  11  101.72    1.14
   4  -4 -11   97.01    1.17
   4  -4 -11   96.32    0.68
   4  -4 -11   99.92    0.68
   4   4 -11  104.28    1.28
   4   4 -11  101.50    1.26
  -4   4  10    8.48    0.49
   4  -4 -10    8.45    0.55
   4   4 -10    6.97    0.53
   4   4 -10    7.03    0.52
  -4  -4   9   -0.33    0.22
  -4   4   9   -0.25    0.20
   4  -4  -9    0.31    0.28
   4   4  -9    0.10    0.26
   4   4  -9    0.41    0.25
  -4  -4   8   32.31    0.73
  -4   4   8   30.71    0.68
   4  -4  -8   30.71    0.74
   4   4  -8   33.27    0.75
   4   4  -8   33.02    0.74
  -4  -4   7   18.37    0.58
  -4   4   7   17.99    0.56
   4  -4  -7   18.20    0.64
   4   4  -7   19.00    0.61
   4   4  -7   18.18    0.62
  -4  -4   6    6.95    0.45
  -4   4   6    5.58    0.42
   4  -4  -6    7.33    0.54
   4   4  -6    6.83    0.46
   4   4  -6    7.12    0.48
  -4  -4   5    0.59    0.22
  -4   4   5    0.17    0.21
  -4   4   5    0.39    0.10
   4  -4  -5    0.23    0.27
   4  -4  -5    0.22    0.15
   4   4  -5    0.43    0.23
   4   4  -5    0.74    0.23
  -4  -4   4   26.38    0.62
  -4   4   4   20.83    0.58
  -4   4   4   24.55    0.33
   4  -4  -4   24.49    0.68
   4  -4  -4   24.05    0.37
   4   4  -4   23.67    0.59
   4   4  -4   25.87    0.65
  -4  -4   3    4.94    0.39
  -4   4   3    3.90    0.39
  -4   4   3    4.38    0.23
   4  -4  -3    5.25    0.52
   4  -4  -3    3.62    0.27
   4   4  -3    4.54    0.41
   4   4  -3    5.59    0.44
  -4  -4   2    5.76    0.41
  -4   4   2    3.62    0.40
  -4   4   2    6.02    0.26
   4  -4  -2    6.60    0.53
   4  -4  -2    5.41    0.29
   4   4  -2    6.52    0.42
   4   4  -2    6.79    0.46
  -4   4   1   30.02    0.66
  -4   4   1   38.41    0.48
   4  -4  -1   37.60    0.79
   4  -4  -1   38.86    0.50
   4   4  -1   39.77    0.68
   4   4  -1   37.79    0.66
   4   4  -1   38.23    0.75
  -4  -4   0    5.46    0.41
  -4   4   0    4.47    0.42
  -4   4   0    6.26    0.32
   4  -4   0    6.64    0.54
   4  -4   0    5.33    0.31
   4   4   0    6.66    0.40
   4   4   0    6.53    0.38
   4   4   0    6.08    0.46
  -4  -4  -1    1.34    0.25
  -4   4  -1    1.69    0.28
  -4   4  -1    1.66    0.22
   4  -4   1    1.46    0.31
   4  -4   1    1.69    0.21
   4   4   1    1.60    0.23
   4   4   1    1.58    0.22
   4   4   1    1.63    0.29
  -4  -4  -2   27.97    0.66
  -4   4  -2   26.97    0.66
  -4   4  -2   28.04    0.53
   4  -4   2   28.86    0.73
   4  -4   2   29.63    0.52
   4   4   2   28.79    0.57
   4   4   2   29.41    0.56
   4   4   2   28.57    0.69
  -4  -4  -3    1.01    0.28
  -4   4  -3    0.60    0.27
  -4   4  -3    0.71    0.24
   4  -4   3    0.88    0.30
   4  -4   3    0.43    0.20
   4   4   3    1.10    0.22
   4   4   3    1.01    0.19
   4   4   3    1.24    0.29
  -4  -4  -4   19.19    0.62
  -4   4  -4   18.52    0.62
  -4   4  -4   18.38    0.52
   4  -4   4   18.18    0.67
   4  -4   4   18.52    0.48
   4   4   4   18.58    0.47
   4   4   4   18.15    0.45
   4   4   4   18.68    0.64
  -4  -4  -5   43.07    0.81
  -4   4  -5   44.18    0.83
  -4   4  -5   42.64    0.71
   4  -4   5   43.03    0.87
   4  -4   5   44.20    0.68
   4   4   5   43.70    0.62
   4   4   5   44.67    0.61
   4   4   5   42.60    0.85
  -4  -4  -6   19.17    0.64
  -4   4  -6   18.31    0.64
  -4   4  -6   16.67    0.56
   4  -4   6   18.32    0.70
   4  -4   6   18.25    0.52
   4   4   6   18.10    0.45
   4   4   6   18.21    0.43
   4   4   6   18.10    0.67
  -4  -4  -7   70.98    1.03
  -4   4  -7   70.87    1.01
  -4   4  -7   70.46    0.93
   4  -4   7   71.83    1.06
   4  -4   7   73.17    0.90
   4   4   7   69.07    0.71
   4   4   7   70.25    0.71
   4   4   7   69.70    1.05
  -4  -4  -8    0.73    0.31
  -4   4  -8    1.03    0.31
  -4   4  -8    1.63    0.34
   4  -4   8    1.16    0.36
   4  -4   8    0.78    0.26
   4   4   8    1.24    0.21
   4   4   8    0.91    0.18
   4   4   8    0.94    0.34
  -4  -4  -9    0.55    0.32
  -4   4  -9    0.60    0.31
  -4   4  -9    0.82    0.34
   4  -4   9    0.84    0.35
   4  -4   9   -0.09    0.24
   4   4   9    0.73    0.19
   4   4   9    0.51    0.16
   4   4   9    0.49    0.34
  -4  -4 -10    2.96    0.41
  -4   4 -10    2.88    0.38
  -4   4 -10    3.36    0.39
   4  -4  10    3.02    0.40
   4  -4  10    3.17    0.35
   4   4  10    2.65    0.23
   4   4  10    3.37    0.25
   4   4  10    2.40    0.40
  -4  -4 -11    6.74    0.62
  -4   4 -11    8.98    0.61
  -4   4 -11    7.18    0.62
   4  -4  11    6.86    0.63
   4  -4  11    7.11    0.50
   4   4  11    7.17    0.34
   4   4  11    7.20    0.27
   4   4  11    6.48    0.62
  -4  -4 -12    5.13    0.63
  -4   4 -12    5.07    0.61
  -4   4 -12    4.28    0.44
   4  -4  12    4.32    0.44
   4  -4  12    4.73    0.46
   4   4  12    4.66    0.57
  -4  -4 -13   61.00    1.12
  -4   4 -13   64.57    1.07
  -4   4 -13   64.92    1.12
   4  -4  13   66.75    1.07
   4  -4  13   58.25    0.99
   4   4  13   64.53    1.10
  -4  -4 -14    1.76    0.42
  -4   4 -14    2.21    0.39
  -4   4 -14    0.95    0.37
   4  -4  14    1.49    0.37
   4  -4  14    1.24    0.29
   4   4  14    1.41    0.35
  -4  -4 -15    7.35    0.73
  -4   4 -15    7.68    0.68
  -4   4 -15    8.17    0.71
   4  -4  15    7.72    0.63
   4  -4  15    7.93    0.56
   4   4  15    9.67    0.66
  -4  -4 -16    2.03    0.46
  -4   4 -16    2.88    0.44
  -4   4 -16    2.41    0.48
   4  -4  16    2.88    0.39
   4  -4  16    3.46    0.43
   4   4  16    5.52    0.59
  -4  -4 -17    7.49    0.82
  -4   4 -17    6.63    0.73
  -4   4 -17    9.92    0.81
   4  -4  17   10.34    0.65
   4  -4  17   10.14    0.66
   4   4  17   10.67    0.73
  -4  -4 -18    1.45    0.52
  -4   4 -18    1.82    0.45
  -4   4 -18    3.33    0.54
   4  -4  18    2.64    0.41
   4  -4  18    3.33    0.43
   4   4  18    3.23    0.47
  -4  -4 -19   -0.51    0.51
  -4   4 -19   -0.25    0.43
  -4   4 -19    0.77    0.49
   4  -4  19    0.96    0.35
   4  -4  19    0.56    0.38
   4   4  19    1.08    0.40
  -4   4 -20   -0.48    0.48
   4  -4  20    0.68    0.36
   4  -4  20    1.36    0.41
   4   4  20    0.97    0.43
  -4   4 -21    2.03    0.53
   4  -4  21    2.63    0.43
   4  -4  21    1.57    0.43
   4   4  21    1.50    0.52
  -4   4 -22    0.63    0.54
   4  -4  22    2.69    0.48
   4  -4  22    1.82    0.53
   4   4  22    2.26    0.50
   4  -5 -22   -0.19    0.41
   4  -5 -22   -0.17    0.30
   4   5 -22    0.58    0.50
   4  -5 -21   -0.57    0.44
   4  -5 -21    1.17    0.40
   4  -5 -21    0.44    0.31
   4   5 -21   -0.59    0.44
   4  -5 -20    0.45    0.42
   4  -5 -20    1.57    0.39
   4  -5 -20    0.96    0.25
   4  -5 -20    0.69    0.29
   4  -5 -19    2.84    0.46
   4  -5 -19    3.09    0.28
   4  -5 -19    4.67    0.42
   4   5 -19    4.67    0.55
   4   5 -19    2.36    0.44
   4  -5 -18    5.61    0.65
   4  -5 -18    8.07    0.41
   4   5 -18    7.52    0.78
   4   5 -18    5.57    0.53
   4   5 -18   10.08    0.81
   4  -5 -17    1.27    0.39
   4   5 -17    1.54    0.45
   4   5 -17    0.49    0.33
   4   5 -17    1.11    0.42
   4  -5 -16    0.31    0.36
   4   5 -16    0.42    0.38
   4   5 -16    1.28    0.37
   4   5 -16    1.26    0.38
   4  -5 -15    2.72    0.42
   4   5 -15    2.18    0.40
   4   5 -15    1.91    0.36
   4  -5 -14    1.93    0.39
   4   5 -14    1.87    0.38
   4   5 -14    0.88    0.33
  -4   5  13   25.97    0.70
   4  -5 -13   25.85    0.79
   4   5 -13   26.47    0.85
   4   5 -13   24.82    0.78
  -4   5  12   12.94    0.55
   4  -5 -12   13.36    0.67
   4   5 -12   14.79    0.70
   4   5 -12   13.25    0.65
  -4   5  11   32.45    0.73
   4  -5 -11   30.67    0.82
   4   5 -11   32.01    0.84
   4   5 -11   34.17    0.87
  -4   5  10   57.12    0.92
   4  -5 -10   56.89    1.00
   4   5 -10   61.61    1.06
   4   5 -10   47.88    0.95
  -4  -5   9   29.52    0.78
  -4   5   9   27.91    0.71
   4  -5  -9   28.16    0.80
   4   5  -9   37.53    0.88
   4   5  -9   35.46    0.83
  -4  -5   8  181.19    1.62
  -4   5   8  176.45    1.50
   4  -5  -8  169.73    1.51
   4   5  -8  187.70    1.64
   4   5  -8  180.48    1.62
  -4  -5   7   80.87    1.11
  -4   5   7   80.11    1.04
   4  -5  -7   78.42    1.11
   4   5  -7   83.97    1.12
   4   5  -7   78.68    1.11
  -4  -5   6    1.67    0.28
  -4   5   6    1.75    0.30
   4  -5  -6    1.28    0.34
   4   5  -6    0.71    0.25
   4   5  -6    1.48    0.30
  -4  -5   5    4.98    0.45
  -4   5   5    5.19    0.46
   4  -5  -5    6.42    0.60
   4   5  -5    6.19    0.46
   4   5  -5    6.52    0.49
  -4  -5   4    2.29    0.28
  -4   5   4    1.46    0.28
   4  -5  -4    1.64    0.34
   4   5  -4    1.70    0.28
   4   5  -4    1.69    0.30
  -4  -5   3    0.42    0.20
  -4   5   3    0.09    0.25
   4  -5  -3    0.49    0.32
   4   5  -3    0.45    0.22
   4   5  -3    0.74    0.25
  -4  -5   2    8.13    0.48
  -4   5   2    7.13    0.49
  -4   5   2    6.88    0.24
   4  -5  -2    6.99    0.58
   4   5  -2    6.33    0.43
   4   5  -2    7.67    0.49
  -4  -5   1   23.26    0.64
  -4   5   1   20.14    0.65
  -4   5   1   19.63    0.36
   4  -5  -1   20.00    0.71
   4  -5  -1   20.62    0.37
   4   5  -1   20.32    0.56
   4   5  -1   21.20    0.65
  -4  -5   0    3.62    0.41
  -4   5   0    4.55    0.48
  -4   5   0    4.36    0.30
   4  -5   0    4.69    0.57
   4  -5   0    3.25    0.27
   4   5   0    3.33    0.30
   4   5   0    2.79    0.33
  -4  -5  -1   21.95    0.63
  -4   5  -1   20.74    0.65
  -4   5  -1   20.53    0.45
   4  -5   1   20.32    0.71
   4  -5   1   21.32    0.42
   4   5   1   18.14    0.50
   4   5   1   21.99    0.66
  -4  -5  -2    2.74    0.33
  -4   5  -2    1.95    0.33
  -4   5  -2    2.23    0.26
   4  -5   2    2.06    0.37
   4  -5   2    2.14    0.22
   4   5   2    1.85    0.26
   4   5   2    1.63    0.24
   4   5   2    1.89    0.32
  -4  -5  -3   12.73    0.57
  -4   5  -3   12.51    0.60
  -4   5  -3   11.60    0.46
   4  -5   3   11.69    0.65
   4  -5   3   11.76    0.40
   4   5   3   10.63    0.43
   4   5   3   10.40    0.41
   4   5   3   10.75    0.59
  -4  -5  -4   17.36    0.63
  -4   5  -4   17.11    0.66
  -4   5  -4   15.00    0.51
   4  -5   4   16.16    0.71
   4  -5   4   17.19    0.46
   4   5   4   16.08    0.48
   4   5   4   16.09    0.45
   4   5   4   17.79    0.67
  -4  -5  -5   14.92    0.61
  -4   5  -5   14.29    0.64
  -4   5  -5   13.43    0.52
   4  -5   5   14.88    0.71
   4  -5   5   13.95    0.45
   4   5   5   14.18    0.45
   4   5   5   14.34    0.42
   4   5   5   14.28    0.65
  -4  -5  -6   18.65    0.66
  -4   5  -6   18.36    0.70
  -4   5  -6   15.86    0.57
   4  -5   6   16.84    0.74
   4  -5   6   17.62    0.51
   4   5   6   17.91    0.46
   4   5   6   17.00    0.44
   4   5   6   16.50    0.69
  -4  -5  -7    0.25    0.29
  -4   5  -7    0.12    0.30
  -4   5  -7    0.33    0.29
   4  -5   7    0.30    0.36
   4  -5   7   -0.06    0.19
   4   5   7   -0.01    0.19
   4   5   7   -0.12    0.16
   4   5   7    0.38    0.32
  -4  -5  -8    1.58    0.31
  -4   5  -8    1.37    0.35
  -4   5  -8    0.42    0.29
   4  -5   8    0.73    0.37
   4  -5   8    0.92    0.24
   4   5   8    0.79    0.21
   4   5   8    0.85    0.18
   4   5   8    0.52    0.34
  -4  -5  -9    3.12    0.40
  -4   5  -9    2.11    0.37
  -4   5  -9    2.44    0.38
   4  -5   9    2.21    0.41
   4  -5   9    1.87    0.29
   4   5   9    2.02    0.22
   4   5   9    2.15    0.20
   4   5   9    1.74    0.37
  -4  -5 -10   17.55    0.70
  -4   5 -10   17.08    0.74
  -4   5 -10   18.49    0.70
   4  -5  10   19.17    0.78
   4  -5  10   18.06    0.59
   4   5  10   17.55    0.39
   4   5  10   17.76    0.36
   4   5  10   14.32    0.69
  -4  -5 -11    0.18    0.31
  -4   5 -11    0.68    0.35
  -4   5 -11    1.80    0.38
   4  -5  11    0.26    0.32
   4  -5  11    0.78    0.26
   4   5  11    0.62    0.18
   4   5  11    0.32    0.10
   4   5  11    1.62    0.35
  -4  -5 -12    8.96    0.65
  -4   5 -12    8.51    0.67
  -4   5 -12    9.69    0.66
   4  -5  12    7.91    0.64
   4  -5  12   10.33    0.56
   4   5  12    8.87    0.63
  -4  -5 -13    0.60    0.39
  -4   5 -13   -0.87    0.37
  -4   5 -13    0.16    0.36
   4  -5  13    0.29    0.33
   4  -5  13    0.63    0.29
   4   5  13   -0.27    0.30
  -4  -5 -14    0.62    0.38
  -4   5 -14    0.14    0.39
  -4   5 -14    0.69    0.38
   4  -5  14    0.63    0.34
   4  -5  14   -0.14    0.29
   4   5  14    0.41    0.33
  -4  -5 -15    9.15    0.75
  -4   5 -15   10.16    0.77
  -4   5 -15   13.20    0.78
   4  -5  15   13.45    0.74
   4  -5  15   14.18    0.70
   4   5  15   12.05    0.72
  -4  -5 -16    0.32    0.43
  -4   5 -16   -0.17    0.41
  -4   5 -16    0.94    0.43
   4  -5  16    0.87    0.37
   4  -5  16    1.09    0.34
   4   5  16    0.99    0.35
  -4  -5 -17    4.12    0.60
  -4   5 -17    3.22    0.52
  -4   5 -17    4.19    0.52
   4  -5  17    5.78    0.65
   4  -5  17    6.65    0.64
   4   5  17    6.61    0.66
  -4  -5 -18    2.69    0.59
  -4   5 -18    0.47    0.47
  -4   5 -18    4.61    0.59
   4  -5  18    3.87    0.47
   4  -5  18    3.54    0.45
   4   5  18    7.88    0.75
  -4  -5 -19    0.82    0.59
  -4   5 -19   -1.28    0.48
   4  -5  19    2.00    0.41
   4  -5  19    1.90    0.43
   4   5  19    1.42    0.41
  -4   5 -20   10.10    0.97
   4  -5  20   18.71    0.87
   4  -5  20   20.07    0.89
   4   5  20   18.34    0.92
  -4   5 -21   -1.43    0.56
   4  -5  21    0.66    0.46
   4  -5  21    1.22    0.49
   4   5  21    2.53    0.52
   4  -6 -21    1.81    0.46
   4  -6 -20    0.21    0.47
   4   6 -20   -0.96    0.46
   4  -6 -19    0.42    0.45
   4   6 -19    0.96    0.47
   4  -6 -18    1.53    0.47
   4   6 -18    3.10    0.46
   4  -6 -17    2.40    0.46
   4   6 -17    3.56    0.50
   4   6 -17    3.41    0.48
   4   6 -17    4.34    0.55
   4  -6 -16    0.16    0.38
   4   6 -16    1.55    0.45
   4   6 -16    1.04    0.39
   4   6 -16    2.18    0.49
  -4   6  15   18.48    0.66
   4  -6 -15   14.59    0.76
   4   6 -15   17.56    0.86
   4   6 -15   17.13    0.81
  -4   6  14    5.92    0.52
   4  -6 -14    5.06    0.49
   4   6 -14    6.35    0.70
   4   6 -14    5.03    0.61
  -4   6  13   14.25    0.60
   4  -6 -13   12.69    0.73
   4   6 -13   15.70    0.76
   4   6 -13   14.59    0.71
  -4   6  12   -0.10    0.26
   4  -6 -12   -0.69    0.35
   4   6 -12    0.06    0.34
   4   6 -12    0.46    0.29
  -4   6  11   13.83    0.59
   4  -6 -11   13.81    0.72
   4   6 -11   15.25    0.73
   4   6 -11   14.95    0.69
  -4   6  10    5.39    0.49
   4  -6 -10    4.27    0.45
   4   6 -10    6.92    0.60
   4   6 -10    5.24    0.55
  -4  -6   9   71.10    1.13
  -4   6   9   67.43    1.01
   4  -6  -9   61.50    1.05
   4   6  -9   72.13    1.14
   4   6  -9   70.72    1.14
  -4  -6   8   74.13    1.14
  -4   6   8   68.86    1.03
   4  -6  -8   67.11    1.09
   4   6  -8   77.09    1.16
   4   6  -8   73.58    1.15
  -4  -6   7   64.97    1.07
  -4   6   7   62.39    0.98
   4  -6  -7   60.82    1.05
   4   6  -7   66.96    1.07
   4   6  -7   51.76    0.97
  -4  -6   6    0.04    0.26
  -4   6   6    0.36    0.28
   4  -6  -6    0.53    0.37
   4   6  -6    1.49    0.30
   4   6  -6    0.93    0.29
  -4  -6   5    2.32    0.32
  -4   6   5    2.20    0.35
   4  -6  -5    1.59    0.39
   4   6  -5    2.14    0.31
   4   6  -5    2.19    0.34
  -4  -6   4    5.07    0.50
  -4   6   4    4.28    0.50
   4  -6  -4    5.47    0.64
   4   6  -4    4.74    0.47
   4   6  -4    5.94    0.53
  -4  -6   3    4.10    0.44
  -4   6   3    2.10    0.33
   4  -6  -3    2.38    0.42
   4   6  -3    3.04    0.34
   4   6  -3    2.49    0.34
  -4  -6   2   17.37    0.61
  -4   6   2   14.07    0.64
   4  -6  -2   14.83    0.74
   4   6  -2   15.94    0.58
   4   6  -2   15.70    0.65
  -4  -6   1    4.04    0.46
  -4   6   1    3.31    0.36
   4  -6  -1    1.63    0.38
   4   6  -1    3.15    0.32
   4   6  -1    3.10    0.36
  -4  -6   0    0.78    0.29
  -4   6   0   -0.30    0.27
  -4   6   0    0.36    0.17
   4  -6   0    0.36    0.35
   4  -6   0   -0.10    0.12
   4   6   0    0.11    0.23
   4   6   0    0.52    0.29
  -4  -6  -1    0.66    0.26
  -4   6  -1   -0.17    0.29
  -4   6  -1    0.21    0.20
   4  -6   1    0.44    0.35
   4  -6   1    0.16    0.14
   4   6   1    0.03    0.21
   4   6   1    0.38    0.29
  -4  -6  -2    0.12    0.24
  -4   6  -2    0.80    0.32
  -4   6  -2   -0.25    0.22
   4  -6   2   -0.38    0.33
   4  -6   2   -0.12    0.15
   4   6   2    0.19    0.21
   4   6   2   -0.06    0.28
  -4  -6  -3    2.96    0.32
  -4   6  -3    2.61    0.38
  -4   6  -3    2.97    0.29
   4  -6   3    2.96    0.41
   4  -6   3    2.78    0.25
   4   6   3    2.73    0.27
   4   6   3    4.69    0.55
  -4  -6  -4    0.69    0.29
  -4   6  -4   -0.05    0.29
  -4   6  -4    0.01    0.24
   4  -6   4   -0.23    0.34
   4   6   4    0.03    0.20
   4   6   4   -0.30    0.18
   4   6   4    0.53    0.32
  -4  -6  -5    0.98    0.30
  -4   6  -5    0.81    0.34
  -4   6  -5    0.77    0.28
   4  -6   5    0.84    0.39
   4  -6   5    0.87    0.22
   4   6   5    0.96    0.22
   4   6   5    1.15    0.23
   4   6   5    1.51    0.34
  -4  -6  -6    5.17    0.54
  -4   6  -6    4.82    0.60
  -4   6  -6    5.78    0.49
   4  -6   6    3.89    0.43
   4  -6   6    5.34    0.40
   4   6   6    5.05    0.37
   4   6   6    4.34    0.34
   4   6   6    5.00    0.62
  -4  -6  -7    0.26    0.28
  -4   6  -7    0.03    0.32
  -4   6  -7    0.05    0.26
   4  -6   7   -0.10    0.34
   4  -6   7    0.31    0.22
   4   6   7    0.46    0.20
   4   6   7   -0.25    0.16
   4   6   7    0.39    0.31
  -4  -6  -8   19.61    0.74
  -4   6  -8   19.96    0.78
  -4   6  -8   17.12    0.61
   4  -6   8   19.92    0.80
   4  -6   8   21.84    0.60
   4   6   8   18.92    0.46
   4   6   8   18.97    0.44
   4   6   8   15.17    0.68
  -4  -6  -9    0.68    0.33
  -4   6  -9    0.03    0.36
  -4   6  -9    0.91    0.31
   4  -6   9    0.22    0.34
   4  -6   9    0.64    0.26
   4   6   9    0.59    0.19
   4   6   9    0.60    0.15
   4   6   9    0.90    0.34
  -4   6 -10    0.04    0.34
  -4   6 -10    0.51    0.32
   4  -6  10   -0.14    0.33
   4  -6  10    0.53    0.27
   4   6  10   -0.18    0.18
   4   6  10   -0.14    0.33
  -4  -6 -11    1.45    0.36
  -4   6 -11    1.01    0.40
  -4   6 -11    1.90    0.37
   4  -6  11    0.90    0.38
   4  -6  11    1.59    0.30
   4   6  11    1.37    0.35
  -4  -6 -12   -0.18    0.33
  -4   6 -12    0.34    0.39
  -4   6 -12    0.85    0.36
   4  -6  12    0.46    0.34
   4  -6  12    0.70    0.27
   4   6  12    0.48    0.33
  -4  -6 -13    3.17    0.44
  -4   6 -13    3.56    0.49
  -4   6 -13    4.03    0.47
   4  -6  13    3.62    0.46
   4  -6  13    4.56    0.51
   4   6  13    4.05    0.45
  -4  -6 -14    0.99    0.41
  -4   6 -14    1.39    0.46
  -4   6 -14    3.30    0.48
   4  -6  14    1.81    0.42
   4  -6  14    1.88    0.35
   4   6  14    1.51    0.40
  -4  -6 -15    0.74    0.46
  -4   6 -15    0.36    0.48
  -4   6 -15    2.31    0.45
   4  -6  15    1.55    0.43
   4  -6  15    2.82    0.42
   4   6  15    0.54    0.37
  -4  -6 -16    2.63    0.50
  -4   6 -16    4.30    0.58
  -4   6 -16    5.41    0.54
   4  -6  16    5.17    0.54
   4  -6  16    5.09    0.63
   4   6  16    4.65    0.48
  -4  -6 -17    0.03    0.48
  -4   6 -17   -0.97    0.49
  -4   6 -17    1.06    0.50
   4  -6  17    0.16    0.38
   4  -6  17    0.28    0.35
   4   6  17    1.41    0.42
  -4  -6 -18    0.38    0.52
  -4   6 -18   -0.72    0.54
  -4   6 -18    0.81    0.52
   4  -6  18    0.97    0.38
   4  -6  18    1.20    0.41
   4   6  18    2.00    0.42
  -4   6 -19    1.25    0.63
   4  -6  19    2.54    0.47
   4  -6  19    1.82    0.43
   4   6  19    1.72    0.47
  -4   6 -20   -1.60    0.62
   4  -6  20    0.98    0.45
   4   6  20    0.05    0.45
   4  -7 -19    0.87    0.49
   4   7 -19   -0.41    0.52
   4  -7 -18    1.17    0.48
   4   7 -18    0.21    0.48
   4  -7 -17   -0.30    0.42
   4   7 -17   -0.35    0.42
   4  -7 -16   -0.05    0.42
   4   7 -16    1.42    0.39
  -4   7  15   -0.23    0.30
   4  -7 -15   -0.50    0.37
   4   7 -15    1.30    0.44
   4   7 -15   -0.77    0.35
  -4   7  14   -0.09    0.28
   4  -7 -14   -0.54    0.36
   4   7 -14    1.01    0.43
   4   7 -14    0.60    0.36
  -4   7  13    2.20    0.35
   4  -7 -13    1.60    0.40
   4   7 -13    1.87    0.43
   4   7 -13    2.66    0.42
  -4   7  12   22.63    0.72
   4  -7 -12   16.85    0.78
   4   7 -12   23.57    0.90
   4   7 -12   19.71    0.79
  -4   7  11   14.06    0.62
   4  -7 -11    9.97    0.71
   4   7 -11   14.28    0.76
   4   7 -11   13.30    0.69
  -4   7  10    7.62    0.57
   4  -7 -10    6.56    0.67
   4   7 -10    8.54    0.66
   4   7 -10    6.78    0.61
  -4   7   9    0.08    0.27
   4  -7  -9    0.13    0.34
   4   7  -9    0.67    0.35
   4   7  -9    0.24    0.31
  -4  -7   8  101.73    1.36
  -4   7   8   96.22    1.23
   4  -7  -8   79.62    1.19
   4   7  -8  102.45    1.35
   4   7  -8  100.25    1.36
  -4  -7   7    5.35    0.56
  -4   7   7    6.07    0.55
   4  -7  -7    4.83    0.48
   4   7  -7    5.49    0.59
   4   7  -7    4.42    0.46
  -4  -7   6    0.11    0.26
  -4   7   6   -0.25    0.29
   4  -7  -6    0.15    0.34
   4   7  -6    0.10    0.28
   4   7  -6    0.57    0.28
  -4  -7   5    5.97    0.53
  -4   7   5    4.75    0.53
   4  -7  -5    5.04    0.45
   4   7  -5    6.22    0.54
   4   7  -5    5.41    0.55
  -4  -7   4    1.03    0.31
  -4   7   4    0.73    0.31
   4  -7  -4    0.79    0.35
   4   7  -4    0.74    0.27
   4   7  -4    0.16    0.29
  -4  -7   3    0.34    0.28
  -4   7   3   -0.22    0.31
   4  -7  -3    0.12    0.33
   4   7  -3   -0.36    0.24
   4   7  -3    0.19    0.28
  -4  -7   2    1.77    0.29
  -4   7   2    1.40    0.32
   4  -7  -2    0.26    0.34
   4   7  -2    0.70    0.27
   4   7  -2    0.34    0.27
  -4  -7   1    4.20    0.50
  -4   7   1    1.55    0.34
   4  -7  -1    1.41    0.38
   4   7  -1    1.94    0.31
   4   7  -1    1.75    0.33
  -4  -7   0    0.29    0.27
  -4   7   0   -0.06    0.31
   4  -7   0    0.11    0.36
   4   7   0    0.06    0.25
   4   7   0    0.47    0.30
  -4  -7  -1    6.72    0.56
  -4   7  -1    5.69    0.58
  -4   7  -1    5.44    0.34
   4  -7   1    6.20    0.52
   4   7   1    5.01    0.46
   4   7   1    5.74    0.57
  -4  -7  -2    3.21    0.36
  -4   7  -2    1.30    0.36
  -4   7  -2    2.29    0.25
   4  -7   2    1.90    0.44
   4   7   2    1.76    0.28
   4   7   2    2.27    0.35
  -4  -7  -3    0.58    0.29
  -4   7  -3    0.95    0.36
  -4   7  -3    1.61    0.26
   4  -7   3    1.32    0.41
   4  -7   3    1.82    0.20
   4   7   3    1.82    0.28
   4   7   3    1.29    0.33
  -4  -7  -4    0.18    0.29
  -4   7  -4    0.05    0.31
  -4   7  -4    0.06    0.23
   4  -7   4   -0.16    0.37
   4  -7   4   -0.29    0.16
   4   7   4   -0.13    0.21
   4   7   4   -0.23    0.26
  -4  -7  -5    0.29    0.30
  -4   7  -5    0.19    0.34
  -4   7  -5    0.20    0.24
   4  -7   5    0.29    0.36
   4   7   5   -0.11    0.22
   4   7   5    0.12    0.19
   4   7   5    0.60    0.30
  -4  -7  -6    8.63    0.60
  -4   7  -6    6.76    0.64
  -4   7  -6    6.26    0.46
   4  -7   6    7.05    0.69
   4  -7   6    6.85    0.39
   4   7   6    8.02    0.43
   4   7   6    7.81    0.41
   4   7   6    5.27    0.59
  -4  -7  -7    1.01    0.35
  -4   7  -7    1.17    0.38
  -4   7  -7    1.46    0.30
   4  -7   7    1.48    0.39
   4  -7   7    1.29    0.22
   4   7   7    1.28    0.24
   4   7   7    1.27    0.22
   4   7   7    1.32    0.35
  -4  -7  -8   14.50    0.72
  -4   7  -8   14.21    0.76
  -4   7  -8   14.86    0.60
   4  -7   8   13.04    0.77
   4  -7   8   15.30    0.51
   4   7   8   14.24    0.47
   4   7   8   13.97    0.68
  -4  -7  -9    0.84    0.35
  -4   7  -9    0.27    0.39
  -4   7  -9    0.26    0.31
   4  -7   9    0.90    0.38
   4  -7   9    0.31    0.22
   4   7   9    0.02    0.20
   4   7   9    0.89    0.33
  -4  -7 -10    1.19    0.40
  -4   7 -10    1.12    0.41
  -4   7 -10    2.38    0.39
   4  -7  10    1.89    0.41
   4  -7  10    1.53    0.28
   4   7  10    1.08    0.21
   4   7  10    0.50    0.36
  -4  -7 -11    8.21    0.72
  -4   7 -11    7.74    0.78
  -4   7 -11   10.65    0.66
   4  -7  11    9.66    0.73
   4  -7  11    7.28    0.52
   4   7  11    6.87    0.64
  -4  -7 -12    0.16    0.37
  -4   7 -12    0.25    0.44
  -4   7 -12    1.14    0.38
   4  -7  12    1.66    0.43
   4  -7  12   -0.61    0.28
   4   7  12   -0.29    0.34
  -4  -7 -13    6.25    0.72
  -4   7 -13    7.00    0.84
  -4   7 -13   11.53    0.73
   4  -7  13   10.31    0.75
   4  -7  13    9.12    0.59
   4   7  13    8.27    0.69
  -4  -7 -14    1.76    0.44
  -4   7 -14    1.28    0.54
  -4   7 -14    2.75    0.45
   4  -7  14    1.50    0.45
   4  -7  14    1.68    0.35
   4   7  14    2.50    0.43
  -4  -7 -15    0.53    0.45
  -4   7 -15    1.72    0.58
  -4   7 -15    1.87    0.44
   4  -7  15    1.51    0.42
   4  -7  15    0.87    0.34
   4   7  15    0.85    0.38
  -4   7 -16   -0.52    0.52
  -4   7 -16    0.92    0.49
   4  -7  16    0.16    0.42
   4  -7  16   -0.20    0.34
   4   7  16   -0.01    0.38
  -4  -7 -17   -0.56    0.51
  -4   7 -17    1.80    0.52
   4  -7  17    0.53    0.44
   4  -7  17    1.75    0.44
   4   7  17    1.87    0.42
   4  -7  18   -0.15    0.40
   4  -7  18    0.39    0.40
   4   7  18   -0.31    0.41
   4  -8 -17   -0.66    0.42
   4   8 -17   -0.04    0.46
  -4   8  16   -0.21    0.34
   4  -8 -16   -0.59    0.41
   4   8 -16    0.11    0.46
  -4   8  15    0.71    0.34
   4  -8 -15    1.56    0.45
   4   8 -15    1.35    0.44
  -4   8  14    0.58    0.34
   4  -8 -14    0.08    0.40
   4   8 -14    1.26    0.41
  -4   8  13    1.89    0.39
   4  -8 -13    1.69    0.43
   4   8 -13    2.66    0.55
   4   8 -13    1.87    0.43
  -4   8  12    0.90    0.34
   4  -8 -12    0.41    0.41
   4   8 -12    1.25    0.47
   4   8 -12   -0.11    0.34
  -4   8  11    1.99    0.35
   4  -8 -11    1.41    0.41
   4   8 -11    1.77    0.47
   4   8 -11    1.93    0.39
  -4   8  10    7.70    0.63
   4  -8 -10    8.32    0.73
   4   8 -10    8.94    0.76
   4   8 -10    6.64    0.66
  -4   8   9    2.66    0.38
   4  -8  -9    2.57    0.47
   4   8  -9    3.26    0.47
   4   8  -9    1.74    0.42
  -4   8   8    5.29    0.48
   4  -8  -8    4.47    0.49
   4   8  -8    6.61    0.67
   4   8  -8    4.69    0.50
  -4  -8   7   11.58    0.69
  -4   8   7    8.44    0.62
   4  -8  -7    9.44    0.73
   4   8  -7   11.68    0.69
   4   8  -7   10.72    0.66
  -4  -8   6    1.06    0.35
  -4   8   6    0.53    0.33
   4  -8  -6    1.35    0.40
   4   8  -6    1.90    0.37
   4   8  -6    0.90    0.31
  -4  -8   5    7.69    0.64
  -4   8   5    7.67    0.61
   4  -8  -5    8.51    0.73
   4   8  -5    7.96    0.62
   4   8  -5    8.58    0.63
  -4  -8   4    6.08    0.58
  -4   8   4    5.84    0.60
   4  -8  -4    6.61    0.70
   4   8  -4    7.38    0.59
   4   8  -4    4.76    0.57
  -4  -8   3   -0.24    0.30
  -4   8   3   -0.09    0.30
   4  -8  -3   -0.11    0.37
   4   8  -3    0.24    0.29
   4   8  -3   -0.28    0.28
  -4  -8   2    7.37    0.58
  -4   8   2    6.41    0.63
   4  -8  -2    5.96    0.70
   4   8  -2    7.22    0.56
   4   8  -2    7.84    0.60
  -4  -8   1    7.47    0.55
  -4   8   1    4.38    0.46
   4  -8  -1    4.93    0.51
   4   8  -1    3.80    0.38
   4   8  -1    5.47    0.58
  -4  -8   0    2.46    0.36
  -4   8   0    2.20    0.39
   4  -8   0    2.41    0.44
   4   8   0    1.47    0.30
   4   8   0    1.15    0.35
  -4  -8  -1    7.65    0.59
  -4   8  -1    5.50    0.66
   4  -8   1    5.92    0.73
   4   8   1    6.36    0.50
   4   8   1    6.18    0.60
  -4  -8  -2   17.98    0.73
  -4   8  -2   12.89    0.73
   4  -8   2   14.80    0.82
   4   8   2   16.35    0.59
   4   8   2   14.25    0.68
  -4  -8  -3    6.84    0.63
  -4   8  -3    6.18    0.67
   4  -8   3    5.58    0.53
   4   8   3    5.76    0.48
   4   8   3    5.01    0.47
  -4  -8  -4    1.01    0.35
  -4   8  -4    0.17    0.37
  -4   8  -4   -0.24    0.16
   4  -8   4    1.17    0.40
   4   8   4    1.02    0.26
   4   8   4    0.35    0.33
  -4  -8  -5   -0.78    0.30
  -4   8  -5   -0.38    0.36
  -4   8  -5    1.07    0.20
   4  -8   5    0.17    0.38
   4   8   5    0.61    0.25
   4   8   5   -0.76    0.33
  -4  -8  -6    3.35    0.44
  -4   8  -6    3.61    0.50
  -4   8  -6    2.52    0.31
   4  -8   6    3.33    0.46
   4   8   6    2.55    0.31
   4   8   6    2.57    0.42
  -4  -8  -7    9.54    0.69
  -4   8  -7    8.18    0.77
  -4   8  -7    6.60    0.50
   4  -8   7    8.70    0.75
   4   8   7    9.01    0.48
   4   8   7    7.54    0.68
  -4  -8  -8   -0.27    0.34
  -4   8  -8   -0.54    0.38
  -4   8  -8    0.73    0.31
   4  -8   8    0.02    0.35
   4   8   8   -0.15    0.23
   4   8   8    0.84    0.18
   4   8   8   -0.16    0.34
  -4  -8  -9    1.53    0.41
  -4   8  -9    1.17    0.47
  -4   8  -9    2.21    0.38
   4  -8   9    1.44    0.43
   4   8   9    1.81    0.26
   4   8   9    0.67    0.17
   4   8   9    1.26    0.37
  -4  -8 -10   32.10    0.97
  -4   8 -10   28.08    1.02
  -4   8 -10   31.98    0.85
   4  -8  10   34.80    1.03
   4   8  10    0.49    0.16
   4   8  10   30.32    0.94
  -4  -8 -11   -0.49    0.40
  -4   8 -11    0.47    0.52
  -4   8 -11    1.07    0.38
   4  -8  11    0.23    0.40
   4   8  11   -0.16    0.38
  -4  -8 -12    0.94    0.42
  -4   8 -12    1.04    0.54
  -4   8 -12    2.82    0.44
[truncated: 183,034 more chars]
