# Supplementary material for: Crystal structure of 4-(naphthalen-2-yl)-2-oxo-6-phenyl-1,2-di­hydro­pyridine-3-carbo­nitrile
Source: Acta Crystallogr E Crystallogr Commun. 2023 Oct 26;79(Pt 11):1076–8. doi: 10.1107/S2056989023009180 (PMC10626956; doi:10.1107/S2056989023009180)
Supplement: Supplementary file 2 [file e-79-01076-Isup2.hkl]

data_I                                                                          
_shelx_title ' test_a.res in P2(1)/n'                                           
_shelx_refln_list_code          4                                               
_shelx_F_calc_maximum      169.11                                               
_exptl_crystal_F_000       672.00                                               
_reflns_d_resolution_high  0.7999                                               
                                                                                
loop_                                                                           
 _space_group_symop_operation_xyz                                               
 'x, y, z'                                                                      
 '-x+1/2, y+1/2, -z+1/2'                                                        
 '-x, -y, -z'                                                                   
 'x-1/2, -y-1/2, z-1/2'                                                         
                                                                                
_cell_length_a     7.0845                                                       
_cell_length_b    10.4369                                                       
_cell_length_c    21.6298                                                       
_cell_angle_alpha  90.000                                                       
_cell_angle_beta   91.878                                                       
_cell_angle_gamma  90.000                                                       
                                                                                
_shelx_F_squared_multiplier     1.000                                           
                                                                                
loop_                                                                           
 _refln_index_h                                                                 
 _refln_index_k                                                                 
 _refln_index_l                                                                 
 _refln_F_squared_calc                                                          
 _refln_F_squared_meas                                                          
 _refln_F_squared_sigma                                                         
 _refln_observed_status                                                         
   2   0   0        773.52        772.65        12.15 o                         
   4   0   0         87.18         77.16         2.12 o                         
   6   0   0         74.80         74.32         3.06 o                         
   8   0   0          7.05         -2.69         3.91 o                         
   1   1   0        764.92        556.31        43.00 o                         
   2   1   0        436.67        433.88         3.85 o                         
   3   1   0        354.35        342.00         2.31 o                         
   4   1   0        319.17        339.86         2.55 o                         
   5   1   0        100.00        104.16         3.06 o                         
   6   1   0         69.92         58.88         2.21 o                         
   7   1   0        527.42        547.48        10.02 o                         
   8   1   0         50.29         46.88         4.61 o                         
   0   2   0      18338.97      18736.15       171.60 o                         
   1   2   0       5870.71       5423.91       267.54 o                         
   2   2   0        898.20        789.50         4.74 o                         
   3   2   0        270.24        250.42         1.89 o                         
   4   2   0         11.68         13.17         1.38 o                         
   5   2   0          7.11          6.09         1.08 o                         
   6   2   0         11.19          8.58         1.31 o                         
   7   2   0         43.02         45.27         2.07 o                         
   8   2   0         16.53         13.72         2.48 o                         
   1   3   0       1108.58       1028.73         9.40 o                         
   2   3   0        488.47        490.21         3.55 o                         
   3   3   0        417.29        444.11         3.32 o                         
   4   3   0        474.44        455.02         3.13 o                         
   5   3   0         18.63         18.59         1.17 o                         
   6   3   0         61.23         67.20         2.09 o                         
   7   3   0          4.18          4.10         1.32 o                         
   8   3   0         20.26          7.62         4.12 o                         
   0   4   0        304.64        307.43         3.67 o                         
   1   4   0        330.26        345.34         3.03 o                         
   2   4   0       1014.68       1090.96         9.38 o                         
   3   4   0        242.56        252.94         1.95 o                         
   4   4   0         75.71         70.28         2.76 o                         
   5   4   0        697.47        714.83         5.54 o                         
   6   4   0        298.71        305.63         5.67 o                         
   7   4   0        141.38        146.30        10.56 o                         
   8   4   0         14.42         32.24        10.20 o                         
   1   5   0        160.98        217.17         1.88 o                         
   2   5   0        226.00        239.22         1.93 o                         
   3   5   0        583.31        595.16         8.24 o                         
   4   5   0         43.44         43.79         2.97 o                         
   5   5   0          4.26          4.46         1.07 o                         
   6   5   0        143.33        138.86         8.29 o                         
   7   5   0          1.18          1.59         1.67 o                         
   8   5   0         80.31        117.80        15.80 o                         
   0   6   0         24.03         27.14         1.60 o                         
   1   6   0        594.40        569.78         4.10 o                         
   2   6   0        166.19        171.37         1.87 o                         
   3   6   0          1.00          2.95         0.93 o                         
   4   6   0          2.00          2.27         1.45 o                         
   5   6   0         55.39         52.30         2.84 o                         
   6   6   0        175.37        177.97        13.09 o                         
   7   6   0          5.71          7.35         1.59 o                         
   1   7   0        166.09        167.28         1.80 o                         
   2   7   0        182.39        168.88         3.60 o                         
   3   7   0         55.57         46.86         4.61 o                         
   4   7   0          5.20          2.07         1.53 o                         
   5   7   0         17.46         18.36         2.44 o                         
   6   7   0         60.21         62.10         3.07 o                         
   7   7   0          0.42          0.01         4.26 o                         
   0   8   0        587.28        543.84        28.49 o                         
   1   8   0         60.36         60.71         2.32 o                         
   2   8   0         71.93         68.55         1.77 o                         
   3   8   0          9.85          7.25         1.39 o                         
   4   8   0         15.65         23.56         2.88 o                         
   5   8   0          6.03          6.17         3.24 o                         
   6   8   0          0.55         -0.62         3.89 o                         
   1   9   0       1121.46       1104.71        11.02 o                         
   2   9   0         18.96         25.69         1.86 o                         
   3   9   0         79.53         69.98         4.34 o                         
   4   9   0          5.15         -0.49         3.77 o                         
   5   9   0         31.48         29.87         3.26 o                         
   6   9   0          1.55         -3.70         3.99 o                         
   0  10   0        236.70        235.58         4.46 o                         
   1  10   0         66.39         60.62         6.29 o                         
   2  10   0        149.32        125.90        12.46 o                         
   3  10   0        104.83         95.95         7.22 o                         
   4  10   0          0.62          4.55         3.44 o                         
   5  10   0         20.74         25.28         7.15 o                         
   1  11   0         18.27         19.20         2.95 o                         
   2  11   0          9.53          5.15         3.10 o                         
   3  11   0         81.71         82.16         6.11 o                         
   4  11   0          0.10          4.58         2.58 o                         
   0  12   0        161.96        133.39        30.98 o                         
   1  12   0          9.55          7.05         3.83 o                         
   2  12   0         32.29         34.41         5.48 o                         
   3  12   0          0.04         -1.04         4.09 o                         
  -7   0   1        467.19        506.95         6.46 o                         
  -5   0   1          2.00          2.23         1.30 o                         
  -3   0   1       3317.65       3477.43        42.97 o                         
  -1   0   1          2.34          2.23         0.68 o                         
   1   0   1       1871.66       1575.60       226.13 o                         
   3   0   1       9627.10       9930.10       141.12 o                         
   5   0   1        264.02        270.92         3.52 o                         
   7   0   1        546.77        596.34         8.02 o                         
  -8   1   1         22.39         21.80         2.95 o                         
  -7   1   1          9.55          8.87         1.58 o                         
  -6   1   1        402.42        412.43         4.51 o                         
  -5   1   1        291.54        288.12         2.71 o                         
  -4   1   1        285.21        312.57         2.49 o                         
  -3   1   1         39.04         22.24         0.96 o                         
  -2   1   1        711.84        665.35         4.51 o                         
  -1   1   1        191.16        145.26         2.28 o                         
   1   1   1        709.03        687.56         5.63 o                         
   2   1   1         51.82         47.55         1.62 o                         
   3   1   1        246.54        242.68         2.22 o                         
   4   1   1          4.23          3.19         0.73 o                         
   5   1   1          4.06          4.46         1.48 o                         
   6   1   1         72.83         78.18         2.41 o                         
   7   1   1         12.21         10.20         1.58 o                         
   8   1   1          0.24         -2.00         2.00 o                         
  -8   2   1         17.84         18.55         2.58 o                         
  -7   2   1         15.33         14.58         2.09 o                         
  -6   2   1        186.76        190.75         6.13 o                         
  -5   2   1         13.84         15.36         1.16 o                         
  -4   2   1        124.68        102.99         1.72 o                         
  -3   2   1          1.27          3.26         0.83 o                         
  -2   2   1        346.10        309.46         1.71 o                         
  -1   2   1       2292.90       2201.88        24.02 o                         
   0   2   1         64.63         45.71         1.77 o                         
   1   2   1        102.87         84.28         3.95 o                         
   2   2   1          0.81          3.74         0.60 o                         
   3   2   1        154.50        181.54         1.92 o                         
   4   2   1        104.47         94.89         2.51 o                         
   5   2   1        159.00        173.37         3.04 o                         
   6   2   1         42.23         37.90         1.68 o                         
   7   2   1         49.52         50.85         2.31 o                         
   8   2   1         39.13         46.24         5.73 o                         
  -8   3   1         18.47         16.95         2.00 o                         
  -7   3   1          0.27         -0.20         1.35 o                         
  -6   3   1         33.48         36.35         2.28 o                         
  -5   3   1          1.88          1.11         0.96 o                         
  -4   3   1        106.60        107.53         2.31 o                         
  -3   3   1        214.35        189.63         1.70 o                         
  -2   3   1        284.64        312.47         5.12 o                         
  -1   3   1       3877.16       3949.93        39.34 o                         
   0   3   1        294.61        243.37         1.91 o                         
   1   3   1         13.14         35.53        11.06 o                         
   2   3   1         17.96         11.54         0.64 o                         
   3   3   1        274.73        303.24         2.31 o                         
   4   3   1          9.96         12.46         0.91 o                         
   5   3   1        185.28        194.54         2.71 o                         
   6   3   1        100.51        100.02         2.72 o                         
   7   3   1         75.21         66.74         2.38 o                         
   8   3   1          7.66          7.06         2.40 o                         
  -8   4   1          2.37          2.39         2.50 o                         
  -7   4   1         21.59         15.14         3.20 o                         
  -6   4   1         19.06         21.53         2.15 o                         
  -5   4   1         41.84         44.19         3.04 o                         
  -4   4   1        472.75        443.51         8.52 o                         
  -3   4   1        523.14        573.97         6.06 o                         
  -2   4   1       4408.44       5104.95        74.04 o                         
  -1   4   1        682.85        702.17         7.29 o                         
   0   4   1         30.22         24.85         0.81 o                         
   1   4   1       1385.30       1425.87        11.22 o                         
   2   4   1         93.08        118.72         1.71 o                         
   3   4   1        102.58         99.69         1.55 o                         
   4   4   1         22.83         18.82         1.02 o                         
   5   4   1         29.51         31.19         1.35 o                         
   6   4   1        671.37        694.22         4.92 o                         
   7   4   1          1.09          2.87         2.23 o                         
   8   4   1          5.11          4.43         2.87 o                         
  -8   5   1         60.34         68.50        13.31 o                         
  -7   5   1         11.23         13.73         3.79 o                         
  -6   5   1        454.38        428.48        33.03 o                         
  -5   5   1          9.65         10.08         1.91 o                         
  -4   5   1        249.49        241.92         3.80 o                         
  -3   5   1         61.29         84.01         4.32 o                         
  -2   5   1        119.34        126.43         2.87 o                         
  -1   5   1          9.19         24.63         1.05 o                         
   0   5   1        115.61         96.42         1.30 o                         
   1   5   1          1.44          0.21         0.68 o                         
   2   5   1        850.01        916.14         6.82 o                         
   3   5   1          0.43          2.26         0.77 o                         
   4   5   1        229.72        243.48         4.34 o                         
   5   5   1       1319.70       1230.60        45.22 o                         
   6   5   1        243.18        234.05         8.41 o                         
   7   5   1        140.54        135.58        10.44 o                         
   8   5   1         15.22         12.15         3.11 o                         
  -7   6   1         14.26         20.59         5.34 o                         
  -6   6   1         19.06         14.64         2.04 o                         
  -5   6   1          5.69          3.37         0.93 o                         
  -4   6   1         35.40         37.37         3.11 o                         
  -3   6   1          8.91         10.92         1.28 o                         
  -2   6   1       1495.71       1493.28        44.93 o                         
  -1   6   1        146.52        145.57         1.80 o                         
   0   6   1          4.28          4.37         0.67 o                         
   1   6   1         16.47         19.84         0.98 o                         
   2   6   1          1.15          1.39         0.70 o                         
   3   6   1        435.89        449.20         9.17 o                         
   4   6   1          1.63          2.65         1.01 o                         
   5   6   1          9.53         14.67         1.13 o                         
   6   6   1         21.84         23.15         1.83 o                         
   7   6   1         13.33         19.57         2.37 o                         
  -7   7   1          0.74          5.66         2.84 o                         
  -6   7   1          0.54         -0.78         2.46 o                         
  -5   7   1        172.12        168.09         3.74 o                         
  -4   7   1         29.14         26.62         5.10 o                         
  -3   7   1          4.30          7.62         2.16 o                         
  -2   7   1         76.29         80.42         3.00 o                         
  -1   7   1         34.86         33.25         1.74 o                         
   0   7   1        256.18        221.83         2.40 o                         
   1   7   1          0.02         -0.66         0.86 o                         
   2   7   1         31.70         25.68         1.11 o                         
   3   7   1        143.82        144.77         2.28 o                         
   4   7   1         83.10         67.51         2.29 o                         
   5   7   1         28.35         22.86         2.84 o                         
   6   7   1         10.30         14.19         1.95 o                         
   7   7   1         25.37         29.64         5.85 o                         
  -6   8   1          9.32         11.43         4.86 o                         
  -5   8   1          0.89          4.53         2.72 o                         
  -4   8   1         59.10         61.38         5.94 o                         
  -3   8   1         77.49         90.58         4.07 o                         
  -2   8   1         84.84         87.51         2.51 o                         
  -1   8   1          5.73          5.44         1.18 o                         
   0   8   1        276.29        274.20         2.87 o                         
   1   8   1         72.48         66.96         2.04 o                         
   2   8   1          0.03         -0.41         1.01 o                         
   3   8   1         58.17         57.34         5.18 o                         
   4   8   1         84.63         76.13         3.64 o                         
   5   8   1         10.42          7.13         3.49 o                         
   6   8   1          0.24          4.84         3.77 o                         
  -6   9   1         11.22          8.54         5.67 o                         
  -5   9   1         45.26         43.29         7.73 o                         
  -4   9   1        100.41        105.07         9.05 o                         
  -3   9   1        111.06        110.89         4.78 o                         
  -2   9   1        569.14        533.51         4.80 o                         
  -1   9   1        147.31        159.96         2.93 o                         
   0   9   1        388.32        400.31         3.63 o                         
   1   9   1        348.02        368.36         7.12 o                         
   2   9   1        188.13        161.97         3.80 o                         
   3   9   1         66.46         57.81         5.37 o                         
   4   9   1          8.99         17.41         4.28 o                         
   5   9   1          1.12         10.49         5.80 o                         
   6   9   1          6.57         18.78         3.28 o                         
  -5  10   1         52.73         68.45         9.72 o                         
  -4  10   1          0.45         -0.24         3.84 o                         
  -3  10   1         80.49         86.79         4.60 o                         
  -2  10   1         14.83         16.83         1.96 o                         
  -1  10   1          3.46          2.27         1.06 o                         
   0  10   1         29.36         39.44         4.06 o                         
   1  10   1         19.37         20.46         1.34 o                         
   2  10   1         13.68         10.19         1.55 o                         
   3  10   1         35.30         38.33         2.25 o                         
   4  10   1          4.13          3.45         3.78 o                         
   5  10   1         26.37         21.22         3.72 o                         
  -4  11   1          5.34         20.55         7.78 o                         
  -3  11   1          9.09         12.89         4.14 o                         
  -2  11   1          0.22          0.84         1.99 o                         
  -1  11   1          0.77         -1.83         3.87 o                         
   0  11   1         22.15         19.93         2.73 o                         
   1  11   1         32.12         25.30         2.82 o                         
   2  11   1         17.48         12.85         2.62 o                         
   3  11   1          6.41          4.68         2.32 o                         
   4  11   1         24.82         26.03         3.64 o                         
  -3  12   1         12.89         17.40         6.95 o                         
  -2  12   1         59.21         58.41         3.18 o                         
  -1  12   1         32.74         28.82         5.35 o                         
   0  12   1         18.47         16.84         2.90 o                         
   1  12   1          4.74          8.84         3.26 o                         
   2  12   1          4.05          5.03         5.95 o                         
   3  12   1          0.32         -0.90         3.06 o                         
   0  13   1         86.95         93.08        24.36 o                         
  -8   0   2          6.19         17.79         3.75 o                         
  -6   0   2       1047.27       1085.53         8.11 o                         
  -4   0   2       1418.22       1616.31        17.13 o                         
  -2   0   2         23.87         18.06         1.85 o                         
   2   0   2         75.72        116.69         1.82 o                         
   4   0   2       1379.70       1514.08        15.51 o                         
   6   0   2          0.64         -1.68         1.68 o                         
   8   0   2         65.80         58.30         3.66 o                         
  -8   1   2          8.32          6.94         2.82 o                         
  -7   1   2        410.01        459.13         5.60 o                         
  -6   1   2          7.77          9.32         1.56 o                         
  -5   1   2         14.07         20.84         1.18 o                         
  -4   1   2        274.74        280.61         2.27 o                         
  -3   1   2       1940.67       1976.23        15.76 o                         
  -2   1   2       1402.22       1279.41         8.41 o                         
  -1   1   2       4393.98       4360.35       141.11 o                         
   0   1   2        770.40        758.27        61.63 o                         
   1   1   2       7349.52       6954.09       207.64 o                         
   2   1   2        335.86        288.01         2.60 o                         
   3   1   2         41.93         44.56         1.49 o                         
   4   1   2         12.94          8.62         1.00 o                         
   5   1   2        430.56        424.58        11.97 o                         
   6   1   2          7.83          6.65         1.56 o                         
   7   1   2        161.45        154.36         3.08 o                         
   8   1   2         80.04         81.90         3.07 o                         
  -8   2   2          8.59          8.67         1.93 o                         
  -7   2   2         48.63         56.91         2.06 o                         
  -6   2   2        230.99        246.59         4.35 o                         
  -5   2   2         56.82         58.18         2.34 o                         
  -4   2   2        134.53        147.18         2.12 o                         
  -3   2   2         18.36         14.19         0.72 o                         
  -2   2   2        108.10         98.62         1.07 o                         
  -1   2   2         73.41         40.23         2.32 o                         
   0   2   2        925.45        846.04        17.93 o                         
   1   2   2      11943.42      12214.73       120.98 o                         
   2   2   2       3118.34       2977.00        22.46 o                         
   3   2   2        869.88        889.28         5.45 o                         
   4   2   2        207.61        211.50         4.68 o                         
   5   2   2         10.52         13.61         1.19 o                         
   6   2   2         25.11         25.30         1.54 o                         
   7   2   2         17.06         25.80         1.75 o                         
   8   2   2         30.99         30.39         2.13 o                         
  -8   3   2          4.66          0.74         2.29 o                         
  -7   3   2         42.81         41.88         2.42 o                         
  -6   3   2        880.84        892.44         8.96 o                         
  -5   3   2        308.54        310.35         4.67 o                         
  -4   3   2        206.16        186.98         3.29 o                         
  -3   3   2        248.48        216.99         2.24 o                         
  -2   3   2        109.90        140.09         1.61 o                         
  -1   3   2        146.13        140.67         7.30 o                         
   0   3   2         15.81         27.97         1.65 o                         
   1   3   2       5301.95       5399.39        53.48 o                         
   2   3   2          1.80          2.20         0.57 o                         
   3   3   2          9.71         14.52         0.94 o                         
   4   3   2         34.02         31.78         1.24 o                         
   5   3   2         84.66         80.35         2.19 o                         
   6   3   2         22.14         18.90         1.48 o                         
   7   3   2          6.41          7.07         1.93 o                         
   8   3   2        144.86        157.72        10.70 o                         
  -8   4   2         25.56         24.38         5.41 o                         
  -7   4   2         25.52         20.97         2.92 o                         
  -6   4   2        255.16        277.69         5.72 o                         
  -5   4   2       1535.37       1589.69        12.75 o                         
  -4   4   2         58.34         69.09         3.62 o                         
  -3   4   2          3.08         -0.58         0.87 o                         
  -2   4   2         53.18         65.60         3.06 o                         
  -1   4   2         47.23         54.07         2.29 o                         
   0   4   2          8.32          4.83         0.62 o                         
   1   4   2        264.22        272.34         1.78 o                         
   2   4   2       2387.84       2469.03        21.72 o                         
   3   4   2          4.51          6.05         0.77 o                         
   4   4   2        336.58        337.03         2.86 o                         
   5   4   2          0.42         -0.40         1.06 o                         
   6   4   2        108.98        112.17         3.36 o                         
   7   4   2        149.46        162.01         4.78 o                         
   8   4   2        159.00        168.70        18.00 o                         
  -8   5   2         92.99        127.53        22.33 o                         
  -7   5   2         17.49         15.73         1.99 o                         
  -6   5   2        188.69        175.11        14.50 o                         
  -5   5   2        185.66        170.21         6.17 o                         
  -4   5   2         87.95         83.60         2.40 o                         
  -3   5   2        323.65        372.33         3.40 o                         
  -2   5   2        752.20        800.61        13.52 o                         
  -1   5   2       1224.70       1335.10        14.15 o                         
   0   5   2        130.25        118.57         1.40 o                         
   1   5   2        504.42        576.01         4.53 o                         
   2   5   2         16.86         18.34         0.91 o                         
   3   5   2        303.66        286.72         2.53 o                         
   4   5   2         28.09         24.43         1.16 o                         
   5   5   2        300.64        296.97        11.56 o                         
   6   5   2         39.73         41.15         1.67 o                         
   7   5   2         83.33         89.90         4.35 o                         
   8   5   2        167.91        206.45        18.69 o                         
  -7   6   2          0.96          3.99         2.57 o                         
  -6   6   2          4.12          4.46         1.51 o                         
  -5   6   2        401.24        402.38         6.47 o                         
  -4   6   2        179.64        185.40         5.25 o                         
  -3   6   2          0.15          4.96         1.52 o                         
  -2   6   2        100.77         86.16         1.99 o                         
  -1   6   2        752.75        754.95        11.61 o                         
   0   6   2        236.12        215.36         1.85 o                         
   1   6   2          0.15          0.68         0.69 o                         
   2   6   2        148.26        144.12         2.72 o                         
   3   6   2         13.71         15.38         1.39 o                         
   4   6   2          0.13          0.24         1.33 o                         
   5   6   2          0.01         -0.51         1.02 o                         
   6   6   2         79.45         76.14         7.06 o                         
   7   6   2         38.36         39.43         5.33 o                         
  -7   7   2         32.65         58.89        11.41 o                         
  -6   7   2          0.89          2.12         2.84 o                         
  -5   7   2          0.45          2.71         2.64 o                         
  -4   7   2         11.70         12.57         3.46 o                         
  -3   7   2          2.42          3.52         1.33 o                         
  -2   7   2          2.65          0.89         1.10 o                         
  -1   7   2         66.76         71.62         2.08 o                         
   0   7   2          5.33          4.31         0.92 o                         
   1   7   2          2.31         -0.45         1.09 o                         
   2   7   2          3.13          1.52         0.84 o                         
   3   7   2         22.32         16.42         1.93 o                         
   4   7   2         36.68         26.64         2.47 o                         
   5   7   2          3.04          2.60         1.48 o                         
   6   7   2          0.00          4.36         1.59 o                         
   7   7   2          0.31          5.16         4.04 o                         
  -6   8   2          2.88          2.34         3.14 o                         
  -5   8   2         24.79         21.62         2.14 o                         
  -4   8   2        102.00         83.55         3.49 o                         
  -3   8   2        289.86        268.58         3.46 o                         
  -2   8   2        125.62        122.57         3.07 o                         
  -1   8   2         45.59         53.63         1.88 o                         
   0   8   2        250.75        263.34         5.54 o                         
   1   8   2         50.21         48.23         1.49 o                         
   2   8   2         97.00         79.64         3.28 o                         
   3   8   2         87.26         90.70         3.95 o                         
   4   8   2        211.41        182.94         9.34 o                         
   5   8   2          1.26         -1.66         2.94 o                         
   6   8   2         77.51         95.09        11.36 o                         
  -6   9   2         75.26         81.85        11.40 o                         
  -5   9   2         89.89         79.00         4.46 o                         
  -4   9   2          6.90          4.13         2.77 o                         
  -3   9   2          0.62          1.31         1.73 o                         
  -2   9   2          0.16         -0.41         1.51 o                         
  -1   9   2         48.59         48.84         1.67 o                         
   0   9   2       1017.27       1066.38        16.55 o                         
   1   9   2        959.78        963.65        13.86 o                         
   2   9   2          2.78          0.96         1.60 o                         
   3   9   2        201.64        148.15        15.73 o                         
   4   9   2         85.76         74.28         5.74 o                         
   5   9   2          0.08          1.62         3.93 o                         
   6   9   2         38.23         39.52         9.91 o                         
  -5  10   2         38.07         56.39        19.15 o                         
  -4  10   2          0.65         -2.09         2.09 o                         
  -3  10   2          0.61         -0.76         2.36 o                         
  -2  10   2         82.77         63.63         5.88 o                         
  -1  10   2          2.86         -0.34         1.46 o                         
   0  10   2         44.65         49.61         3.24 o                         
   1  10   2         11.55          8.14         1.64 o                         
   2  10   2         54.53         52.77         4.69 o                         
   3  10   2          0.71          1.37         1.60 o                         
   4  10   2          9.75          3.40         4.11 o                         
   5  10   2          0.08         27.19        22.45 o                         
  -4  11   2         12.65         14.76         6.67 o                         
  -3  11   2          0.23          0.65         4.36 o                         
  -2  11   2          2.56          4.66         1.96 o                         
  -1  11   2          1.44          4.61         2.58 o                         
   0  11   2         38.65         32.48         2.64 o                         
   1  11   2         91.00         79.07         8.76 o                         
   2  11   2          6.39         13.39         2.44 o                         
   3  11   2         22.76         24.94         3.64 o                         
   4  11   2         11.70         10.03         6.78 o                         
  -3  12   2         13.75         11.17         3.40 o                         
  -2  12   2          6.12         10.18         2.68 o                         
  -1  12   2         13.94         15.96         6.96 o                         
   0  12   2         35.91         30.81         5.36 o                         
   1  12   2         19.76         18.79         3.95 o                         
   2  12   2          8.30         13.17         5.05 o                         
   3  12   2          0.00          1.51         3.06 o                         
  -7   0   3        362.68        373.26        21.58 o                         
  -5   0   3        273.73        266.19         5.54 o                         
  -3   0   3        864.98        946.02         7.78 o                         
  -1   0   3       1903.54       1830.91        26.98 o                         
   1   0   3      10294.53      10296.11       107.97 o                         
   3   0   3       1916.71       1937.19        21.59 o                         
   5   0   3         19.00         22.46         1.68 o                         
   7   0   3         49.71         47.19         3.25 o                         
  -8   1   3        107.78         96.77         4.74 o                         
  -7   1   3          0.56          1.16         1.53 o                         
  -6   1   3         56.63         69.76         3.95 o                         
  -5   1   3         21.90         26.61         1.24 o                         
  -4   1   3          6.28          4.99         0.82 o                         
  -3   1   3        190.86        187.53         5.53 o                         
  -2   1   3        251.32        221.68         1.50 o                         
  -1   1   3       3985.91       3254.92       158.15 o                         
   0   1   3       1261.13       1183.71        14.85 o                         
   1   1   3        777.28        630.21        14.61 o                         
   2   1   3        669.14        672.52         5.93 o                         
   3   1   3          1.22          3.73         0.64 o                         
   4   1   3         27.66         47.63         1.45 o                         
   5   1   3         70.87         73.17         3.00 o                         
   6   1   3         10.52          9.38         1.31 o                         
   7   1   3         50.65         48.57         2.32 o                         
   8   1   3         72.32         69.64         2.74 o                         
  -8   2   3         30.64         22.59         2.04 o                         
  -7   2   3          1.86          2.82         1.81 o                         
  -6   2   3         87.65         99.45         3.72 o                         
  -5   2   3        230.86        228.97         2.50 o                         
  -4   2   3        751.88        742.83         4.96 o                         
  -3   2   3        429.84        460.71         3.68 o                         
  -2   2   3        164.11        172.84         2.71 o                         
  -1   2   3         52.67         56.91         1.62 o                         
   0   2   3        357.30        362.25         3.66 o                         
   1   2   3         13.86         15.25         2.52 o                         
   2   2   3         39.48         47.11         1.90 o                         
   3   2   3         21.46         27.08         1.61 o                         
   4   2   3         80.31         78.87         1.77 o                         
   5   2   3        222.05        229.94         3.46 o                         
   6   2   3          4.42          4.73         1.29 o                         
   7   2   3        106.28        105.02         3.09 o                         
   8   2   3         59.04         60.75         3.75 o                         
  -8   3   3          0.18         -1.56         2.88 o                         
  -7   3   3         31.77         34.42         1.68 o                         
  -6   3   3         65.66         70.63         3.28 o                         
  -5   3   3        244.34        247.34         2.47 o                         
  -4   3   3        155.30        155.42         1.79 o                         
  -3   3   3         84.58        104.00         1.33 o                         
  -2   3   3         57.68         54.91         1.50 o                         
  -1   3   3       1076.60       1092.56        23.75 o                         
   0   3   3         18.34         13.00         1.39 o                         
   1   3   3        965.16        959.31         8.23 o                         
   2   3   3        123.45        123.61         1.58 o                         
   3   3   3       1105.58       1097.10         6.27 o                         
   4   3   3         11.57         15.75         1.07 o                         
   5   3   3          0.63          3.58         1.14 o                         
   6   3   3        389.48        390.95         3.97 o                         
   7   3   3          8.73          9.23         1.58 o                         
   8   3   3        120.25        140.72        11.24 o                         
  -8   4   3          2.85         -2.85         3.39 o                         
  -7   4   3         61.43         63.18         6.02 o                         
  -6   4   3        354.31        375.61         3.33 o                         
  -5   4   3        904.43        896.69         7.24 o                         
  -4   4   3         41.96         52.63         2.71 o                         
  -3   4   3        753.06        708.00         8.96 o                         
  -2   4   3        360.72        409.31         4.02 o                         
  -1   4   3         36.63         30.89         1.11 o                         
   0   4   3          5.75          7.46         0.92 o                         
   1   4   3        560.25        535.82         7.60 o                         
   2   4   3       2667.78       2887.66        30.02 o                         
   3   4   3        105.70        114.49         1.71 o                         
   4   4   3         12.38         10.70         0.99 o                         
   5   4   3         11.51         13.63         1.20 o                         
   6   4   3        672.46        661.17        10.77 o                         
   7   4   3        118.98        131.90         5.55 o                         
   8   4   3          0.02         -1.19         3.54 o                         
  -8   5   3         46.67         55.29         7.98 o                         
  -7   5   3         62.95         62.07         7.54 o                         
  -6   5   3        110.99        112.41         9.68 o                         
  -5   5   3        252.68        255.32         9.11 o                         
  -4   5   3          2.54          5.12         1.26 o                         
  -3   5   3         68.08         85.94         2.02 o                         
  -2   5   3       1131.54       1192.71        17.10 o                         
  -1   5   3       1563.34       1650.97        27.74 o                         
   0   5   3        161.20        171.22         2.00 o                         
   1   5   3        151.61        169.58         2.02 o                         
   2   5   3        168.99        197.02         1.91 o                         
   3   5   3         70.27         81.95         2.60 o                         
   4   5   3        123.89        134.50         3.15 o                         
   5   5   3         22.30         18.38         2.05 o                         
   6   5   3         76.10         75.77         2.41 o                         
   7   5   3         85.41         93.70        11.01 o                         
   8   5   3         47.26         52.25         9.12 o                         
  -7   6   3          0.01          3.48         2.31 o                         
  -6   6   3          3.95          3.09         1.62 o                         
  -5   6   3        147.35        154.87         6.08 o                         
  -4   6   3         32.06         33.88         3.59 o                         
  -3   6   3          1.09          3.15         1.32 o                         
  -2   6   3          0.48          2.59         0.96 o                         
  -1   6   3        159.11        172.08         3.60 o                         
   0   6   3         39.64         27.79         1.18 o                         
   1   6   3         32.98         33.09         1.25 o                         
   2   6   3        110.65        120.28         1.84 o                         
   3   6   3        257.93        240.67         4.53 o                         
   4   6   3         34.07         35.09         1.78 o                         
   5   6   3         35.63         27.68         1.33 o                         
   6   6   3        130.52        116.26         3.28 o                         
   7   6   3          4.87          4.55         3.41 o                         
  -7   7   3          4.32         12.97         5.93 o                         
  -6   7   3          0.35         -1.08         2.53 o                         
  -5   7   3          1.58          3.77         1.75 o                         
  -4   7   3          1.03          0.03         1.49 o                         
  -3   7   3          1.73          0.41         1.21 o                         
  -2   7   3        104.14        114.40         4.23 o                         
  -1   7   3         89.36        109.33         3.31 o                         
   0   7   3          7.29          5.24         1.27 o                         
   1   7   3          0.00          0.56         0.91 o                         
   2   7   3          4.29          5.48         1.31 o                         
   3   7   3         11.93         10.53         1.35 o                         
   4   7   3         17.90         18.25         1.83 o                         
   5   7   3        117.98         93.90         8.52 o                         
   6   7   3         19.91         25.12         2.09 o                         
   7   7   3          0.74          3.36         5.47 o                         
  -6   8   3          1.51         -0.26         3.32 o                         
  -5   8   3         42.45         46.54         2.52 o                         
  -4   8   3          1.15         -1.13         1.60 o                         
  -3   8   3          9.53         10.22         1.47 o                         
  -2   8   3        115.76        109.63         4.68 o                         
  -1   8   3          3.43          2.23         1.56 o                         
   0   8   3        938.73        901.53        13.38 o                         
   1   8   3         20.23         17.27         1.47 o                         
   2   8   3         46.65         42.61         2.01 o                         
   3   8   3         41.72         44.64         2.24 o                         
   4   8   3         65.42         68.26         2.91 o                         
   5   8   3          5.09          6.67         3.43 o                         
   6   8   3         19.06         19.30         2.08 o                         
  -6   9   3         25.15         44.96         9.04 o                         
  -5   9   3         25.58         28.71         2.46 o                         
  -4   9   3        163.21        160.47         6.41 o                         
  -3   9   3        181.02        172.77         3.69 o                         
  -2   9   3         63.57         55.40         3.14 o                         
  -1   9   3          3.29          4.45         1.29 o                         
   0   9   3        441.94        462.76         8.21 o                         
   1   9   3         28.58         32.34         2.36 o                         
   2   9   3          0.03          0.03         1.18 o                         
   3   9   3          0.75          3.65         2.07 o                         
   4   9   3        170.28        172.67        10.13 o                         
   5   9   3          0.99         -1.77         2.31 o                         
   6   9   3         14.32          0.20         5.08 o                         
  -5  10   3          2.18          4.98         9.75 o                         
  -4  10   3         39.37         47.53         5.11 o                         
  -3  10   3          5.07          0.12         2.28 o                         
  -2  10   3          0.47         -1.70         1.70 o                         
  -1  10   3         24.22         20.62         3.01 o                         
   0  10   3         47.98         54.53         3.42 o                         
   1  10   3        316.01        318.48         7.21 o                         
   2  10   3          9.50         10.39         1.49 o                         
   3  10   3         55.25         47.80         4.76 o                         
   4  10   3         15.00         19.23         3.28 o                         
   5  10   3          2.39          3.79         2.64 o                         
  -4  11   3          2.92          1.06         7.02 o                         
  -3  11   3         42.06         45.72         4.23 o                         
  -2  11   3          9.13          9.68         2.03 o                         
  -1  11   3         74.30         77.27         3.36 o                         
   0  11   3        214.41        202.96        11.00 o                         
   1  11   3          5.05          5.94         1.38 o                         
   2  11   3          8.77          7.59         1.30 o                         
   3  11   3          6.90          6.12         2.68 o                         
   4  11   3         17.26         12.07        10.67 o                         
  -3  12   3         20.13         31.41         8.41 o                         
  -2  12   3         20.98         24.42         5.28 o                         
  -1  12   3         45.08         62.64         8.81 o                         
   0  12   3        162.44        144.77        21.08 o                         
   1  12   3          3.34          6.89         3.28 o                         
   2  12   3         28.21         34.70         6.13 o                         
   3  12   3          1.79          3.85         4.74 o                         
  -8   0   4         24.47         16.37         6.27 o                         
  -6   0   4        339.73        341.48        30.90 o                         
  -4   0   4       1014.09       1066.08        15.98 o                         
  -2   0   4       6190.86       6166.42        49.77 o                         
   0   0   4        280.78        246.43         2.63 o                         
   2   0   4       4719.44       4575.71        67.80 o                         
   4   0   4        171.31        168.83         4.44 o                         
   6   0   4          1.24          6.10         1.72 o                         
   8   0   4          0.90         -4.52         4.52 o                         
  -8   1   4          8.00         10.18         3.08 o                         
  -7   1   4        124.73        139.75         5.69 o                         
  -6   1   4        307.32        301.36        13.78 o                         
  -5   1   4         50.78         66.71         2.58 o                         
  -4   1   4        435.25        448.59         5.66 o                         
  -3   1   4       1615.41       1773.17         7.30 o                         
  -2   1   4        639.14        613.15         3.59 o                         
  -1   1   4        556.97        571.54         7.83 o                         
   0   1   4       1588.90       1589.89        10.22 o                         
   1   1   4      23483.85      23704.19       188.53 o                         
   2   1   4       1936.59       1728.68        12.65 o                         
   3   1   4        508.09        495.61         3.26 o                         
   4   1   4        668.60        675.19         7.45 o                         
   5   1   4        207.98        215.66         2.54 o                         
   6   1   4         50.08         49.59         1.76 o                         
   7   1   4         86.08         78.78         2.78 o                         
   8   1   4          0.00         -2.08         2.08 o                         
  -8   2   4         14.65         10.82         2.08 o                         
  -7   2   4          4.73          0.93         2.96 o                         
  -6   2   4        525.64        530.87         7.94 o                         
  -5   2   4         76.04         72.77         1.96 o                         
  -4   2   4         46.50         44.38         1.55 o                         
  -3   2   4        153.11        133.52         1.45 o                         
  -2   2   4         40.38         39.72         1.05 o                         
  -1   2   4        575.30        595.76         6.21 o                         
   0   2   4       1075.60        937.63        44.27 o                         
   1   2   4      13414.70      13685.13       169.82 o                         
   2   2   4        213.59        189.37         1.57 o                         
   3   2   4        867.39        820.90         5.42 o                         
   4   2   4         10.74         17.87         1.90 o                         
   5   2   4         33.48         38.16         2.02 o                         
   6   2   4         54.18         62.78         2.39 o                         
   7   2   4          2.00         -1.46         1.46 o                         
   8   2   4         22.40         30.93         2.28 o                         
  -8   3   4          0.10          1.32         4.79 o                         
  -7   3   4         84.66         87.86         4.87 o                         
  -6   3   4        157.41        177.89         3.21 o                         
  -5   3   4        265.01        271.77         2.50 o                         
  -4   3   4        217.47        229.91         2.00 o                         
  -3   3   4          1.35          1.88         0.73 o                         
  -2   3   4        199.06        225.05         4.14 o                         
  -1   3   4        375.56        373.62         8.54 o                         
   0   3   4          6.91          8.12         1.56 o                         
   1   3   4       1216.99       1228.76         9.38 o                         
   2   3   4       1539.92       1569.39        19.11 o                         
   3   3   4        458.86        509.43         3.29 o                         
   4   3   4         21.28         25.23         1.21 o                         
   5   3   4         44.40         45.45         2.43 o                         
   6   3   4        154.15        167.77         5.28 o                         
   7   3   4          9.61          9.42         2.11 o                         
   8   3   4         41.11         50.68         8.71 o                         
  -8   4   4         20.34         15.89         2.94 o                         
  -7   4   4         19.26         22.76         2.70 o                         
  -6   4   4        187.52        190.49         5.19 o                         
  -5   4   4        142.55        134.34         3.33 o                         
  -4   4   4        297.49        286.09         5.79 o                         
  -3   4   4         20.21         11.86         1.07 o                         
  -2   4   4        438.56        496.53         9.80 o                         
  -1   4   4       1127.08       1256.58        40.83 o                         
   0   4   4       1838.12       1834.66        21.71 o                         
   1   4   4       3798.42       4070.75        48.88 o                         
   2   4   4       2076.12       2024.81        22.12 o                         
   3   4   4        699.99        689.47         7.88 o                         
   4   4   4        230.81        217.75         2.25 o                         
   5   4   4        180.43        200.71         2.57 o                         
   6   4   4         10.57          8.93         1.62 o                         
   7   4   4          0.13         -0.81         1.82 o                         
   8   4   4          0.56          5.06         3.62 o                         
  -8   5   4          9.21         17.43         4.54 o                         
  -7   5   4         72.70         74.39         8.15 o                         
  -6   5   4         38.56         45.55         5.28 o                         
  -5   5   4       2429.83       2467.74        66.74 o                         
  -4   5   4         17.02         21.36         1.55 o                         
  -3   5   4        210.58        231.85         2.81 o                         
  -2   5   4        159.17        208.36         3.35 o                         
  -1   5   4         24.37         25.85         1.65 o                         
   0   5   4        628.74        650.79        11.50 o                         
   1   5   4        157.63        170.29         1.69 o                         
   2   5   4         90.94         81.33         1.39 o                         
   3   5   4        220.72        197.79         2.46 o                         
   4   5   4        190.94        194.47         3.40 o                         
   5   5   4         51.49         63.37         2.08 o                         
   6   5   4        164.33        177.43         3.59 o                         
   7   5   4        128.65        145.81        11.77 o                         
   8   5   4          0.93          9.89         4.60 o                         
  -7   6   4          3.62          3.18         3.18 o                         
  -6   6   4         87.74        100.14         9.23 o                         
  -5   6   4         92.49         82.74         4.11 o                         
  -4   6   4         60.31         60.07         2.85 o                         
  -3   6   4          7.77         11.04         1.19 o                         
  -2   6   4        360.19        388.21         6.21 o                         
  -1   6   4         42.77         51.58         2.54 o                         
   0   6   4         48.12         52.39         1.92 o                         
   1   6   4          0.06          1.95         0.88 o                         
   2   6   4         10.36         13.04         1.00 o                         
   3   6   4         14.17         15.70         1.60 o                         
   4   6   4          0.01          0.73         1.34 o                         
   5   6   4          9.47          6.84         1.19 o                         
   6   6   4         60.18         51.82         5.12 o                         
   7   6   4         48.16         47.08         9.95 o                         
  -7   7   4         15.58          8.71         4.49 o                         
  -6   7   4         10.67         12.63         3.76 o                         
  -5   7   4          5.61          9.68         2.40 o                         
  -4   7   4          5.49          8.11         1.59 o                         
  -3   7   4         58.31         57.65         2.37 o                         
  -2   7   4          0.15          0.26         1.09 o                         
  -1   7   4          1.71          0.19         2.07 o                         
   0   7   4         75.42         66.56         2.63 o                         
   1   7   4        119.27        129.16         1.84 o                         
   2   7   4         16.03         17.68         1.16 o                         
   3   7   4          0.01          1.49         1.57 o                         
   4   7   4          0.00         -1.05         1.05 o                         
   5   7   4         32.42         30.76         4.51 o                         
   6   7   4          0.44         -1.35         1.35 o                         
   7   7   4         30.80         41.36         8.07 o                         
  -6   8   4          0.00          2.89         3.82 o                         
  -5   8   4         36.52         36.62         2.39 o                         
  -4   8   4         76.90         73.18         4.15 o                         
  -3   8   4         62.29         56.23         2.31 o                         
  -2   8   4          0.01          0.62         1.40 o                         
  -1   8   4        234.89        220.54         3.36 o                         
   0   8   4       1245.32       1189.28        26.43 o                         
   1   8   4        229.74        216.88         4.88 o                         
   2   8   4          0.38          0.03         1.28 o                         
   3   8   4         27.68         19.82         1.65 o                         
   4   8   4          9.63          5.77         2.56 o                         
   5   8   4         15.51         16.26         2.16 o                         
   6   8   4         52.33         57.96        11.00 o                         
  -6   9   4         13.25         10.62         4.39 o                         
  -5   9   4         92.20         83.77         4.70 o                         
  -4   9   4         10.84         13.02         2.03 o                         
  -3   9   4          5.10          0.08         1.58 o                         
  -2   9   4          7.55          7.34         1.68 o                         
  -1   9   4        536.57        536.38         6.89 o                         
   0   9   4        238.39        234.01         9.67 o                         
   1   9   4          2.00          0.30         1.18 o                         
   2   9   4        143.16        137.73         2.96 o                         
   3   9   4        290.03        261.13         9.42 o                         
   4   9   4          0.60          0.26         2.95 o                         
   5   9   4         20.58         19.78         4.91 o                         
   6   9   4         13.59         11.17         6.22 o                         
  -5  10   4          5.60         41.81        27.83 o                         
  -4  10   4          0.03          1.00         4.09 o                         
  -3  10   4          0.00          2.10         1.89 o                         
  -2  10   4         27.80         25.49         2.04 o                         
  -1  10   4          4.94          2.41         1.61 o                         
   0  10   4        210.18        199.31         7.15 o                         
   1  10   4        191.64        189.21         6.62 o                         
   2  10   4         29.37         26.48         2.74 o                         
   3  10   4        217.03        182.73        19.60 o                         
   4  10   4         23.47         13.87         6.04 o                         
   5  10   4         47.53         35.61         6.33 o                         
  -4  11   4          3.77         12.76         4.02 o                         
  -3  11   4         18.25         22.84         2.43 o                         
  -2  11   4          0.66         -1.12         2.54 o                         
  -1  11   4          4.52          4.21         2.35 o                         
   0  11   4          0.67          3.13         3.81 o                         
   1  11   4         11.26         12.41         2.41 o                         
   2  11   4         32.95         22.30         4.34 o                         
   3  11   4         37.95         28.50         7.42 o                         
   4  11   4          0.96          6.70         4.67 o                         
  -3  12   4          1.76          8.91         9.80 o                         
  -2  12   4         50.37         51.10         2.86 o                         
  -1  12   4         55.75         63.44         8.49 o                         
   0  12   4          1.90          3.84         4.80 o                         
   1  12   4          6.77         10.21         3.36 o                         
   2  12   4          1.37          2.81         3.97 o                         
   3  12   4          3.44          9.01         2.42 o                         
  -7   0   5          0.69          6.32         4.63 o                         
  -5   0   5        332.13        330.48         4.23 o                         
  -3   0   5       8109.91       8730.47       307.80 o                         
  -1   0   5       8049.78       8654.88        30.49 o                         
   1   0   5      20660.85      20294.28       202.18 o                         
   3   0   5         71.54         72.25         2.29 o                         
   5   0   5          1.16          2.87         1.55 o                         
   7   0   5         65.15         49.18         3.88 o                         
  -8   1   5         18.03         16.55         4.31 o                         
  -7   1   5         27.66         24.57         2.47 o                         
  -6   1   5          1.85          5.01         1.60 o                         
  -5   1   5         17.90         22.32         1.64 o                         
  -4   1   5         27.69         30.63         2.92 o                         
  -3   1   5         54.85         59.92         2.48 o                         
  -2   1   5        145.28        121.64         1.53 o                         
  -1   1   5          4.90         12.36         1.03 o                         
   0   1   5       3394.49       3245.88        50.63 o                         
   1   1   5      10266.54      10399.33        64.65 o                         
   2   1   5        528.10        533.49         4.33 o                         
   3   1   5         12.50          7.66         0.73 o                         
   4   1   5        852.64        866.33         6.19 o                         
   5   1   5          4.02          5.79         1.07 o                         
   6   1   5        124.08        123.75         5.82 o                         
   7   1   5         37.17         33.92         1.83 o                         
   8   1   5          2.95          3.92         1.96 o                         
  -8   2   5         57.63         58.91         8.91 o                         
  -7   2   5          2.36          0.62         2.26 o                         
  -6   2   5         10.92         18.31         2.85 o                         
  -5   2   5          3.22          6.03         1.00 o                         
  -4   2   5         51.70         47.81         1.35 o                         
  -3   2   5        149.94        165.38         1.56 o                         
  -2   2   5         55.85         58.36         2.88 o                         
  -1   2   5       5424.75       5217.16        37.06 o                         
   0   2   5         76.05         67.44         2.12 o                         
   1   2   5       2042.43       2233.07        34.74 o                         
   2   2   5        100.16        100.17         2.11 o                         
   3   2   5          9.10         17.46         1.81 o                         
   4   2   5        107.65        103.01         1.98 o                         
   5   2   5         23.26         25.97         1.41 o                         
   6   2   5          6.73          7.37         1.77 o                         
   7   2   5          0.07         -1.05         1.80 o                         
   8   2   5         64.83         56.55         8.57 o                         
  -8   3   5         23.99         25.04         4.59 o                         
  -7   3   5         27.76         31.19         3.31 o                         
  -6   3   5          7.23          9.19         1.85 o                         
  -5   3   5        181.63        184.30         2.24 o                         
  -4   3   5        195.44        197.02         1.99 o                         
  -3   3   5         44.56         46.28         1.70 o                         
  -2   3   5         45.44         46.80         1.25 o                         
  -1   3   5        139.37        146.89         2.06 o                         
   0   3   5       1040.25       1023.91        12.66 o                         
   1   3   5        139.79        139.78         2.51 o                         
   2   3   5          1.35          4.45         0.56 o                         
   3   3   5        241.53        253.76         2.27 o                         
   4   3   5         52.41         59.42         4.15 o                         
   5   3   5          3.58          5.84         1.27 o                         
   6   3   5          0.15         -0.01         1.32 o                         
   7   3   5          4.06          0.01         1.55 o                         
   8   3   5          0.13         -2.85         2.85 o                         
  -8   4   5         26.36         31.91         6.32 o                         
  -7   4   5         87.34         93.29         5.62 o                         
  -6   4   5        773.92        732.52        44.14 o                         
  -5   4   5         82.10         91.92         4.69 o                         
  -4   4   5          1.64          4.57         0.78 o                         
  -3   4   5        428.76        418.63         5.99 o                         
  -2   4   5          4.66          0.65         0.71 o                         
  -1   4   5        190.24        206.98         5.98 o                         
   0   4   5         25.47         27.62         0.88 o                         
   1   4   5        149.96        152.95         4.04 o                         
   2   4   5       1667.43       1850.78        22.29 o                         
   3   4   5         19.12         18.88         0.90 o                         
   4   4   5        535.61        513.69         3.03 o                         
   5   4   5          4.56          4.60         1.15 o                         
   6   4   5         70.85         58.93         2.06 o                         
   7   4   5         52.31         62.06         4.40 o                         
   8   4   5         90.50         71.21        10.19 o                         
  -8   5   5         61.26         76.72        10.08 o                         
  -7   5   5        142.91        164.64        15.41 o                         
  -6   5   5          7.64          7.48         2.21 o                         
  -5   5   5         80.95         91.25         7.32 o                         
  -4   5   5         70.19         68.93         3.65 o                         
  -3   5   5          2.01          2.38         0.98 o                         
  -2   5   5        788.59        930.15        19.42 o                         
  -1   5   5       1305.47       1476.65        43.50 o                         
   0   5   5        942.68        998.07        11.54 o                         
   1   5   5        242.44        243.77         2.00 o                         
   2   5   5          0.04          2.52         0.67 o                         
   3   5   5         41.77         46.52         1.90 o                         
   4   5   5        161.42        167.41         2.20 o                         
   5   5   5        206.62        207.61         2.62 o                         
   6   5   5         23.86         19.57         1.50 o                         
   7   5   5          2.88          8.63         3.35 o                         
  -7   6   5          0.93         -0.21         4.52 o                         
  -6   6   5         21.98         22.81         1.98 o                         
  -5   6   5         91.79         87.94         3.30 o                         
  -4   6   5         26.13         25.23         1.78 o                         
  -3   6   5          0.08          0.75         1.07 o                         
  -2   6   5        157.84        178.04         2.60 o                         
  -1   6   5         22.39         25.92         1.76 o                         
   0   6   5         45.54         56.89         1.81 o                         
   1   6   5        133.63        136.86         1.81 o                         
   2   6   5        131.72        124.11         3.28 o                         
   3   6   5         19.25         28.03         1.36 o                         
   4   6   5         13.75         11.90         1.13 o                         
   5   6   5          6.61          8.46         1.49 o                         
   6   6   5         28.14         12.15         1.41 o                         
   7   6   5         15.80         16.64         2.03 o                         
  -7   7   5         40.11         44.16         4.24 o                         
  -6   7   5          0.76          6.94         1.95 o                         
  -5   7   5          3.79          3.64         2.68 o                         
  -4   7   5         69.92         64.69         2.93 o                         
  -3   7   5         29.97         29.54         1.60 o                         
  -2   7   5        184.55        188.48         3.04 o                         
  -1   7   5        480.20        491.55         6.70 o                         
   0   7   5         23.80         28.86         2.10 o                         
   1   7   5         73.18         73.12         1.70 o                         
   2   7   5         87.46         84.61         2.13 o                         
   3   7   5         98.73         96.84         2.99 o                         
   4   7   5          0.73          2.36         1.15 o                         
   5   7   5          6.59          3.18         2.52 o                         
   6   7   5         35.49         26.78         4.62 o                         
   7   7   5         38.31         43.30         7.37 o                         
  -6   8   5          0.23         -2.72         2.72 o                         
  -5   8   5          0.25         -1.87         1.87 o                         
  -4   8   5         99.00         95.04         3.38 o                         
  -3   8   5        124.52        106.58         6.94 o                         
  -2   8   5         28.37         30.86         1.85 o                         
  -1   8   5        309.70        335.25         4.85 o                         
   0   8   5        164.71        158.35         5.47 o                         
   1   8   5        124.72        126.73         3.14 o                         
   2   8   5         86.59         89.38         2.67 o                         
   3   8   5         72.79         64.79         2.31 o                         
   4   8   5          0.01          3.08         3.47 o                         
   5   8   5          5.79          0.96         3.44 o                         
   6   8   5          1.99          2.95         4.18 o                         
  -6   9   5        144.02        183.97        29.13 o                         
  -5   9   5          1.85         -2.40         2.41 o                         
  -4   9   5        161.00        161.59         5.80 o                         
  -3   9   5         16.66         15.86         1.65 o                         
  -2   9   5        106.73        101.31         6.96 o                         
  -1   9   5         52.04         70.83         4.39 o                         
   0   9   5          1.57          1.32         1.02 o                         
   1   9   5        102.24        104.75         4.00 o                         
   2   9   5        131.17        139.37         5.50 o                         
   3   9   5          0.64          2.55         2.49 o                         
   4   9   5         23.56         16.15         4.76 o                         
   5   9   5          7.29         20.63         9.26 o                         
   6   9   5          1.30         10.41         9.14 o                         
  -5  10   5          1.31         -0.01         9.53 o                         
  -4  10   5          8.30          8.89         2.11 o                         
  -3  10   5        130.87        153.60         9.77 o                         
  -2  10   5         30.55         27.70         2.11 o                         
  -1  10   5          1.70          3.92         3.21 o                         
   0  10   5        194.77        205.12         4.57 o                         
   1  10   5         20.69         24.49         1.39 o                         
   2  10   5         93.44         72.12         6.94 o                         
   3  10   5         81.34         73.12        11.97 o                         
   4  10   5          9.62         11.12         2.72 o                         
   5  10   5          0.56          6.23         2.78 o                         
  -4  11   5          0.20         -1.20         5.33 o                         
  -3  11   5         11.16         11.27         5.15 o                         
  -2  11   5        107.33        116.32         7.41 o                         
  -1  11   5         33.46         28.96         3.38 o                         
   0  11   5        117.98        123.89         7.92 o                         
   1  11   5        112.52        104.89        12.67 o                         
   2  11   5         14.37         11.44         2.37 o                         
   3  11   5          8.75          6.15         2.65 o                         
   4  11   5          2.56          8.66         6.05 o                         
  -3  12   5          5.01          2.22         3.96 o                         
  -2  12   5         14.44         14.40         5.42 o                         
  -1  12   5          1.15          9.65         6.44 o                         
   0  12   5         14.75         11.97         7.18 o                         
   1  12   5         30.82         28.04         3.98 o                         
   2  12   5         40.34         34.46         6.16 o                         
  -8   0   6        149.88        155.40        28.03 o                         
  -6   0   6        363.89        331.61        11.49 o                         
  -4   0   6         18.98         28.82         1.80 o                         
  -2   0   6       5802.53       5657.10        13.65 o                         
   0   0   6      28597.29      28289.56       171.60 o                         
   2   0   6        809.92        781.12        10.07 o                         
   4   0   6       3104.21       3186.82        39.33 o                         
   6   0   6        130.80        129.15         7.65 o                         
   8   0   6         25.27         18.86         6.07 o                         
  -8   1   6          1.36          8.33         7.79 o                         
  -7   1   6          2.58          4.69         2.09 o                         
  -6   1   6        240.78        249.56         8.41 o                         
  -5   1   6         17.06         19.34         2.68 o                         
  -4   1   6         88.28         93.87         1.95 o                         
  -3   1   6       1015.13       1168.40         6.80 o                         
  -2   1   6        201.88        211.87         2.50 o                         
  -1   1   6       4181.02       4304.90        27.44 o                         
   0   1   6        517.05        527.55         3.94 o                         
   1   1   6       5850.39       5811.92        54.35 o                         
   2   1   6        448.98        437.48         2.66 o                         
   3   1   6       1015.88        961.55         4.79 o                         
   4   1   6        179.17        178.03         4.02 o                         
   5   1   6         59.58         59.24         2.49 o                         
   6   1   6          9.21          9.43         1.32 o                         
   7   1   6          8.15          3.76         1.59 o                         
   8   1   6          0.31         -1.96         1.96 o                         
  -8   2   6         10.95          9.91         2.39 o                         
  -7   2   6          1.57          3.97         2.30 o                         
  -6   2   6         98.95        100.02         4.25 o                         
  -5   2   6        694.53        699.91         4.33 o                         
  -4   2   6        935.06        966.01         6.67 o                         
  -3   2   6        104.07        100.97         1.38 o                         
  -2   2   6        191.66        157.18         1.50 o                         
  -1   2   6        102.61         88.45         2.25 o                         
   0   2   6         87.66         59.67         1.15 o                         
   1   2   6        156.87        163.47         2.42 o                         
   2   2   6        220.88        262.43         3.50 o                         
   3   2   6        266.12        272.25         2.38 o                         
   4   2   6        286.78        286.39         5.63 o                         
   5   2   6        112.38        124.56         2.98 o                         
   6   2   6         31.73         27.30         1.63 o                         
   7   2   6          2.85          4.09         1.86 o                         
   8   2   6          3.90          3.45         3.24 o                         
  -8   3   6          4.69         -2.07         2.07 o                         
  -7   3   6         45.49         53.24         5.48 o                         
  -6   3   6         13.93         23.89         5.49 o                         
  -5   3   6        170.95        172.87         2.34 o                         
  -4   3   6        363.51        360.30         8.12 o                         
  -3   3   6          0.01          0.54         0.69 o                         
  -2   3   6        391.48        394.96         4.33 o                         
  -1   3   6        387.77        386.72         2.59 o                         
   0   3   6         34.07         37.11         1.61 o                         
   1   3   6       1265.28       1231.17        14.70 o                         
   2   3   6        405.10        412.26         1.91 o                         
   3   3   6          6.10         10.10         0.79 o                         
   4   3   6        117.23        108.10         2.67 o                         
   5   3   6          0.12          1.62         1.23 o                         
   6   3   6          5.58          8.35         1.46 o                         
   7   3   6         33.95         35.77         2.01 o                         
   8   3   6         28.33         40.20         8.47 o                         
  -8   4   6         37.54         33.88         7.79 o                         
  -7   4   6          1.49         -0.15         1.38 o                         
  -6   4   6         38.68         42.37         6.71 o                         
  -5   4   6       2787.16       2961.23        26.51 o                         
  -4   4   6         79.46         79.34         2.86 o                         
  -3   4   6        190.25        197.75         4.63 o                         
  -2   4   6        369.93        417.59         9.62 o                         
  -1   4   6        408.82        469.45        14.02 o                         
   0   4   6        339.84        338.94         4.14 o                         
   1   4   6          5.38          3.38         1.20 o                         
   2   4   6       2576.00       2589.79        32.80 o                         
   3   4   6        170.93        153.10         1.75 o                         
   4   4   6        201.53        213.36         2.29 o                         
   5   4   6        518.74        502.92        19.03 o                         
   6   4   6         66.79         67.65         3.03 o                         
   7   4   6        141.50        153.20         7.07 o                         
   8   4   6          0.42         -2.54         2.54 o                         
  -7   5   6          7.02          4.34         2.58 o                         
  -6   5   6        213.29        197.76        20.01 o                         
  -5   5   6         52.11         51.11         2.55 o                         
  -4   5   6         16.30         17.10         1.71 o                         
  -3   5   6        356.08        345.47        12.34 o                         
  -2   5   6         49.31         48.44         1.67 o                         
  -1   5   6         12.02         16.21         1.10 o                         
   0   5   6         61.79         65.80         1.56 o                         
   1   5   6         21.15         17.71         0.88 o                         
   2   5   6       2380.95       2378.05        25.28 o                         
   3   5   6        441.26        444.89         2.66 o                         
   4   5   6        215.05        204.51         3.53 o                         
   5   5   6         17.39         15.61         1.30 o                         
   6   5   6          7.78          6.79         1.47 o                         
   7   5   6         40.90         40.41         5.53 o                         
  -7   6   6         93.54         91.92         8.66 o                         
  -6   6   6          7.63         12.21         2.14 o                         
  -5   6   6        194.85        202.70         3.81 o                         
  -4   6   6          9.24          8.85         2.64 o                         
  -3   6   6          9.95         11.19         2.06 o                         
  -2   6   6          2.10          2.99         1.84 o                         
  -1   6   6        254.93        253.84         7.19 o                         
   0   6   6         84.04         99.36         1.50 o                         
   1   6   6        140.86        143.98         1.84 o                         
   2   6   6        247.96        267.00         2.38 o                         
   3   6   6        914.39        886.47         7.11 o                         
   4   6   6         65.37         57.92         1.92 o                         
   5   6   6         69.62         60.61         2.29 o                         
   6   6   6          0.06          1.24         2.17 o                         
   7   6   6          1.85          2.60         5.34 o                         
  -7   7   6         34.70         47.45         7.32 o                         
  -6   7   6          1.24          5.31         2.01 o                         
  -5   7   6         76.81         84.00         4.99 o                         
  -4   7   6          2.24          1.62         1.51 o                         
  -3   7   6         93.66        112.66         5.90 o                         
  -2   7   6         45.04         48.10         2.15 o                         
  -1   7   6        170.53        184.80         2.87 o                         
   0   7   6        279.63        300.55         6.80 o                         
   1   7   6        126.79        133.75         1.95 o                         
   2   7   6        328.21        333.86         2.79 o                         
   3   7   6         70.05         77.35         6.02 o                         
   4   7   6         81.79         85.55         3.78 o                         
   5   7   6         54.49         48.53         5.79 o                         
   6   7   6          0.47         -2.18         2.18 o                         
   7   7   6         16.20         18.83         2.43 o                         
  -6   8   6         11.46         10.68         4.06 o                         
  -5   8   6         24.69         23.32         2.23 o                         
  -4   8   6         18.26         14.31         2.33 o                         
  -3   8   6          0.04         -0.65         1.36 o                         
  -2   8   6          5.05          2.56         1.50 o                         
  -1   8   6         51.62         48.09         2.32 o                         
   0   8   6        685.06        669.57        14.10 o                         
   1   8   6        158.72        174.85         3.64 o                         
   2   8   6          7.36          8.54         1.09 o                         
   3   8   6          1.42          1.17         1.96 o                         
   4   8   6         36.28         34.21         2.32 o                         
   5   8   6         15.28          9.50         3.01 o                         
   6   8   6          0.37          1.81         5.52 o                         
  -6   9   6        104.73        134.41         8.52 o                         
  -5   9   6         19.33         10.10         3.85 o                         
  -4   9   6        116.76        116.51         5.69 o                         
  -3   9   6         35.64         38.11         2.17 o                         
  -2   9   6         79.86         64.41         4.79 o                         
  -1   9   6       1252.78       1295.26        14.08 o                         
   0   9   6         80.15         83.55         3.24 o                         
   1   9   6         50.50         63.23         4.07 o                         
   2   9   6         44.07         51.63         2.67 o                         
   3   9   6        100.74         92.38        10.24 o                         
   4   9   6          6.01          2.17         2.78 o                         
   5   9   6          0.56          5.57         4.41 o                         
   6   9   6          5.24         -3.02         4.77 o                         
  -5  10   6         89.23        101.17        17.60 o                         
  -4  10   6          0.44         -0.92         2.34 o                         
  -3  10   6         36.12         39.30         2.81 o                         
  -2  10   6          1.55          0.20         4.28 o                         
  -1  10   6         55.60         48.56         5.64 o                         
   0  10   6         39.53         42.38         2.71 o                         
   1  10   6        126.76        126.73         5.10 o                         
   2  10   6         98.19         95.35        12.23 o                         
   3  10   6         36.18         29.71         7.18 o                         
   4  10   6          0.33          9.33         5.10 o                         
   5  10   6         16.50         12.52         8.10 o                         
  -4  11   6          0.51         -3.12         3.12 o                         
  -3  11   6          5.88          8.31         4.30 o                         
  -2  11   6          0.24         -3.04         3.04 o                         
  -1  11   6          0.88          0.03         1.67 o                         
   0  11   6          2.91          2.06         1.40 o                         
   1  11   6          3.06          0.53         2.92 o                         
   2  11   6         70.02         54.87         5.60 o                         
   3  11   6          6.53          4.55         5.08 o                         
   4  11   6          1.26          7.18         4.69 o                         
  -2  12   6         11.34         13.00         5.44 o                         
  -1  12   6          1.45          3.22         4.40 o                         
   0  12   6         10.55          6.94         5.43 o                         
   1  12   6          0.83          2.52         2.32 o                         
   2  12   6         20.47         27.78         2.70 o                         
  -7   0   7        171.02        163.54         8.70 o                         
  -5   0   7         43.72         42.06         2.70 o                         
  -3   0   7        134.59        149.89         2.47 o                         
  -1   0   7       3283.91       3297.23        16.54 o                         
   1   0   7       5035.80       4727.79        67.28 o                         
   3   0   7         38.97         46.45         3.35 o                         
   5   0   7          7.05          8.23         1.69 o                         
   7   0   7         12.03          5.21         2.79 o                         
  -8   1   7          0.09         -2.04         2.04 o                         
  -7   1   7          0.00         -1.10         1.51 o                         
  -6   1   7         68.83         51.17         2.16 o                         
  -5   1   7          2.13          1.16         1.00 o                         
  -4   1   7          2.83          5.08         0.84 o                         
  -3   1   7        135.03        151.46         5.95 o                         
  -2   1   7       2974.10       3233.30        52.79 o                         
  -1   1   7       1891.88       1889.72        11.86 o                         
   0   1   7       4645.08       4743.01        22.18 o                         
   1   1   7          3.59          8.94         2.00 o                         
   2   1   7         10.10         10.68         0.76 o                         
   3   1   7         33.14         35.93         1.23 o                         
   4   1   7        213.48        223.41         2.26 o                         
   5   1   7          0.28         -0.36         1.05 o                         
   6   1   7         33.40         30.46         1.70 o                         
   7   1   7          0.03          1.11         2.21 o                         
   8   1   7          2.16          2.60         4.76 o                         
  -8   2   7         21.02         16.66         4.33 o                         
  -7   2   7         18.17         23.54         1.89 o                         
  -6   2   7         80.56         82.84         2.72 o                         
  -5   2   7         17.32         18.80         1.26 o                         
  -4   2   7          3.93          5.76         1.18 o                         
  -3   2   7         26.24         24.07         1.13 o                         
  -2   2   7       1382.90       1450.23        11.55 o                         
  -1   2   7       2019.60       1984.60         9.65 o                         
   0   2   7        620.07        581.79        18.87 o                         
   1   2   7        234.63        234.82         2.63 o                         
   2   2   7        101.55         88.65         3.43 o                         
   3   2   7        345.72        328.63         2.42 o                         
   4   2   7         46.66         47.67         2.13 o                         
   5   2   7         13.40         12.74         1.35 o                         
   6   2   7        100.97         90.67         2.70 o                         
   7   2   7        192.76        189.68         7.31 o                         
   8   2   7          8.70          6.70         2.97 o                         
  -8   3   7         18.60         10.74         3.18 o                         
  -7   3   7          2.73         -1.14         2.02 o                         
  -6   3   7          1.03          0.11         1.10 o                         
  -5   3   7        187.63        196.86         2.36 o                         
  -4   3   7         55.94         65.43         5.33 o                         
  -3   3   7       1036.65        978.72        18.31 o                         
  -2   3   7          0.02          0.97         0.74 o                         
  -1   3   7        101.94         96.76         1.38 o                         
   0   3   7       1342.67       1300.27        11.99 o                         
   1   3   7         58.19         58.06         2.24 o                         
   2   3   7       1958.75       2035.47        14.98 o                         
   3   3   7          6.47          8.23         1.11 o                         
   4   3   7        212.64        221.44         2.59 o                         
   5   3   7         87.63         86.41         2.70 o                         
   6   3   7         20.08         16.58         1.80 o                         
   7   3   7         57.43         54.07         4.92 o                         
   8   3   7         58.86         61.15         7.41 o                         
  -8   4   7          1.73         -2.16         2.16 o                         
  -7   4   7         24.45         20.30         2.46 o                         
  -6   4   7        147.36        142.34        11.38 o                         
  -5   4   7        232.11        247.61        11.75 o                         
  -4   4   7        205.93        215.95         3.16 o                         
  -3   4   7        145.27        135.51         2.37 o                         
  -2   4   7        799.54        962.93        23.29 o                         
  -1   4   7        538.74        559.80         8.96 o                         
   0   4   7         77.01         95.67         1.27 o                         
   1   4   7        166.30        174.68         1.53 o                         
   2   4   7        167.15        149.13         3.55 o                         
   3   4   7          0.40          0.62         0.72 o                         
   4   4   7        834.13        831.49         4.10 o                         
   5   4   7         32.70         37.81         1.56 o                         
   6   4   7         68.35         69.70         2.45 o                         
   7   4   7        133.81        118.56        10.77 o                         
   8   4   7          0.79         -1.39         3.91 o                         
  -7   5   7          0.04          0.15         2.15 o                         
  -6   5   7         67.09         62.10         2.66 o                         
  -5   5   7         55.50         65.63         3.37 o                         
  -4   5   7        919.32        946.82         9.50 o                         
  -3   5   7        257.63        298.62         3.94 o                         
  -2   5   7        458.75        500.45        12.61 o                         
  -1   5   7         50.90         60.26         1.84 o                         
   0   5   7         26.40         25.77         0.95 o                         
   1   5   7         26.15         19.12         1.38 o                         
   2   5   7          0.36          2.31         1.25 o                         
   3   5   7         16.41         15.17         1.20 o                         
   4   5   7          1.79          1.18         0.97 o                         
   5   5   7        453.59        456.42         4.33 o                         
   6   5   7          4.99          6.35         1.37 o                         
   7   5   7         15.05          9.74         3.70 o                         
  -7   6   7         16.39         28.01         3.71 o                         
  -6   6   7         31.66         27.93         2.51 o                         
  -5   6   7         70.60         67.53         3.14 o                         
  -4   6   7        732.73        723.94        23.82 o                         
  -3   6   7         37.95         45.80         1.93 o                         
  -2   6   7          6.09          5.90         1.28 o                         
  -1   6   7        289.33        302.76         4.39 o                         
   0   6   7         95.21        109.46         2.62 o                         
   1   6   7         32.23         39.46         2.11 o                         
   2   6   7        472.36        430.35         7.95 o                         
   3   6   7          5.58          3.04         1.08 o                         
   4   6   7          0.02          1.57         0.99 o                         
   5   6   7        100.02         98.69         5.34 o                         
   6   6   7         18.88         19.09         2.62 o                         
   7   6   7          0.01         -2.50         3.61 o                         
  -7   7   7         17.74         21.50         4.00 o                         
  -6   7   7         18.05         21.41         3.90 o                         
  -5   7   7         14.08         14.79         2.31 o                         
  -4   7   7         47.98         61.28         2.89 o                         
  -3   7   7         22.41         21.79         1.75 o                         
  -2   7   7         15.12         14.73         1.50 o                         
  -1   7   7          0.21         -1.17         1.17 o                         
   0   7   7        554.33        554.70         8.06 o                         
   1   7   7        203.20        200.12         2.17 o                         
   2   7   7         66.35         60.38         1.98 o                         
   3   7   7         95.12         86.57         4.21 o                         
   4   7   7         12.93         15.26         1.18 o                         
   5   7   7         17.62         18.47         2.88 o                         
   6   7   7          6.47          1.25         3.06 o                         
   7   7   7         25.52         30.82         4.05 o                         
  -6   8   7         53.32         39.79         6.77 o                         
  -5   8   7         17.04         17.82         2.25 o                         
  -4   8   7        122.31        123.24         6.63 o                         
  -3   8   7        191.64        189.37        12.06 o                         
  -2   8   7        116.75        111.78         7.00 o                         
  -1   8   7         55.18         63.97         2.64 o                         
   0   8   7         24.89         31.83         1.74 o                         
   1   8   7        971.66       1020.85        13.16 o                         
   2   8   7         67.31         60.87         3.52 o                         
   3   8   7         36.63         31.35         2.65 o                         
   4   8   7        113.77         97.69         4.33 o                         
   5   8   7          1.83          0.37         2.04 o                         
   6   8   7          3.41         10.24         3.47 o                         
  -6   9   7         36.43         32.04         9.30 o                         
  -5   9   7         47.01         51.97         7.22 o                         
  -4   9   7         66.27         62.93         7.90 o                         
  -3   9   7         21.03         20.99         2.01 o                         
  -2   9   7          0.21          3.24         2.16 o                         
  -1   9   7         31.43         43.02         5.14 o                         
   0   9   7        244.67        256.33         5.35 o                         
   1   9   7       1169.54       1189.31        24.50 o                         
   2   9   7        469.69        445.31        20.99 o                         
   3   9   7         38.76         32.48         5.19 o                         
   4   9   7          4.11          1.66         2.17 o                         
   5   9   7          1.67          5.74         4.14 o                         
  -5  10   7          0.00          0.42         9.12 o                         
  -4  10   7          0.00         -0.56         4.17 o                         
  -3  10   7          3.48          8.31         4.19 o                         
  -2  10   7          0.51          1.25         2.65 o                         
  -1  10   7          1.58          1.01         1.70 o                         
   0  10   7        142.22        157.46         4.38 o                         
   1  10   7        105.04         99.77         7.81 o                         
   2  10   7         46.68         57.62         5.41 o                         
   3  10   7        110.00         77.03        16.07 o                         
   4  10   7          1.04          3.06         3.41 o                         
   5  10   7          2.95         -3.63         3.63 o                         
  -4  11   7          0.05         -1.40         5.93 o                         
  -3  11   7          1.45          8.79         3.08 o                         
  -2  11   7          0.81          4.27         2.23 o                         
  -1  11   7          0.15          5.32         1.72 o                         
   0  11   7          3.39          2.44         2.66 o                         
   1  11   7         37.12         35.03         3.66 o                         
   2  11   7         20.47         14.02         3.20 o                         
   3  11   7         21.46         45.73        15.60 o                         
   4  11   7          4.28          6.63         4.11 o                         
  -2  12   7         51.38         63.78        19.32 o                         
  -1  12   7          0.51          8.53         8.62 o                         
   0  12   7          9.53          5.47         4.04 o                         
   1  12   7          0.34          4.86         5.36 o                         
   2  12   7         29.62         30.44         4.36 o                         
  -8   0   8         56.77         52.91         3.53 o                         
  -6   0   8         47.59         37.08         3.47 o                         
  -4   0   8         85.59         94.83         2.57 o                         
  -2   0   8       4560.84       4794.25        16.36 o                         
   0   0   8       4436.07       4500.18         8.14 o                         
   2   0   8       2458.51       2409.50         6.14 o                         
   4   0   8        409.92        408.11        14.28 o                         
   6   0   8         84.90         76.44         5.79 o                         
   8   0   8          3.13          0.66         3.01 o                         
  -8   1   8          6.09          1.07         2.16 o                         
  -7   1   8          1.14          0.21         1.52 o                         
  -6   1   8          0.69          0.43         1.24 o                         
  -5   1   8        127.34        140.30         2.39 o                         
  -4   1   8        637.53        591.86         7.09 o                         
  -3   1   8        257.12        261.36         3.81 o                         
  -2   1   8        259.45        334.64         3.39 o                         
  -1   1   8         89.06         81.71         1.66 o                         
   0   1   8        514.11        546.43         3.97 o                         
   1   1   8        436.69        410.59         3.97 o                         
   2   1   8        866.51        866.53         4.76 o                         
   3   1   8        851.69        883.04         4.60 o                         
   4   1   8          6.44          5.88         0.99 o                         
   5   1   8         10.38         12.30         1.20 o                         
   6   1   8         32.78         35.22         1.96 o                         
   7   1   8         65.97         63.71         2.87 o                         
   8   1   8          0.15         -3.45         3.45 o                         
  -8   2   8          3.39         -1.86         1.86 o                         
  -7   2   8         19.84         17.85         1.86 o                         
  -6   2   8         74.82         72.05         2.86 o                         
  -5   2   8          3.69          3.59         0.94 o                         
  -4   2   8         18.11         20.69         1.07 o                         
  -3   2   8        153.39        135.03         1.80 o                         
  -2   2   8        922.52       1017.01         3.96 o                         
  -1   2   8          5.50          6.43         0.81 o                         
   0   2   8          5.28          9.20         1.14 o                         
   1   2   8        518.29        481.72         4.24 o                         
   2   2   8        734.12        735.05         9.07 o                         
   3   2   8        397.69        385.72         6.18 o                         
   4   2   8        194.34        198.29         2.52 o                         
   5   2   8          1.03          2.91         1.32 o                         
   6   2   8         53.77         53.17         2.33 o                         
   7   2   8         69.75         65.88         5.21 o                         
   8   2   8         17.75         17.57         5.27 o                         
  -8   3   8         29.13         26.00         6.46 o                         
  -7   3   8          0.51         -2.25         2.25 o                         
  -6   3   8        467.90        479.99         7.79 o                         
  -5   3   8       1724.59       1768.43        11.81 o                         
  -4   3   8         62.78         59.53         2.67 o                         
  -3   3   8         38.52         40.80         2.65 o                         
  -2   3   8        261.02        288.90         2.67 o                         
  -1   3   8          0.00         -0.36         0.54 o                         
   0   3   8         81.05         73.96         1.38 o                         
   1   3   8         22.74         21.84         2.86 o                         
   2   3   8        420.36        392.47         6.08 o                         
   3   3   8        110.12        109.11         2.57 o                         
   4   3   8         18.15         26.93         1.70 o                         
   5   3   8        276.52        278.81         9.24 o                         
   6   3   8         54.39         56.83         2.63 o                         
   7   3   8        212.21        208.15         4.58 o                         
   8   3   8          0.14          3.23         7.53 o                         
  -8   4   8         11.96          3.24         4.38 o                         
  -7   4   8         16.59         14.94         2.12 o                         
  -6   4   8        171.66        182.06         5.58 o                         
  -5   4   8        260.98        263.30         4.79 o                         
  -4   4   8        375.47        376.57         6.11 o                         
  -3   4   8        290.99        288.01         9.76 o                         
  -2   4   8        170.07        161.32         4.24 o                         
  -1   4   8        683.36        735.76         9.93 o                         
   0   4   8         66.30         62.38         1.59 o                         
   1   4   8        131.93        132.81         2.67 o                         
   2   4   8        124.82        118.95         2.38 o                         
   3   4   8        806.60        820.83         6.04 o                         
   4   4   8         11.50         12.67         1.10 o                         
   5   4   8         24.01         21.49         1.32 o                         
   6   4   8          0.69         -1.44         1.48 o                         
   7   4   8        183.31        184.60        15.44 o                         
  -7   5   8         98.54        101.74         8.65 o                         
  -6   5   8         81.75         78.32         3.70 o                         
  -5   5   8         41.30         50.33         2.86 o                         
  -4   5   8       1996.69       2106.01        28.57 o                         
  -3   5   8         81.43         80.47         2.39 o                         
  -2   5   8        515.84        518.74         9.66 o                         
  -1   5   8        651.63        758.10        15.16 o                         
   0   5   8         68.23         73.48         1.45 o                         
   1   5   8        206.80        176.28         1.63 o                         
   2   5   8        453.31        453.54         3.05 o                         
   3   5   8          1.01          1.05         0.96 o                         
   4   5   8          8.04         10.98         1.36 o                         
   5   5   8          0.50          0.68         1.13 o                         
   6   5   8         30.15         20.99         1.47 o                         
   7   5   8          1.41          4.08         1.84 o                         
  -7   6   8         32.09         35.66         7.54 o                         
  -6   6   8         32.45         29.66         2.17 o                         
  -5   6   8         37.52         38.20         2.32 o                         
  -4   6   8        811.32        848.35        19.73 o                         
  -3   6   8         12.15         18.36         1.59 o                         
  -2   6   8         16.66         19.67         1.41 o                         
  -1   6   8        119.84        100.83         3.49 o                         
   0   6   8         47.25         49.49         1.37 o                         
   1   6   8         84.88         82.96         3.34 o                         
   2   6   8          0.32          0.83         1.19 o                         
   3   6   8        510.72        479.53         4.20 o                         
   4   6   8        233.64        224.53         6.20 o                         
   5   6   8          6.13          7.36         1.22 o                         
   6   6   8          0.85         -1.61         1.61 o                         
   7   6   8          2.67          5.00         3.83 o                         
  -7   7   8          5.48          2.54         3.89 o                         
  -6   7   8         11.74         18.83         6.46 o                         
  -5   7   8         80.81         90.00         4.74 o                         
  -4   7   8       1106.33       1130.05        38.87 o                         
  -3   7   8         38.50         40.47         4.60 o                         
  -2   7   8          6.73          6.39         1.39 o                         
  -1   7   8          4.02          1.58         1.33 o                         
   0   7   8         88.90         96.35         1.94 o                         
   1   7   8        226.00        221.98         3.11 o                         
   2   7   8        122.51        125.88         2.17 o                         
   3   7   8        270.64        261.19         3.20 o                         
   4   7   8        179.57        170.24         2.72 o                         
   5   7   8         11.63          9.20         1.45 o                         
   6   7   8         15.84         13.37         3.16 o                         
  -5   8   8         40.53         42.41         3.45 o                         
  -4   8   8         53.27         61.16         4.66 o                         
  -3   8   8        124.50        132.83         9.35 o                         
  -2   8   8          4.28          1.85         1.45 o                         
  -1   8   8         37.12         35.08         2.65 o                         
   0   8   8        130.21        132.84         4.83 o                         
   1   8   8        529.58        531.15         6.88 o                         
   2   8   8        247.71        232.91         5.66 o                         
   3   8   8        104.90         76.73        11.43 o                         
   4   8   8          0.11          2.70         2.31 o                         
   5   8   8          1.24         -1.08         2.74 o                         
   6   8   8          6.02          5.69         3.68 o                         
  -5   9   8         36.06         52.12         5.64 o                         
  -4   9   8         36.09         28.76         2.44 o                         
  -3   9   8         40.35         43.25         2.33 o                         
  -2   9   8        112.28         91.26         6.16 o                         
  -1   9   8        320.92        316.81        10.36 o                         
   0   9   8         63.14         61.72         3.06 o                         
   1   9   8         81.86         95.13         4.70 o                         
   2   9   8          9.95         13.77         1.37 o                         
   3   9   8        129.95        112.65         4.99 o                         
   4   9   8         41.21         31.19         7.05 o                         
   5   9   8          2.19         -0.63         5.96 o                         
  -5  10   8          0.33         -3.95         3.95 o                         
  -4  10   8          0.80         -0.83         3.57 o                         
  -3  10   8          9.83         16.53         3.17 o                         
  -2  10   8         20.57         15.20         2.00 o                         
  -1  10   8         66.37         55.50         5.19 o                         
   0  10   8        129.09        118.47         8.98 o                         
   1  10   8          7.27          7.16         2.95 o                         
   2  10   8         13.29         20.86         5.22 o                         
   3  10   8         13.80         20.36         1.94 o                         
   4  10   8         31.55         28.68         7.62 o                         
  -4  11   8          7.93         -3.30         3.70 o                         
  -3  11   8         23.54         27.34         5.30 o                         
  -2  11   8          0.03          2.43         2.84 o                         
  -1  11   8         41.76         43.48         4.03 o                         
   0  11   8         26.23         30.40         4.71 o                         
   1  11   8         48.48         52.43         9.04 o                         
   2  11   8        102.91        101.80        18.36 o                         
   3  11   8          9.54         11.64         2.20 o                         
  -2  12   8         10.69         11.28         5.57 o                         
  -1  12   8          0.02          5.30         7.44 o                         
   0  12   8          7.72          3.49         2.78 o                         
   1  12   8         24.39         23.82         5.32 o                         
   2  12   8          1.41         11.43         2.96 o                         
  -7   0   9        160.91        149.81         4.53 o                         
  -5   0   9          2.97          1.52         1.50 o                         
  -3   0   9          9.90          4.55         1.32 o                         
  -1   0   9        484.04        419.38         3.90 o                         
   1   0   9       2654.95       2686.73        22.60 o                         
   3   0   9        249.08        236.06         4.35 o                         
   5   0   9          0.01          1.10         1.66 o                         
   7   0   9        111.59        104.77         8.12 o                         
  -8   1   9          0.34         -2.68         2.68 o                         
  -7   1   9        110.67         93.13         4.01 o                         
  -6   1   9        184.64        187.37         3.13 o                         
  -5   1   9         18.13         23.05         2.36 o                         
  -4   1   9        122.76        132.36         2.17 o                         
  -3   1   9         55.32         62.64         1.85 o                         
  -2   1   9         35.49         25.14         1.22 o                         
  -1   1   9       2311.10       2330.09         5.18 o                         
   0   1   9         89.50         74.51         1.83 o                         
   1   1   9          6.86          4.18         0.90 o                         
   2   1   9        174.77        187.74         6.03 o                         
   3   1   9        315.51        290.64         2.69 o                         
   4   1   9          1.75          2.95         0.99 o                         
   5   1   9         49.82         51.29         2.66 o                         
   6   1   9          8.64          9.33         1.53 o                         
   7   1   9          0.01         -0.60         1.68 o                         
   8   1   9         43.51         53.51         4.75 o                         
  -8   2   9          8.46          6.01         2.04 o                         
  -7   2   9         62.34         57.24         5.99 o                         
  -6   2   9         11.50         18.06         1.67 o                         
  -5   2   9         57.77         55.38         2.32 o                         
  -4   2   9         46.37         45.03         1.70 o                         
  -3   2   9        115.52        113.63         1.93 o                         
  -2   2   9         10.03          8.18         0.79 o                         
  -1   2   9         14.56         17.28         0.85 o                         
   0   2   9        735.37        735.93         2.55 o                         
   1   2   9         35.90         37.85         1.44 o                         
   2   2   9        567.03        574.67         6.27 o                         
   3   2   9        541.51        530.43         6.64 o                         
   4   2   9         32.78         31.34         1.51 o                         
   5   2   9        104.93        103.61         2.89 o                         
   6   2   9         12.71         13.33         1.57 o                         
   7   2   9          4.19          2.35         3.20 o                         
   8   2   9          0.04          1.68         7.37 o                         
  -8   3   9          5.94          3.78         2.16 o                         
  -7   3   9         81.56         71.89         7.61 o                         
  -6   3   9         37.41         37.84         1.67 o                         
  -5   3   9         12.92         18.02         1.33 o                         
  -4   3   9          0.17          0.41         0.95 o                         
  -3   3   9        243.72        247.58         2.08 o                         
  -2   3   9        513.33        511.41         4.42 o                         
  -1   3   9        160.38        144.74         1.43 o                         
   0   3   9        994.88       1056.74        12.18 o                         
   1   3   9       1020.74        992.95        10.56 o                         
   2   3   9         86.50         92.90         1.99 o                         
   3   3   9        189.07        178.08         2.18 o                         
   4   3   9        138.14        131.37         2.55 o                         
   5   3   9         19.32         20.18         1.55 o                         
   6   3   9         19.80         17.81         1.78 o                         
   7   3   9          0.96          4.87         3.23 o                         
  -7   4   9         85.25         87.62         3.59 o                         
  -6   4   9         39.76         43.63         2.79 o                         
  -5   4   9        215.92        229.23         6.36 o                         
  -4   4   9          0.15          0.21         1.63 o                         
  -3   4   9          0.84          3.11         1.41 o                         
  -2   4   9        606.39        641.88         7.81 o                         
  -1   4   9        390.19        411.76         4.23 o                         
   0   4   9         26.35         41.45         1.50 o                         
   1   4   9         30.97         34.87         1.45 o                         
   2   4   9        130.10        122.22         2.26 o                         
   3   4   9         54.67         45.41         2.19 o                         
   4   4   9          5.15          6.43         1.03 o                         
   5   4   9         15.47         16.23         1.26 o                         
   6   4   9         59.90         58.74         5.48 o                         
   7   4   9          0.51         -1.34         3.00 o                         
  -7   5   9         11.03          8.49         6.21 o                         
  -6   5   9         48.65         44.53         2.79 o                         
  -5   5   9         24.82         27.48         2.31 o                         
  -4   5   9        343.90        373.36        22.50 o                         
  -3   5   9         70.12         75.79         2.41 o                         
  -2   5   9         42.59         44.23         3.95 o                         
  -1   5   9        305.63        306.94         2.85 o                         
   0   5   9        136.65        143.47         2.58 o                         
   1   5   9         30.30         24.38         1.42 o                         
   2   5   9         17.10         18.27         1.34 o                         
   3   5   9        733.87        706.90         8.28 o                         
   4   5   9         24.57         25.74         1.25 o                         
   5   5   9         27.61         18.50         1.77 o                         
   6   5   9          5.40          1.93         2.16 o                         
   7   5   9          1.41          5.14         3.92 o                         
  -7   6   9         29.98         37.90         7.71 o                         
  -6   6   9        109.94        111.66         8.83 o                         
  -5   6   9         85.57         95.25         3.31 o                         
  -4   6   9        759.00        806.54        19.42 o                         
  -3   6   9        348.41        349.51        15.09 o                         
  -2   6   9         16.25         21.50         2.77 o                         
  -1   6   9        143.50        149.13         2.93 o                         
   0   6   9          3.32          1.55         0.80 o                         
   1   6   9        135.68        136.13         2.12 o                         
   2   6   9        598.89        573.32         6.84 o                         
   3   6   9          4.32          5.57         0.97 o                         
   4   6   9          8.09          6.89         1.03 o                         
   5   6   9        124.97        102.63         9.17 o                         
   6   6   9          0.13          5.37         4.08 o                         
   7   6   9         10.24          5.67         5.05 o                         
  -6   7   9         11.32         17.43         3.38 o                         
  -5   7   9        150.55        155.63         6.07 o                         
  -4   7   9          0.10          3.11         1.84 o                         
  -3   7   9        130.85        141.92         7.43 o                         
  -2   7   9          8.08          6.03         1.84 o                         
  -1   7   9         29.61         27.32         1.46 o                         
   0   7   9         19.84         18.29         1.05 o                         
   1   7   9        286.22        258.86         5.62 o                         
   2   7   9        458.24        434.22         7.13 o                         
   3   7   9        158.87        133.88         6.24 o                         
   4   7   9          4.71          5.18         1.52 o                         
   5   7   9         11.30         11.00         1.66 o                         
   6   7   9          0.14          0.01         3.39 o                         
  -6   8   9          9.50          8.71         6.94 o                         
  -5   8   9        182.00        186.75        12.18 o                         
  -4   8   9         37.66         31.04         2.74 o                         
  -3   8   9         82.97         89.47         7.37 o                         
  -2   8   9        206.23        197.85        11.67 o                         
  -1   8   9         32.31         31.86         2.11 o                         
   0   8   9        287.12        283.24         2.69 o                         
   1   8   9        186.28        176.94         3.74 o                         
   2   8   9        282.68        252.43        22.22 o                         
   3   8   9          0.50         -1.16         2.03 o                         
   4   8   9         18.33         17.10         1.69 o                         
   5   8   9          2.09          6.00         3.32 o                         
   6   8   9          1.93         16.69         7.76 o                         
  -5   9   9         19.54         16.53         3.25 o                         
  -4   9   9         15.96         13.19         4.23 o                         
  -3   9   9          9.77         10.09         1.92 o                         
  -2   9   9          4.31          2.21         1.92 o                         
  -1   9   9          6.90          6.81         1.44 o                         
   0   9   9         30.50         42.03         2.13 o                         
   1   9   9          2.44          0.04         1.16 o                         
   2   9   9          5.21          2.87         1.56 o                         
   3   9   9         17.59         16.42         2.09 o                         
   4   9   9          5.20          7.69         2.87 o                         
   5   9   9          0.06         -3.50         3.92 o                         
  -4  10   9          0.32          0.28         5.22 o                         
  -3  10   9         15.37         14.67         2.20 o                         
  -2  10   9          8.43          6.35         3.06 o                         
  -1  10   9         16.89         17.47         3.11 o                         
   0  10   9         75.29         74.81         7.33 o                         
   1  10   9          1.39         -1.75         1.75 o                         
   2  10   9         35.21         24.48         2.77 o                         
   3  10   9          6.82         10.75         3.65 o                         
   4  10   9          9.15          6.05         1.96 o                         
  -3  11   9          0.24          1.03         2.91 o                         
  -2  11   9          2.97          0.06         2.44 o                         
  -1  11   9          0.44          9.36         4.18 o                         
   0  11   9          1.42          5.28         3.73 o                         
   1  11   9         30.71         39.29         9.06 o                         
   2  11   9         34.88         42.29        10.38 o                         
   3  11   9          9.10         14.56         4.20 o                         
  -1  12   9         19.19         24.90         5.17 o                         
   0  12   9          0.06          8.76         9.36 o                         
   1  12   9         17.88         19.12         4.37 o                         
  -8   0  10         44.74         51.96         6.87 o                         
  -6   0  10         63.41         58.94         3.11 o                         
  -4   0  10        116.71        134.20         5.71 o                         
  -2   0  10       4033.91       4238.62        23.75 o                         
   0   0  10        152.82        138.16         2.02 o                         
   2   0  10       2278.98       2166.97        27.22 o                         
   4   0  10         31.29         33.65         1.99 o                         
   6   0  10         33.50         28.37         3.57 o                         
   8   0  10         28.39         28.80         3.63 o                         
  -8   1  10         10.26          7.30         3.17 o                         
  -7   1  10          4.55          0.47         1.96 o                         
  -6   1  10          1.02          0.99         1.23 o                         
  -5   1  10         30.84         28.37         1.52 o                         
  -4   1  10          2.89          4.84         1.12 o                         
  -3   1  10        535.72        524.88         7.05 o                         
  -2   1  10        861.92        900.50         4.00 o                         
  -1   1  10        856.39        832.37         7.15 o                         
   0   1  10         57.79         47.44         1.21 o                         
   1   1  10        232.24        216.68         2.66 o                         
   2   1  10       2781.39       2785.43        15.07 o                         
   3   1  10        354.95        350.61         2.91 o                         
   4   1  10          3.73          4.71         1.04 o                         
   5   1  10        244.95        238.16         7.29 o                         
   6   1  10          9.18          8.08         1.49 o                         
   7   1  10          5.28          1.96         3.03 o                         
   8   1  10          2.16          2.65         5.22 o                         
  -8   2  10          7.98          3.36         3.91 o                         
  -7   2  10        119.90         97.06        12.21 o                         
  -6   2  10         18.91         12.29         1.83 o                         
  -5   2  10         48.52         44.49         2.54 o                         
  -4   2  10        282.62        296.18         3.72 o                         
  -3   2  10          4.44          3.98         1.06 o                         
  -2   2  10        156.77        187.79         2.71 o                         
  -1   2  10        110.17        109.86         1.51 o                         
   0   2  10       1151.75       1178.36         3.30 o                         
   1   2  10         72.98         65.78         1.64 o                         
   2   2  10        793.58        803.14        10.35 o                         
   3   2  10         39.15         42.09         1.28 o                         
   4   2  10         27.76         34.14         2.47 o                         
   5   2  10        417.44        416.45         3.93 o                         
   6   2  10          5.67          2.47         1.48 o                         
   7   2  10          0.29         -1.78         1.78 o                         
  -8   3  10          6.06         11.23         3.71 o                         
  -7   3  10          0.10         -1.74         1.74 o                         
  -6   3  10          1.01          0.97         1.38 o                         
  -5   3  10        127.15        125.90         3.83 o                         
  -4   3  10        517.41        488.22         4.85 o                         
  -3   3  10          4.51          5.51         1.10 o                         
  -2   3  10        130.43        135.70         3.82 o                         
  -1   3  10        651.48        663.59         5.70 o                         
   0   3  10        437.18        530.12         4.41 o                         
   1   3  10          9.19          7.57         1.25 o                         
   2   3  10        229.32        244.10         4.33 o                         
   3   3  10         57.13         62.27         2.72 o                         
   4   3  10        384.85        375.73         3.49 o                         
   5   3  10          2.32          4.91         2.35 o                         
   6   3  10         36.26         34.90         1.87 o                         
   7   3  10          1.21          4.18         3.77 o                         
  -7   4  10         57.61         56.27         6.08 o                         
  -6   4  10         38.68         46.65         3.17 o                         
  -5   4  10        157.07        140.52         3.91 o                         
  -4   4  10         99.09         91.97         4.98 o                         
  -3   4  10         28.62         26.92         1.63 o                         
  -2   4  10        407.86        407.90         3.38 o                         
  -1   4  10         62.69         59.45         1.26 o                         
   0   4  10        106.89        129.23         1.53 o                         
   1   4  10        458.33        454.21         6.10 o                         
   2   4  10         35.93         29.26         1.43 o                         
   3   4  10         47.28         44.76         2.34 o                         
   4   4  10         36.90         35.47         1.36 o                         
   5   4  10          0.00         -1.09         1.09 o                         
   6   4  10         32.05         27.82         3.93 o                         
   7   4  10          0.63         -0.98         1.97 o                         
  -7   5  10         78.02         91.06        11.95 o                         
  -6   5  10          0.00         -0.79         1.73 o                         
  -5   5  10        212.10        215.47         3.86 o                         
  -4   5  10        645.53        659.32        26.70 o                         
  -3   5  10         59.29         66.55         2.45 o                         
  -2   5  10         86.48         97.20         2.30 o                         
  -1   5  10        121.79        123.21         2.52 o                         
   0   5  10        586.69        631.17         8.59 o                         
   1   5  10        224.88        216.00         2.92 o                         
   2   5  10         84.64         85.65         2.35 o                         
   3   5  10          3.89          5.34         2.30 o                         
   4   5  10        213.53        207.33         3.88 o                         
   5   5  10         12.51          8.49         1.86 o                         
   6   5  10         38.18         34.22         3.89 o                         
   7   5  10          2.44         -2.11         2.72 o                         
  -7   6  10          6.76         18.28        14.89 o                         
  -6   6  10         98.74        102.72         3.59 o                         
  -5   6  10         65.66         72.43         5.45 o                         
  -4   6  10         59.02         63.91         4.89 o                         
  -3   6  10         22.81         24.57         1.84 o                         
  -2   6  10         63.38         65.63         2.35 o                         
  -1   6  10        243.89        258.25         4.63 o                         
   0   6  10         46.83         50.38         2.59 o                         
   1   6  10        431.08        419.11        13.64 o                         
   2   6  10         73.93         68.79         2.82 o                         
   3   6  10        209.19        198.99         3.18 o                         
   4   6  10          1.64          1.00         1.43 o                         
   5   6  10         66.78         57.74         6.04 o                         
   6   6  10          5.23          5.18         2.51 o                         
   7   6  10          8.86         12.36         4.69 o                         
  -6   7  10          2.13          5.23         3.23 o                         
  -5   7  10         73.89         95.48         5.67 o                         
  -4   7  10         85.20         87.72         4.79 o                         
  -3   7  10        337.62        336.81        10.44 o                         
  -2   7  10        110.04         89.12         4.54 o                         
  -1   7  10          3.92          5.27         1.24 o                         
   0   7  10          0.05         -0.08         0.87 o                         
   1   7  10         11.00         11.21         1.29 o                         
   2   7  10         85.33         75.07         2.33 o                         
   3   7  10        112.14         83.82        14.16 o                         
   4   7  10         21.38         17.03         2.30 o                         
   5   7  10         16.20         19.06         4.20 o                         
   6   7  10          6.61          8.60         2.41 o                         
  -6   8  10         48.34         65.67         7.30 o                         
  -5   8  10          0.02          6.23         5.11 o                         
  -4   8  10         87.65         92.91         4.96 o                         
  -3   8  10          8.74         17.93         4.81 o                         
  -2   8  10        155.38        150.83         5.95 o                         
  -1   8  10         14.97         11.65         1.67 o                         
   0   8  10         42.52         44.44         2.43 o                         
   1   8  10        100.56         88.07         5.33 o                         
   2   8  10         14.42         17.21         2.56 o                         
   3   8  10        113.95        105.16        10.13 o                         
   4   8  10        393.64        335.38        38.29 o                         
   5   8  10          2.86          1.67         2.58 o                         
   6   8  10          4.68          3.47         6.04 o                         
  -5   9  10         14.87          8.32         5.07 o                         
  -4   9  10         10.83          8.46         3.09 o                         
  -3   9  10        186.63        191.98         8.98 o                         
  -2   9  10        172.60        185.41         8.14 o                         
  -1   9  10         58.13         62.15         4.63 o                         
   0   9  10         51.62         50.62         5.03 o                         
   1   9  10          1.79         -1.41         1.41 o                         
   2   9  10         14.22          9.25         1.68 o                         
   3   9  10         36.58         36.16         2.40 o                         
   4   9  10         73.32         36.13        16.16 o                         
   5   9  10          0.18          4.50         8.61 o                         
  -4  10  10          8.22         20.27         6.82 o                         
  -3  10  10         61.72         72.00         6.31 o                         
  -2  10  10         23.50         28.77         3.14 o                         
  -1  10  10          4.35          1.09         3.17 o                         
   0  10  10          2.78          5.45         2.75 o                         
   1  10  10         19.68         25.53         3.10 o                         
   2  10  10          0.96         -0.99         1.48 o                         
   3  10  10        135.11        114.49        17.93 o                         
   4  10  10        127.24         78.54        24.70 o                         
  -3  11  10         24.39         24.48        11.15 o                         
  -2  11  10          7.74          4.51         6.19 o                         
  -1  11  10         60.88         60.12        14.10 o                         
   0  11  10         54.38         66.98        13.28 o                         
   1  11  10          2.06          5.65         2.48 o                         
   2  11  10          0.64          2.68         3.37 o                         
   3  11  10         28.11         34.65         5.11 o                         
  -1  12  10          3.07          6.80         4.63 o                         
   0  12  10          6.87         15.69         5.50 o                         
  -7   0  11         87.86         81.21         4.32 o                         
  -5   0  11        349.15        358.99         6.07 o                         
  -3   0  11        237.14        224.95         8.91 o                         
  -1   0  11         93.19         94.94         4.30 o                         
   1   0  11        363.78        396.18         4.44 o                         
   3   0  11          0.10         -0.73         1.19 o                         
   5   0  11         57.97         49.95         2.63 o                         
   7   0  11         50.55         43.44         5.11 o                         
  -8   1  11         23.05         23.72         4.22 o                         
  -7   1  11         27.77         21.80         3.53 o                         
  -6   1  11        176.70        151.49         6.44 o                         
  -5   1  11          0.29          0.19         1.33 o                         
  -4   1  11        104.57         94.02         4.05 o                         
  -3   1  11          8.90          5.80         1.29 o                         
  -2   1  11        197.57        178.23         1.84 o                         
  -1   1  11       1051.68       1016.05         6.13 o                         
   0   1  11        131.24        121.19         1.63 o                         
   1   1  11        637.05        641.94         5.48 o                         
   2   1  11       1743.70       1749.81        30.34 o                         
   3   1  11         25.46         32.52         1.43 o                         
   4   1  11         17.30         21.08         1.60 o                         
   5   1  11         75.00         81.15         2.31 o                         
   6   1  11         18.52         18.10         1.90 o                         
   7   1  11          7.51          6.70         2.63 o                         
  -8   2  11         36.90         40.87         5.78 o                         
  -7   2  11          5.41         -2.02         2.02 o                         
  -6   2  11         18.35         12.75         1.59 o                         
  -5   2  11          0.67          0.60         1.49 o                         
  -4   2  11        243.62        240.88         4.22 o                         
  -3   2  11        125.45        114.43         3.19 o                         
  -2   2  11         13.53          8.90         0.95 o                         
  -1   2  11          0.21         -0.28         0.78 o                         
   0   2  11         10.83         11.37         0.65 o                         
   1   2  11        420.53        453.06         3.94 o                         
   2   2  11       1595.27       1516.38        36.34 o                         
   3   2  11          0.00          0.27         1.11 o                         
   4   2  11        272.21        261.26         3.80 o                         
   5   2  11         14.39         15.14         2.06 o                         
   6   2  11          9.65         10.54         2.03 o                         
   7   2  11         13.77         14.29         2.25 o                         
  -7   3  11          5.24         -2.30         2.30 o                         
  -6   3  11          9.78         10.50         1.56 o                         
  -5   3  11         10.09         12.19         2.09 o                         
  -4   3  11        438.67        423.17         8.70 o                         
  -3   3  11         35.19         29.09         2.37 o                         
  -2   3  11         51.31         53.85         1.98 o                         
  -1   3  11        815.99        837.94        15.23 o                         
   0   3  11          2.17          2.28         0.95 o                         
   1   3  11        429.31        372.92         6.12 o                         
   2   3  11         79.73         83.81         2.19 o                         
   3   3  11         77.70         76.85         2.96 o                         
   4   3  11        112.67        117.32         2.48 o                         
   5   3  11        162.97        160.68         4.30 o                         
   6   3  11          1.10         -0.57         1.57 o                         
   7   3  11          2.16         -0.75         2.27 o                         
  -7   4  11          6.55          5.26         2.16 o                         
  -6   4  11        348.65        366.12         8.37 o                         
  -5   4  11         18.39         17.18         1.36 o                         
  -4   4  11       1187.43       1168.81        13.60 o                         
  -3   4  11        170.39        170.74         1.97 o                         
  -2   4  11         76.78         77.02         4.85 o                         
  -1   4  11         10.31          7.60         0.73 o                         
   0   4  11        291.61        278.84         5.52 o                         
   1   4  11         99.53         94.03         2.09 o                         
   2   4  11         29.02         33.92         1.73 o                         
   3   4  11        163.38        158.60         2.93 o                         
   4   4  11         74.03         85.25         2.06 o                         
   5   4  11          0.83         -0.29         1.05 o                         
   6   4  11          1.82         -1.35         1.35 o                         
   7   4  11         12.72          3.71         2.78 o                         
  -7   5  11        235.84        250.71         7.09 o                         
  -6   5  11          2.96          2.95         3.01 o                         
  -5   5  11        130.58        140.71         4.76 o                         
  -4   5  11        377.09        380.56         6.69 o                         
  -3   5  11         13.38         15.69         2.10 o                         
  -2   5  11         65.38         68.79         2.23 o                         
  -1   5  11          8.84          8.78         1.13 o                         
   0   5  11         33.88         28.80         2.25 o                         
   1   5  11        154.81        146.55         5.53 o                         
   2   5  11          0.57         -1.22         1.47 o                         
   3   5  11       1391.00       1398.56        18.52 o                         
   4   5  11         11.04          8.62         2.00 o                         
   5   5  11         52.62         44.06         4.75 o                         
   6   5  11         11.51          3.91         1.93 o                         
   7   5  11          5.04         10.10         5.56 o                         
  -7   6  11         54.91         56.73         5.71 o                         
  -6   6  11          6.75          7.53         5.27 o                         
  -5   6  11         83.07         92.62         6.52 o                         
  -4   6  11        160.03        169.80         4.35 o                         
  -3   6  11          0.09          1.47         1.37 o                         
  -2   6  11         86.83         80.39         2.67 o                         
  -1   6  11          3.60          5.51         1.05 o                         
   0   6  11          0.11         -0.90         0.90 o                         
   1   6  11          0.40         -0.07         1.85 o                         
   2   6  11        281.89        277.05        10.80 o                         
   3   6  11          0.02          0.37         1.41 o                         
   4   6  11         19.02         17.10         1.71 o                         
   5   6  11          0.08          1.36         2.78 o                         
   6   6  11          0.39          6.51         3.32 o                         
  -6   7  11         28.22         24.85         3.04 o                         
  -5   7  11         35.59         30.48         4.81 o                         
  -4   7  11        155.89        155.06         9.05 o                         
  -3   7  11        149.96        148.35         7.71 o                         
  -2   7  11         67.32         77.77         4.87 o                         
  -1   7  11         31.93         32.11         1.74 o                         
   0   7  11         15.77         15.49         1.42 o                         
   1   7  11        189.35        175.36         4.51 o                         
   2   7  11        419.23        425.43         8.98 o                         
   3   7  11        193.23        184.32         5.79 o                         
   4   7  11        109.59         99.96         6.31 o                         
   5   7  11         33.02         31.21         2.83 o                         
   6   7  11         43.65         42.01        12.26 o                         
  -6   8  11          6.77          6.59         4.66 o                         
  -5   8  11         62.48         57.07         7.71 o                         
  -4   8  11         22.15         21.51         2.34 o                         
  -3   8  11         51.09         54.17         7.78 o                         
  -2   8  11         33.30         36.64         3.93 o                         
  -1   8  11        250.94        254.17         7.64 o                         
   0   8  11        106.08        102.79         4.65 o                         
   1   8  11         65.15         63.46         4.06 o                         
   2   8  11        101.96        104.03         6.44 o                         
   3   8  11         55.70         54.73         4.51 o                         
   4   8  11          3.56          2.56         2.59 o                         
   5   8  11          0.11         -1.68         1.68 o                         
  -5   9  11         23.50         28.49         7.38 o                         
  -4   9  11         52.78         48.85         3.34 o                         
  -3   9  11         59.42         68.85         7.30 o                         
  -2   9  11         16.95         19.19         1.80 o                         
  -1   9  11         17.57         17.18         4.27 o                         
   0   9  11          5.01          6.85         1.38 o                         
   1   9  11         37.67         34.87         1.75 o                         
   2   9  11         20.73         23.05         2.13 o                         
   3   9  11          2.10          2.61         2.23 o                         
   4   9  11         26.81         20.50         4.13 o                         
   5   9  11          8.49         10.80         5.55 o                         
  -4  10  11          1.36         -1.22         4.00 o                         
  -3  10  11          5.31          0.98         3.61 o                         
  -2  10  11          0.01          3.99         2.03 o                         
  -1  10  11         44.30         38.45         5.78 o                         
   0  10  11         79.00         76.42        10.28 o                         
   1  10  11          2.10          4.07         2.67 o                         
   2  10  11          0.87         -0.57         1.84 o                         
   3  10  11         18.62         30.84         5.97 o                         
   4  10  11         64.18         62.02        16.11 o                         
  -3  11  11         19.37         17.24         2.87 o                         
  -2  11  11          0.06         -4.16         4.16 o                         
  -1  11  11          0.10          5.40         5.32 o                         
   0  11  11          0.49          1.15         1.92 o                         
   1  11  11         15.97         27.85         7.59 o                         
   2  11  11         14.88         15.09         4.64 o                         
  -8   0  12          7.74         14.24         6.94 o                         
  -6   0  12         79.62         69.75         6.94 o                         
  -4   0  12         10.32          9.31         1.92 o                         
  -2   0  12       1768.35       1824.83        11.49 o                         
   0   0  12       1286.95       1279.87         8.92 o                         
   2   0  12        160.53        145.94         2.42 o                         
   4   0  12         24.28         18.85         2.23 o                         
   6   0  12          0.00         -2.64         3.02 o                         
  -8   1  12          4.08          3.84         4.83 o                         
  -7   1  12          0.01          0.07         3.62 o                         
  -6   1  12         47.23         46.04         2.23 o                         
  -5   1  12        215.38        168.30         6.52 o                         
  -4   1  12         14.19         12.67         1.56 o                         
  -3   1  12         19.09         17.76         1.10 o                         
  -2   1  12          1.97          4.77         0.84 o                         
  -1   1  12       3744.22       3835.95        16.36 o                         
   0   1  12         13.09         19.12         0.94 o                         
   1   1  12        409.75        412.29         3.62 o                         
   2   1  12        654.54        641.42         5.14 o                         
   3   1  12         51.81         47.71         1.85 o                         
   4   1  12          3.96          5.27         1.10 o                         
   5   1  12         32.92         34.15         1.57 o                         
   6   1  12          4.56          4.49         2.67 o                         
   7   1  12          0.12          3.09         2.44 o                         
  -7   2  12         57.08         53.46         5.76 o                         
  -6   2  12         17.19         16.40         1.78 o                         
  -5   2  12         24.49         17.89         2.01 o                         
  -4   2  12        363.11        376.18         4.82 o                         
  -3   2  12        139.81        123.58         8.52 o                         
  -2   2  12          0.39         -0.09         0.90 o                         
  -1   2  12       1742.87       1779.81        21.76 o                         
   0   2  12        183.22        159.53         1.72 o                         
   1   2  12        246.98        264.96         4.22 o                         
   2   2  12        144.33        130.32         2.35 o                         
   3   2  12         76.82         67.09         1.89 o                         
   4   2  12        114.94        117.35         2.90 o                         
   5   2  12          1.18         -1.34         1.34 o                         
   6   2  12         15.85         16.02         2.04 o                         
   7   2  12         20.43         26.17         2.22 o                         
  -7   3  12         42.19         50.96         4.57 o                         
  -6   3  12         72.27         79.40         5.09 o                         
  -5   3  12         38.34         38.31         1.77 o                         
  -4   3  12        438.17        429.21         5.73 o                         
  -3   3  12       1186.12       1160.61        10.88 o                         
  -2   3  12         54.28         51.41         1.92 o                         
  -1   3  12        222.94        201.77         2.94 o                         
   0   3  12        169.21        175.62         2.97 o                         
   1   3  12         38.59         44.31         1.87 o                         
   2   3  12        289.56        282.86         9.71 o                         
   3   3  12         59.17         58.51         2.44 o                         
   4   3  12         70.39         82.53         3.63 o                         
   5   3  12         69.62         73.44         3.52 o                         
   6   3  12          2.17          0.18         1.96 o                         
   7   3  12          7.61          6.07         2.69 o                         
  -7   4  12        102.58         95.39         4.01 o                         
  -6   4  12          1.23          6.06         2.62 o                         
  -5   4  12        184.91        177.43         3.95 o                         
  -4   4  12         65.93         56.84         2.31 o                         
  -3   4  12         25.80         21.86         1.09 o                         
  -2   4  12         57.84         51.16         1.76 o                         
  -1   4  12        639.58        662.72        15.27 o                         
   0   4  12          7.74         14.38         1.28 o                         
   1   4  12          0.39          0.38         1.05 o                         
   2   4  12          0.26         -0.94         1.18 o                         
   3   4  12          1.40          2.03         1.43 o                         
   4   4  12         49.55         54.55         2.44 o                         
   5   4  12         38.53         27.95         2.93 o                         
   6   4  12         36.65         25.34         3.24 o                         
   7   4  12          0.47          1.50         2.84 o                         
  -7   5  12          0.52          6.99         4.24 o                         
  -6   5  12        156.22        165.00         8.26 o                         
  -5   5  12          1.95          1.37         2.94 o                         
  -4   5  12        157.00        159.17         3.88 o                         
  -3   5  12         44.70         56.52         2.53 o                         
  -2   5  12         62.05         57.61         2.11 o                         
  -1   5  12         24.19         27.27         1.67 o                         
   0   5  12          0.00         -0.02         1.20 o                         
   1   5  12        186.22        185.94         4.35 o                         
   2   5  12          0.38         -1.47         1.47 o                         
   3   5  12         85.15         83.93         3.68 o                         
   4   5  12        115.71        108.09         3.63 o                         
   5   5  12          3.41          4.93         1.76 o                         
   6   5  12         41.90         37.10         7.24 o                         
   7   5  12          2.32         14.56         8.98 o                         
  -6   6  12         56.89         54.52         4.41 o                         
  -5   6  12         19.40         18.60         3.86 o                         
  -4   6  12          4.60         -0.53         2.23 o                         
  -3   6  12       1121.23       1075.59        50.70 o                         
  -2   6  12         75.43         79.76         2.97 o                         
  -1   6  12          1.65          1.63         0.82 o                         
   0   6  12          6.36          6.50         0.90 o                         
   1   6  12        181.40        180.63         5.81 o                         
   2   6  12        106.61        102.09         3.12 o                         
   3   6  12         31.69         33.14         1.84 o                         
   4   6  12          3.95          5.27         1.59 o                         
   5   6  12         13.11         12.99         2.06 o                         
   6   6  12         35.88         35.18        10.21 o                         
  -6   7  12         10.58         -0.12         3.40 o                         
  -5   7  12         14.42          9.59         3.04 o                         
  -4   7  12        248.94        246.32        16.38 o                         
  -3   7  12        319.29        377.22        11.40 o                         
  -2   7  12        186.70        177.35         6.20 o                         
  -1   7  12         39.96         40.89         1.62 o                         
   0   7  12         83.33         88.52         1.88 o                         
   1   7  12         55.44         59.87         3.79 o                         
   2   7  12        180.31        187.86         4.43 o                         
   3   7  12          3.72          6.29         2.42 o                         
   4   7  12          3.28          4.08         3.50 o                         
   5   7  12          1.15          1.83         2.65 o                         
   6   7  12          6.72         22.45         6.07 o                         
  -5   8  12         25.69         26.73         4.36 o                         
  -4   8  12          3.25          6.74         3.14 o                         
  -3   8  12        539.86        543.23        15.96 o                         
  -2   8  12        253.27        278.62         8.19 o                         
  -1   8  12          3.23          3.79         1.30 o                         
   0   8  12        199.76        191.56        14.68 o                         
   1   8  12         38.50         37.22         2.24 o                         
   2   8  12        362.95        363.65         9.05 o                         
   3   8  12          2.63          1.59         2.08 o                         
   4   8  12         21.81         23.46         3.52 o                         
   5   8  12         48.92         54.22        12.45 o                         
  -5   9  12          0.08          0.27         3.28 o                         
  -4   9  12          5.27         -0.64         2.63 o                         
  -3   9  12         46.80         50.98         7.24 o                         
  -2   9  12        284.47        278.81        32.34 o                         
  -1   9  12        492.31        483.61        48.35 o                         
   0   9  12          1.96          2.14         2.27 o                         
   1   9  12          7.66         10.86         2.30 o                         
   2   9  12         74.79         75.79         5.47 o                         
   3   9  12          1.67          6.45         2.90 o                         
   4   9  12         48.11         40.63         2.97 o                         
  -4  10  12         89.21        106.38        25.26 o                         
  -3  10  12         29.82         26.64         8.64 o                         
  -2  10  12        156.37        159.72        24.31 o                         
  -1  10  12          8.37         10.42         2.02 o                         
   0  10  12         73.53         82.08        10.90 o                         
   1  10  12          2.84          2.01         1.62 o                         
   2  10  12          7.83         10.34         2.93 o                         
   3  10  12         73.88         90.66         5.51 o                         
  -2  11  12        112.37         97.37        21.78 o                         
  -1  11  12          0.01          2.12         4.23 o                         
   0  11  12          8.98          7.43         3.00 o                         
   1  11  12         23.02         30.83         6.24 o                         
   2  11  12          0.61          2.18         4.55 o                         
  -7   0  13          1.34         -1.76         3.03 o                         
  -5   0  13        420.43        358.62         9.28 o                         
  -3   0  13         52.17         44.93         2.34 o                         
  -1   0  13        673.08        643.29         5.70 o                         
   1   0  13        766.95        739.36         9.57 o                         
   3   0  13          9.74          2.88         2.02 o                         
   5   0  13        147.54        171.97         6.93 o                         
   7   0  13          7.07          7.07         5.02 o                         
  -7   1  13         25.91         22.05         4.36 o                         
  -6   1  13         37.37         37.96         2.09 o                         
  -5   1  13         72.73         65.51         2.65 o                         
  -4   1  13         15.22         11.85         1.21 o                         
  -3   1  13         24.70         22.18         1.09 o                         
  -2   1  13         26.26         32.00         3.11 o                         
  -1   1  13         40.62         42.47         2.13 o                         
   0   1  13        541.07        524.83         7.65 o                         
   1   1  13          0.21          0.08         0.95 o                         
   2   1  13          1.15          1.20         0.78 o                         
   3   1  13        159.36        149.64         1.95 o                         
   4   1  13        215.40        206.06         2.47 o                         
   5   1  13          4.58          3.80         1.42 o                         
   6   1  13          2.06          0.17         1.83 o                         
   7   1  13         15.92         11.71         3.09 o                         
  -7   2  13          5.76          3.42         2.37 o                         
  -6   2  13        181.31        167.46         4.91 o                         
  -5   2  13        260.53        202.43         8.13 o                         
  -4   2  13        833.17        854.50        11.35 o                         
  -3   2  13        546.10        540.31         5.28 o                         
  -2   2  13         69.62         62.67         3.53 o                         
  -1   2  13        237.53        239.17         2.85 o                         
   0   2  13        146.61        137.71         1.56 o                         
   1   2  13        248.48        246.16         2.74 o                         
   2   2  13         51.21         52.04         2.14 o                         
   3   2  13         18.05         19.22         1.94 o                         
   4   2  13        111.81        123.02         3.07 o                         
   5   2  13         24.26         27.31         2.44 o                         
   6   2  13         41.04         48.97         2.46 o                         
   7   2  13         36.03         38.10         4.23 o                         
  -7   3  13         47.58         59.25         5.47 o                         
  -6   3  13         23.39         34.00         3.88 o                         
  -5   3  13         15.75         18.94         2.13 o                         
  -4   3  13        137.85        132.90         3.03 o                         
  -3   3  13        397.38        389.34         6.83 o                         
  -2   3  13        100.10         98.67         4.16 o                         
  -1   3  13        272.77        289.44         5.60 o                         
   0   3  13          1.04          0.89         1.05 o                         
   1   3  13         53.13         59.93         2.11 o                         
   2   3  13         20.89         19.22         1.45 o                         
   3   3  13         18.35         21.21         1.61 o                         
   4   3  13       1148.93       1146.49        21.07 o                         
   5   3  13         18.04         19.14         1.59 o                         
   6   3  13          4.94          5.72         3.13 o                         
   7   3  13         23.75         33.85         3.83 o                         
  -7   4  13          0.48         -0.46         2.15 o                         
  -6   4  13        241.90        249.91         7.60 o                         
  -5   4  13          9.84          2.73         1.96 o                         
  -4   4  13         12.57         14.37         1.39 o                         
  -3   4  13        230.61        227.34         3.21 o                         
  -2   4  13          8.07          6.32         1.14 o                         
  -1   4  13         23.21         27.52         1.95 o                         
   0   4  13          6.92          3.24         1.23 o                         
   1   4  13        101.68        108.12         3.28 o                         
   2   4  13          8.12          5.66         1.33 o                         
   3   4  13        380.04        385.32         5.09 o                         
   4   4  13        737.64        745.46        13.04 o                         
   5   4  13         28.08         22.15         3.84 o                         
   6   4  13          9.28          5.61         3.72 o                         
   7   4  13          6.02         -1.14         2.79 o                         
  -7   5  13          0.08          5.51         4.13 o                         
  -6   5  13          0.15          3.82         4.40 o                         
  -5   5  13         99.70         99.92         4.01 o                         
  -4   5  13        298.26        303.39         4.56 o                         
  -3   5  13        879.87        860.20        14.37 o                         
  -2   5  13         11.85         13.34         1.49 o                         
  -1   5  13         15.13         15.67         1.11 o                         
   0   5  13         71.39         69.21         2.84 o                         
   1   5  13          1.39         -0.68         1.38 o                         
   2   5  13         59.15         60.43         2.85 o                         
   3   5  13         86.92         90.67         2.86 o                         
   4   5  13          1.08          1.18         2.30 o                         
   5   5  13        197.47        194.50         6.08 o                         
   6   5  13         11.30          7.11         1.89 o                         
  -6   6  13          0.07         -2.58         2.58 o                         
  -5   6  13          0.20          0.63         2.38 o                         
  -4   6  13        176.71        168.93         5.69 o                         
  -3   6  13        111.01        111.98         4.79 o                         
  -2   6  13         83.06         83.37         2.44 o                         
  -1   6  13          2.08          2.50         0.88 o                         
   0   6  13        256.96        265.33         4.99 o                         
   1   6  13         30.53         32.60         1.85 o                         
   2   6  13        105.15         95.94         3.11 o                         
   3   6  13        219.58        218.19         7.64 o                         
   4   6  13         49.68         45.36         2.25 o                         
   5   6  13         21.28         19.21         2.03 o                         
   6   6  13          3.86         -1.86         2.01 o                         
  -6   7  13          5.64         -0.51         6.98 o                         
  -5   7  13          0.23         -0.66         2.51 o                         
  -4   7  13         24.97         25.36         2.36 o                         
  -3   7  13        727.20        742.74        18.56 o                         
  -2   7  13        188.85        194.88         7.92 o                         
  -1   7  13         88.08         88.59         1.73 o                         
   0   7  13        101.42        101.91         8.68 o                         
   1   7  13          2.22          0.77         1.48 o                         
   2   7  13         37.31         37.24         2.06 o                         
   3   7  13        220.60        207.26         7.64 o                         
   4   7  13        102.18        107.75         8.34 o                         
   5   7  13         50.92         69.86         8.03 o                         
  -5   8  13         48.97         37.86         6.45 o                         
  -4   8  13         23.38         23.63         2.59 o                         
  -3   8  13         17.37         25.40         4.40 o                         
  -2   8  13         10.88         16.45         3.56 o                         
  -1   8  13        358.34        383.30        40.83 o                         
   0   8  13         25.91         23.27         3.24 o                         
   1   8  13          0.00         -1.14         1.47 o                         
   2   8  13        161.90        170.01         3.75 o                         
   3   8  13          2.74          7.52         3.41 o                         
   4   8  13         35.63         40.46         2.64 o                         
   5   8  13          4.61         14.61         2.63 o                         
  -4   9  13          0.71          2.62         4.33 o                         
  -3   9  13         29.17         15.83         6.39 o                         
  -2   9  13         73.25         60.35        10.17 o                         
  -1   9  13          0.02          1.97         3.10 o                         
   0   9  13         27.98         25.60         3.60 o                         
   1   9  13         13.95         18.17         2.97 o                         
   2   9  13         15.00         13.31         2.45 o                         
   3   9  13          5.52         12.77         4.25 o                         
   4   9  13         12.63         16.87         5.59 o                         
  -3  10  13          0.04          4.49         4.99 o                         
  -2  10  13          6.96          4.37         3.53 o                         
  -1  10  13          7.90         14.18         4.54 o                         
   0  10  13          0.19          0.78         1.72 o                         
   1  10  13         49.60         50.39         2.70 o                         
   2  10  13          5.55          5.20         2.63 o                         
   3  10  13         14.11         33.31        10.97 o                         
  -2  11  13         66.24         65.17        19.83 o                         
  -1  11  13          0.04         -1.16         2.75 o                         
   0  11  13         16.47         14.12         6.94 o                         
   1  11  13          6.77         13.87         4.12 o                         
  -6   0  14         21.37          8.67         2.81 o                         
  -4   0  14         32.12         30.61         2.80 o                         
  -2   0  14         71.40         60.24         3.75 o                         
   0   0  14        563.46        571.10         7.25 o                         
   2   0  14        581.18        568.50         9.16 o                         
   4   0  14         22.33         20.90         1.97 o                         
   6   0  14          1.79          1.17         3.60 o                         
  -7   1  14         18.82         13.19         2.70 o                         
  -6   1  14        134.89        124.75         4.30 o                         
  -5   1  14          8.77          4.18         1.72 o                         
  -4   1  14          0.22         -1.12         1.12 o                         
  -3   1  14          7.67          5.70         0.96 o                         
  -2   1  14        347.06        333.50         6.17 o                         
  -1   1  14        668.99        638.34         3.59 o                         
   0   1  14         78.22         63.22         1.66 o                         
   1   1  14        123.60        137.26         2.56 o                         
   2   1  14        267.91        250.13         2.90 o                         
   3   1  14        269.92        253.04         3.41 o                         
   4   1  14         21.80         22.16         1.26 o                         
   5   1  14         99.44        103.39         3.56 o                         
   6   1  14          0.27         -0.74         1.72 o                         
   7   1  14          3.55         -2.03         3.70 o                         
  -7   2  14         82.59         76.31         3.93 o                         
  -6   2  14          4.99          2.46         2.01 o                         
  -5   2  14          5.95          5.53         1.73 o                         
  -4   2  14        204.69        182.64         4.79 o                         
  -3   2  14        218.20        200.30         3.57 o                         
  -2   2  14         27.77         36.56         1.59 o                         
  -1   2  14        335.18        327.36         2.39 o                         
   0   2  14          4.96          6.84         0.75 o                         
   1   2  14        114.45        117.13         2.39 o                         
   2   2  14         75.12         83.32         2.70 o                         
   3   2  14        507.41        489.01        10.08 o                         
   4   2  14        188.81        180.28         3.49 o                         
   5   2  14         25.42         28.80         1.67 o                         
   6   2  14          7.30          7.39         2.17 o                         
   7   2  14          2.00          6.51         2.75 o                         
  -7   3  14         74.62         68.18         3.05 o                         
  -6   3  14          0.17         -1.27         1.46 o                         
  -5   3  14        190.88        170.60         5.52 o                         
  -4   3  14         16.33         19.46         1.44 o                         
  -3   3  14        212.66        216.28         2.72 o                         
  -2   3  14        214.80        210.74         2.62 o                         
  -1   3  14        224.62        217.37         3.35 o                         
   0   3  14         38.26         34.13         1.78 o                         
   1   3  14         32.33         34.74         1.62 o                         
   2   3  14          2.70          1.65         1.27 o                         
   3   3  14          7.18          9.24         1.60 o                         
   4   3  14         27.82         30.54         2.38 o                         
   5   3  14          1.32         -0.15         1.96 o                         
   6   3  14          6.07          9.61         1.97 o                         
   7   3  14         23.24         28.60         7.42 o                         
  -7   4  14        168.82        157.43         9.77 o                         
  -6   4  14         10.31         10.24         2.34 o                         
  -5   4  14         81.73         90.50         3.25 o                         
  -4   4  14         54.40         52.79         3.68 o                         
  -3   4  14        669.77        699.15        18.58 o                         
  -2   4  14          2.97          4.20         1.18 o                         
  -1   4  14         57.57         64.49         1.91 o                         
   0   4  14        126.67        137.40         4.14 o                         
   1   4  14         76.87         72.38         2.39 o                         
   2   4  14          2.03          0.33         1.34 o                         
   3   4  14         85.48         81.86         4.03 o                         
   4   4  14         13.90         18.24         1.74 o                         
   5   4  14          5.09          2.22         2.54 o                         
   6   4  14          2.15          4.16         2.65 o                         
  -6   5  14        108.87        105.92         5.67 o                         
  -5   5  14         29.66         26.69         2.89 o                         
  -4   5  14         17.57         19.22         3.57 o                         
  -3   5  14        214.78        215.56         4.73 o                         
  -2   5  14        191.41        201.67         2.82 o                         
  -1   5  14        156.19        169.74         2.30 o                         
   0   5  14        106.56         90.16         3.65 o                         
   1   5  14          2.04         -0.22         1.48 o                         
   2   5  14         22.08         21.75         1.67 o                         
   3   5  14         23.14         20.10         1.74 o                         
   4   5  14          2.31          4.38         1.66 o                         
   5   5  14          1.46          2.71         1.96 o                         
   6   5  14          0.99          2.81         3.25 o                         
  -6   6  14        141.45        170.85         9.92 o                         
  -5   6  14          0.02          0.43         2.48 o                         
  -4   6  14         70.36         65.52         3.70 o                         
  -3   6  14         85.82         79.63         7.19 o                         
  -2   6  14          7.62         10.64         1.63 o                         
  -1   6  14         95.94         81.31         2.88 o                         
   0   6  14         73.69         78.52         3.31 o                         
   1   6  14          1.00         -0.95         1.70 o                         
   2   6  14          2.08          2.78         1.99 o                         
   3   6  14        215.35        208.74         4.47 o                         
   4   6  14         21.48         23.32         3.20 o                         
   5   6  14          9.91          8.49         3.83 o                         
   6   6  14          9.83          2.02         7.53 o                         
  -6   7  14         39.42         28.39         5.19 o                         
  -5   7  14          4.73          3.74         2.83 o                         
  -4   7  14          0.97          2.26         3.81 o                         
  -3   7  14          2.77          2.67         2.13 o                         
  -2   7  14         53.46         60.13         4.97 o                         
  -1   7  14         17.20         12.39         2.82 o                         
   0   7  14        422.56        422.87         7.15 o                         
   1   7  14         35.42         41.64         3.96 o                         
   2   7  14        279.15        278.36         7.16 o                         
   3   7  14         12.78         16.50         3.20 o                         
   4   7  14         19.48         24.04         2.73 o                         
   5   7  14         19.10         23.89         2.69 o                         
  -5   8  14          0.71         -3.59         3.59 o                         
  -4   8  14          3.09          7.49         3.43 o                         
  -3   8  14          9.12          8.84         3.14 o                         
  -2   8  14         91.86         78.67        13.17 o                         
  -1   8  14        114.88        102.95        15.06 o                         
   0   8  14         48.67         48.39         5.01 o                         
   1   8  14         25.75         28.92         3.74 o                         
   2   8  14        193.92        210.00         4.87 o                         
   3   8  14          0.05          5.04         4.20 o                         
   4   8  14          0.37          4.37         2.96 o                         
   5   8  14          9.51         25.63         3.04 o                         
  -4   9  14          0.48          8.05         7.06 o                         
  -3   9  14         34.50         33.80         8.68 o                         
  -2   9  14         32.00         38.43         4.58 o                         
  -1   9  14         21.95         28.04         5.05 o                         
   0   9  14          0.52          2.03         1.05 o                         
   1   9  14         16.52         18.16         2.15 o                         
   2   9  14         37.66         39.74         3.22 o                         
   3   9  14          4.59          3.76         4.38 o                         
   4   9  14          2.08          8.58         6.29 o                         
  -3  10  14          0.03         11.98         3.98 o                         
  -2  10  14          7.23          1.17         2.97 o                         
  -1  10  14        164.48        120.57        21.01 o                         
   0  10  14         50.10         59.01         9.79 o                         
   1  10  14         62.16         97.64         7.13 o                         
   2  10  14         30.38         32.73         4.50 o                         
   3  10  14          0.18         10.33         8.97 o                         
  -1  11  14         84.98         93.44        16.03 o                         
   0  11  14          2.42          6.63         9.59 o                         
   1  11  14          8.18         17.42         2.77 o                         
  -7   0  15         26.39         24.85         3.67 o                         
  -5   0  15         24.10         11.42         2.09 o                         
  -3   0  15          2.07         -0.15         1.38 o                         
  -1   0  15          1.10         -2.12         2.12 o                         
   1   0  15          3.21          4.10         2.30 o                         
   3   0  15         96.56         96.16         2.77 o                         
   5   0  15        249.14        262.90         6.73 o                         
   7   0  15          4.97          8.98         3.25 o                         
  -7   1  15          0.15         -1.26         2.34 o                         
  -6   1  15         40.85         32.45         1.99 o                         
  -5   1  15         14.57         11.69         1.58 o                         
  -4   1  15         11.37          9.72         1.27 o                         
  -3   1  15        280.59        257.25         2.54 o                         
  -2   1  15        323.09        300.20        10.29 o                         
  -1   1  15        438.83        404.88        10.43 o                         
   0   1  15        118.56        118.45         3.38 o                         
   1   1  15         67.48         65.80         2.19 o                         
   2   1  15        220.07        226.03         2.31 o                         
   3   1  15        325.87        316.43         3.00 o                         
   4   1  15         14.60         18.09         1.19 o                         
   5   1  15         81.65         86.57         3.66 o                         
   6   1  15         14.69         22.06         3.26 o                         
   7   1  15          2.55         10.48         7.60 o                         
  -7   2  15          0.08         -2.49         2.49 o                         
  -6   2  15        139.96        137.45         6.80 o                         
  -5   2  15          0.49          3.35         1.33 o                         
  -4   2  15          3.52          4.50         1.17 o                         
  -3   2  15        606.23        592.42         3.71 o                         
  -2   2  15         88.34         77.41         2.51 o                         
  -1   2  15        110.52        109.41         1.81 o                         
   0   2  15        582.68        568.20         5.59 o                         
   1   2  15         78.45         82.29         2.60 o                         
   2   2  15         28.19         26.76         1.59 o                         
   3   2  15        433.25        422.04         8.05 o                         
   4   2  15        184.68        192.35         4.38 o                         
   5   2  15        254.97        266.50         4.23 o                         
   6   2  15         22.95         18.65         2.56 o                         
   7   2  15          2.10         14.65         5.16 o                         
  -7   3  15          0.36          5.44         2.51 o                         
  -6   3  15          9.19         14.52         2.76 o                         
  -5   3  15         72.32         74.75         2.93 o                         
  -4   3  15        391.75        380.90         9.31 o                         
  -3   3  15        554.62        544.65         4.61 o                         
  -2   3  15         18.10         15.76         1.18 o                         
  -1   3  15        106.04        100.61         1.96 o                         
   0   3  15          1.67         -0.09         1.19 o                         
   1   3  15         15.85         10.70         1.33 o                         
   2   3  15         34.41         37.13         1.73 o                         
   3   3  15        257.31        248.37         7.67 o                         
   4   3  15          1.73          4.46         2.07 o                         
   5   3  15         76.02         62.93         8.53 o                         
   6   3  15          6.67         -1.83         3.81 o                         
  -6   4  15         15.32         17.12         7.24 o                         
  -5   4  15         16.77         23.76         3.21 o                         
  -4   4  15          5.14          5.85         1.82 o                         
  -3   4  15        753.62        755.62        10.63 o                         
  -2   4  15        120.74        116.54         3.51 o                         
  -1   4  15         66.91         69.50         1.72 o                         
   0   4  15          6.44          5.02         1.32 o                         
   1   4  15         20.43         21.27         1.93 o                         
   2   4  15         52.07         50.16         2.18 o                         
   3   4  15        167.66        156.27         3.73 o                         
   4   4  15         88.07         96.07         3.14 o                         
   5   4  15          2.50          1.56         3.18 o                         
   6   4  15          3.95          5.82         3.43 o                         
  -6   5  15         12.03          8.49         5.49 o                         
  -5   5  15          5.34         -0.37         3.44 o                         
  -4   5  15         25.11         26.83         2.66 o                         
  -3   5  15          0.05          0.99         2.48 o                         
  -2   5  15          0.76          3.81         1.24 o                         
  -1   5  15          5.63          5.00         1.49 o                         
   0   5  15          0.16         -0.02         1.93 o                         
   1   5  15         18.68         16.38         1.76 o                         
   2   5  15          0.95         -0.12         1.42 o                         
   3   5  15         24.72         23.57         2.11 o                         
   4   5  15        150.54        145.54         8.31 o                         
   5   5  15          1.66         -2.88         4.68 o                         
   6   5  15          0.53         -0.12         4.70 o                         
  -6   6  15         13.17         22.87         3.98 o                         
  -5   6  15          3.03         -2.85         3.28 o                         
  -4   6  15        214.62        201.97         7.34 o                         
  -3   6  15        174.00        178.92         6.47 o                         
  -2   6  15         62.15         59.29         2.25 o                         
  -1   6  15         31.95         27.36         2.10 o                         
   0   6  15         70.53         68.68         2.74 o                         
   1   6  15          0.28         -1.49         1.49 o                         
   2   6  15        146.21        139.74         7.28 o                         
   3   6  15          0.01         -1.95         2.08 o                         
   4   6  15         15.72         19.92         4.67 o                         
   5   6  15         24.58         23.96         3.56 o                         
  -5   7  15          0.00         -3.24         3.24 o                         
  -4   7  15          1.13         -1.44         4.34 o                         
  -3   7  15        125.89        106.57         7.86 o                         
  -2   7  15         53.36         42.04         7.12 o                         
  -1   7  15        513.92        510.98        12.58 o                         
   0   7  15          0.11          3.72         1.41 o                         
   1   7  15          4.20          5.47         1.82 o                         
   2   7  15         11.58         13.30         1.90 o                         
   3   7  15          1.19          3.11         2.18 o                         
   4   7  15         12.18         14.55         2.50 o                         
   5   7  15          0.82          2.89         3.70 o                         
  -5   8  15          0.68         -3.28         3.38 o                         
  -4   8  15         15.47         13.87         2.83 o                         
  -3   8  15         18.66         20.65         4.41 o                         
  -2   8  15          0.00          1.73         2.72 o                         
  -1   8  15        131.90        120.71        15.87 o                         
   0   8  15          3.02          6.55         2.04 o                         
   1   8  15         61.63         60.01         5.69 o                         
   2   8  15         87.60         87.86         7.28 o                         
   3   8  15         18.28         17.17         5.12 o                         
   4   8  15          9.91         16.47         3.21 o                         
  -4   9  15         11.63          3.53         5.22 o                         
  -3   9  15          7.39          2.97         4.84 o                         
  -2   9  15          0.29         -2.09         2.09 o                         
  -1   9  15         21.98         22.18         4.56 o                         
   0   9  15         13.61         21.35         6.13 o                         
   1   9  15          5.14          3.20         2.52 o                         
   2   9  15         23.17         29.64         4.38 o                         
   3   9  15          2.25          7.87         3.58 o                         
  -2  10  15        155.78        136.52        29.10 o                         
  -1  10  15         16.72          9.31         5.45 o                         
   0  10  15         38.47         39.32         6.14 o                         
   1  10  15          9.85         17.12         3.26 o                         
   2  10  15          1.65          2.76         5.91 o                         
  -6   0  16         15.27         12.70         4.66 o                         
  -4   0  16         95.84         82.27         3.02 o                         
  -2   0  16         12.25         14.43         2.42 o                         
   0   0  16         90.96         85.44         4.61 o                         
   2   0  16         43.20         43.42         2.09 o                         
   4   0  16          0.63         -0.08         1.89 o                         
   6   0  16         64.99         75.23        15.10 o                         
  -7   1  16          0.38         -4.46         4.49 o                         
  -6   1  16          8.91         10.60         1.90 o                         
  -5   1  16        179.82        156.07         2.69 o                         
  -4   1  16          2.06          1.04         1.20 o                         
  -3   1  16         21.34         16.86         1.21 o                         
  -2   1  16        206.61        218.60         2.98 o                         
  -1   1  16        501.24        470.80         5.29 o                         
   0   1  16        112.13        107.57         2.31 o                         
   1   1  16          1.81          0.98         0.98 o                         
   2   1  16         79.72         79.60         1.93 o                         
   3   1  16         66.25         58.41         1.65 o                         
   4   1  16         28.16         33.28         1.89 o                         
   5   1  16         11.76         16.78         2.60 o                         
   6   1  16         45.18         47.45         5.25 o                         
  -7   2  16          7.14          9.87         5.00 o                         
  -6   2  16          0.55          0.28         2.57 o                         
  -5   2  16         71.75         65.79         4.51 o                         
  -4   2  16         74.69         74.20         4.08 o                         
  -3   2  16        502.29        485.23        11.12 o                         
  -2   2  16        518.02        502.68        10.05 o                         
  -1   2  16         11.57         16.18         1.13 o                         
   0   2  16          0.25          1.65         0.87 o                         
   1   2  16         20.08         22.34         1.47 o                         
   2   2  16          1.47          1.07         1.52 o                         
   3   2  16        467.78        446.96         9.65 o                         
   4   2  16         13.79         17.80         1.78 o                         
   5   2  16          9.51         11.83         3.14 o                         
   6   2  16         10.47          8.81         2.48 o                         
  -7   3  16         31.61         47.32         7.06 o                         
  -6   3  16         14.02         16.44         3.53 o                         
  -5   3  16         47.12         48.44         2.73 o                         
  -4   3  16          6.28          3.64         1.99 o                         
  -3   3  16        364.41        366.35         7.48 o                         
  -2   3  16         77.55         68.29         2.58 o                         
  -1   3  16          1.20          2.26         1.45 o                         
   0   3  16        489.08        483.33         4.62 o                         
   1   3  16         24.36         30.38         2.12 o                         
   2   3  16        143.75        136.64         3.20 o                         
   3   3  16        295.75        289.36         3.75 o                         
   4   3  16         39.52         36.83         3.08 o                         
   5   3  16         22.58         21.08         3.92 o                         
   6   3  16         35.23         34.71        11.11 o                         
  -6   4  16          0.02          7.27        12.07 o                         
  -5   4  16         40.25         42.82         4.65 o                         
  -4   4  16         18.33         20.45         1.48 o                         
  -3   4  16        424.21        423.93         6.38 o                         
  -2   4  16         43.75         42.08         2.52 o                         
  -1   4  16          6.60          7.49         1.05 o                         
   0   4  16          5.80          8.10         1.48 o                         
   1   4  16         14.21         16.97         1.58 o                         
   2   4  16          0.76         -1.39         1.39 o                         
   3   4  16          4.65          6.94         1.61 o                         
   4   4  16         36.31         39.18         4.77 o                         
   5   4  16          0.23          3.24         2.04 o                         
   6   4  16          2.85         -2.54         2.54 o                         
  -6   5  16         21.25         17.37         6.50 o                         
  -5   5  16          4.83          3.63         2.76 o                         
  -4   5  16          9.02          9.90         3.08 o                         
  -3   5  16         26.36         25.46         1.96 o                         
  -2   5  16        149.06        146.65         2.76 o                         
  -1   5  16          2.15          2.96         1.33 o                         
   0   5  16        443.11        409.58         4.84 o                         
   1   5  16          0.31          3.29         1.65 o                         
   2   5  16          8.90          6.16         1.59 o                         
   3   5  16         50.56         51.92         2.40 o                         
   4   5  16          4.13          8.29         2.05 o                         
   5   5  16          5.89          5.23         3.36 o                         
   6   5  16          0.00         10.34         7.33 o                         
  -6   6  16         89.15         76.28         8.36 o                         
  -5   6  16          0.06          2.12         5.18 o                         
  -4   6  16         19.49         14.90         4.30 o                         
  -3   6  16          4.40          3.05         2.06 o                         
  -2   6  16          2.66          7.42         1.87 o                         
  -1   6  16         67.75         56.92         2.87 o                         
   0   6  16         64.40         70.93         5.95 o                         
   1   6  16          4.86          5.31         2.54 o                         
   2   6  16          0.63         -2.59         2.59 o                         
   3   6  16          3.39         -0.06         2.34 o                         
   4   6  16         53.04         55.15         3.59 o                         
   5   6  16          1.48          6.90         3.71 o                         
  -5   7  16         65.89         74.17         5.04 o                         
  -4   7  16          0.60          9.21         8.65 o                         
  -3   7  16         12.99         11.95         2.30 o                         
  -2   7  16        115.62        120.64         7.71 o                         
  -1   7  16         55.65         62.98         5.85 o                         
   0   7  16         13.78          9.68         1.54 o                         
   1   7  16         61.44         65.27         6.77 o                         
   2   7  16        164.16        164.48        13.87 o                         
   3   7  16         20.12         18.63         4.17 o                         
   4   7  16          0.05          0.64         2.19 o                         
   5   7  16         10.06          9.26         3.17 o                         
  -4   8  16          3.06         -2.68         2.68 o                         
  -3   8  16         20.27         18.20         8.58 o                         
  -2   8  16         33.45         20.39         5.88 o                         
  -1   8  16         39.28         40.32         7.77 o                         
   0   8  16          4.20          7.47         3.13 o                         
   1   8  16          0.49          4.95         2.58 o                         
   2   8  16          3.10          7.82         4.78 o                         
   3   8  16         23.91         32.64         6.99 o                         
   4   8  16          3.66          2.73         6.74 o                         
  -3   9  16         26.39         21.65        10.01 o                         
  -2   9  16         50.50         41.05        13.40 o                         
  -1   9  16         23.82         34.30         7.31 o                         
   0   9  16          0.26          0.84         1.67 o                         
   1   9  16         23.94         23.58         3.24 o                         
   2   9  16         15.83         29.96         2.92 o                         
   3   9  16         18.39         39.80        11.90 o                         
  -2  10  16         55.21         47.61        14.41 o                         
  -1  10  16         16.23         24.82         8.66 o                         
   0  10  16          0.03         -2.94         5.11 o                         
   1  10  16         42.95         53.91         5.83 o                         
   2  10  16          5.78         -2.71         6.12 o                         
  -7   0  17          0.53         -3.77         6.36 o                         
  -5   0  17        200.40        192.40        11.47 o                         
  -3   0  17         64.90         58.81         2.94 o                         
  -1   0  17        135.38        130.78         7.83 o                         
   1   0  17          6.25          4.44         2.10 o                         
   3   0  17          1.04          2.16         1.41 o                         
   5   0  17        442.66        495.78        19.67 o                         
  -7   1  17          0.07          5.86         8.30 o                         
  -6   1  17          0.11         -0.60         3.39 o                         
  -5   1  17          0.04          0.79         2.53 o                         
  -4   1  17          5.93          5.73         1.95 o                         
  -3   1  17          5.54          3.91         1.60 o                         
  -2   1  17       2353.24       2015.06       112.22 o                         
  -1   1  17        179.94        173.95         7.12 o                         
   0   1  17          6.69          5.43         1.44 o                         
   1   1  17          8.39         10.21         1.27 o                         
   2   1  17          1.26          1.43         1.42 o                         
   3   1  17          1.13          3.38         0.94 o                         
   4   1  17          2.19          1.27         1.78 o                         
   5   1  17          0.25          2.80         2.36 o                         
   6   1  17         26.83         28.17         3.65 o                         
  -6   2  17        193.74        185.46         4.30 o                         
  -5   2  17          7.84         11.67         2.47 o                         
  -4   2  17        166.16        137.41         4.71 o                         
  -3   2  17         97.26        101.29         2.36 o                         
  -2   2  17        537.73        538.59         3.92 o                         
  -1   2  17        202.99        204.83         2.62 o                         
   0   2  17        186.75        182.80         2.73 o                         
   1   2  17         38.72         40.65         2.54 o                         
   2   2  17          0.28         -1.43         1.43 o                         
   3   2  17         19.04         18.30         1.66 o                         
   4   2  17        179.97        171.36         6.73 o                         
   5   2  17        256.52        236.75        24.20 o                         
   6   2  17         72.05         80.87        14.66 o                         
  -6   3  17         21.00         41.40         8.45 o                         
  -5   3  17          4.36          6.09         2.49 o                         
  -4   3  17        149.33        125.21         5.49 o                         
  -3   3  17          1.51          2.39         1.32 o                         
  -2   3  17        314.32        284.92         9.59 o                         
  -1   3  17          4.63          2.58         1.06 o                         
   0   3  17         14.00         16.45         1.81 o                         
   1   3  17        129.18        121.15         8.12 o                         
   2   3  17         12.59         12.51         1.56 o                         
   3   3  17         66.70         60.28         2.43 o                         
   4   3  17         38.14         32.38         2.04 o                         
   5   3  17          2.35          8.34         5.54 o                         
   6   3  17          2.82         10.48         3.46 o                         
  -6   4  17          0.09         -3.28         6.25 o                         
  -5   4  17          0.83          0.27         1.79 o                         
  -4   4  17         15.46         17.75         2.22 o                         
  -3   4  17        208.57        218.57         5.38 o                         
  -2   4  17          5.26          3.51         1.15 o                         
  -1   4  17          7.75         10.75         1.06 o                         
   0   4  17         10.64          9.74         1.52 o                         
   1   4  17          0.40          2.33         2.44 o                         
   2   4  17          1.08          3.04         1.88 o                         
   3   4  17          2.28         -1.89         1.89 o                         
   4   4  17        105.87        112.61         6.86 o                         
   5   4  17          3.16         -0.30         2.80 o                         
   6   4  17          3.58          3.53         2.95 o                         
  -6   5  17         11.05         13.39         8.04 o                         
  -5   5  17          0.09          3.21         3.29 o                         
  -4   5  17         15.59         12.69         2.29 o                         
  -3   5  17          3.12          2.79         2.01 o                         
  -2   5  17         12.23         16.34         1.51 o                         
  -1   5  17          2.58          3.81         1.23 o                         
   0   5  17         24.99         29.27         4.63 o                         
   1   5  17         24.86         22.22         2.41 o                         
   2   5  17          1.99          0.84         1.51 o                         
   3   5  17         10.40         10.50         2.06 o                         
   4   5  17         52.36         61.39         6.59 o                         
   5   5  17          0.03          7.95         3.73 o                         
  -5   6  17          9.31          8.70         3.83 o                         
  -4   6  17         38.97         41.00         3.55 o                         
  -3   6  17         18.32         17.43         4.71 o                         
  -2   6  17         87.77         93.79         6.46 o                         
  -1   6  17         20.98         18.51         1.44 o                         
   0   6  17          0.27          2.67         1.49 o                         
   1   6  17          0.09          2.74         3.12 o                         
   2   6  17         36.32         32.15         7.20 o                         
   3   6  17         19.30         25.77         4.40 o                         
   4   6  17          2.34          4.27         3.24 o                         
   5   6  17          0.02          1.66         2.86 o                         
  -5   7  17         14.79          6.10         4.33 o                         
  -4   7  17          1.91         -3.50         3.50 o                         
  -3   7  17          5.24          2.46         4.87 o                         
  -2   7  17         62.06         87.79         3.69 o                         
  -1   7  17         53.33         61.70         5.29 o                         
   0   7  17          2.37          3.13         1.46 o                         
   1   7  17         54.33         54.50         5.87 o                         
   2   7  17         18.97         20.56         4.15 o                         
   3   7  17         95.25        102.82         5.83 o                         
   4   7  17         12.32         14.47         4.97 o                         
  -4   8  17          2.09         -3.65         3.65 o                         
  -3   8  17          8.48          8.24         7.65 o                         
  -2   8  17        142.16        129.45        11.55 o                         
  -1   8  17        261.20        226.54        24.68 o                         
   0   8  17         10.77         10.02         3.25 o                         
   1   8  17          1.49         -0.78         4.10 o                         
   2   8  17          0.85          7.03         3.86 o                         
   3   8  17         49.44         58.86         9.23 o                         
   4   8  17          0.49         17.07         9.71 o                         
  -3   9  17          0.00          3.73         2.67 o                         
  -2   9  17        115.56        105.60        14.32 o                         
  -1   9  17          9.81         12.87         9.31 o                         
   0   9  17          0.24          9.33         3.59 o                         
   1   9  17         12.40         15.58         4.06 o                         
   2   9  17          0.15          5.16        12.36 o                         
  -1  10  17          0.09          7.77         6.24 o                         
   0  10  17         13.53         10.48         3.80 o                         
  -6   0  18          1.34         -1.99         2.47 o                         
  -4   0  18          5.14          7.02         2.19 o                         
  -2   0  18        412.14        377.89         5.01 o                         
   0   0  18         72.82         67.80         3.28 o                         
   2   0  18         21.18         23.18         1.82 o                         
   4   0  18          2.17          3.14         2.50 o                         
   6   0  18          2.49         15.09         7.89 o                         
  -6   1  18         16.04         17.80         3.86 o                         
  -5   1  18          0.30          2.95         2.12 o                         
  -4   1  18         59.38         54.91         2.85 o                         
  -3   1  18         23.55         27.73         1.46 o                         
  -2   1  18        114.81        114.22         4.89 o                         
  -1   1  18          8.10          8.86         1.39 o                         
   0   1  18        127.79        127.83         2.30 o                         
   1   1  18         19.54         16.41         1.27 o                         
   2   1  18         22.88         21.68         1.18 o                         
   3   1  18         15.22         17.54         2.11 o                         
   4   1  18         78.08         70.10         4.52 o                         
   5   1  18        131.06        110.68        11.07 o                         
   6   1  18         16.48         17.83         3.31 o                         
  -6   2  18         28.67         36.40         3.08 o                         
  -5   2  18         85.93         94.19         6.47 o                         
  -4   2  18        221.61        207.75         4.68 o                         
  -3   2  18        285.08        275.86         3.74 o                         
  -2   2  18          1.09         -0.75         1.61 o                         
  -1   2  18          2.03          0.64         1.49 o                         
   0   2  18         12.77         14.21         1.67 o                         
   1   2  18         11.05         11.96         1.83 o                         
   2   2  18         85.40         69.40         3.11 o                         
   3   2  18         21.37         25.15         1.77 o                         
   4   2  18          0.05         -1.79         2.07 o                         
   5   2  18          9.93          6.26         4.09 o                         
   6   2  18          5.02          9.72         1.89 o                         
  -6   3  18        268.98        298.61         8.92 o                         
  -5   3  18          6.70          3.61         1.98 o                         
  -4   3  18         43.89         36.01         1.82 o                         
  -3   3  18        114.73        108.90         3.81 o                         
  -2   3  18          3.30          2.88         1.30 o                         
  -1   3  18          1.53          1.52         1.22 o                         
   0   3  18        382.37        397.22         7.34 o                         
   1   3  18         62.92         60.04         4.76 o                         
   2   3  18          8.02          5.81         1.69 o                         
   3   3  18          4.91          5.61         1.93 o                         
   4   3  18        206.67        216.59         9.62 o                         
   5   3  18        120.82        119.94        13.68 o                         
   6   3  18          3.39          7.26         2.77 o                         
  -6   4  18         13.24         13.40         3.61 o                         
  -5   4  18          4.56          4.63         2.47 o                         
  -4   4  18         19.65         20.29         3.81 o                         
  -3   4  18         18.06         16.11         1.43 o                         
  -2   4  18          0.68          1.00         1.17 o                         
  -1   4  18          0.20          1.00         1.53 o                         
   0   4  18         41.21         44.35         2.87 o                         
   1   4  18         56.01         50.42         2.44 o                         
   2   4  18          3.17          3.77         1.56 o                         
   3   4  18         92.05         98.14         4.50 o                         
   4   4  18         26.99         33.40         3.49 o                         
   5   4  18         34.14         32.27         3.85 o                         
  -5   5  18          0.50          2.40         3.45 o                         
  -4   5  18         92.10         88.70         8.22 o                         
  -3   5  18         47.28         41.88         3.94 o                         
  -2   5  18         28.50         27.29         2.88 o                         
  -1   5  18         29.15         27.04         1.27 o                         
   0   5  18          5.99          7.16         2.02 o                         
   1   5  18          0.01         -1.59         1.59 o                         
   2   5  18          0.01         -1.83         1.83 o                         
   3   5  18         11.51          7.26         3.46 o                         
   4   5  18         43.02         50.08         9.15 o                         
   5   5  18          1.54          3.44         2.83 o                         
  -5   6  18          0.05         -3.83         3.83 o                         
  -4   6  18         30.80         30.56         9.24 o                         
  -3   6  18         25.17         29.63         7.12 o                         
  -2   6  18         40.81         47.09         2.58 o                         
  -1   6  18         25.33         20.90         1.61 o                         
   0   6  18         65.69         62.59         3.84 o                         
   1   6  18        236.06        228.59         7.65 o                         
   2   6  18         13.07         10.29         4.63 o                         
   3   6  18        317.83        346.53        14.06 o                         
   4   6  18          3.32         11.32         3.25 o                         
   5   6  18          2.91          8.48         5.06 o                         
  -4   7  18         11.76          8.12         5.65 o                         
  -3   7  18          2.34         -2.40         3.20 o                         
  -2   7  18        453.41        476.03        15.08 o                         
  -1   7  18         15.00         16.37         2.55 o                         
   0   7  18        123.82        124.80         4.75 o                         
   1   7  18         73.94         86.94         5.23 o                         
   2   7  18          5.30          5.03         2.62 o                         
   3   7  18         91.50        107.78         8.89 o                         
   4   7  18          0.05         -0.25         2.74 o                         
  -3   8  18          0.07         -2.08         6.94 o                         
  -2   8  18         22.40         27.59         5.40 o                         
  -1   8  18         14.47          8.47         2.77 o                         
   0   8  18          2.83          3.90         4.87 o                         
   1   8  18         78.27         79.75         7.86 o                         
   2   8  18          0.31          8.71         3.44 o                         
   3   8  18         67.68        102.81        21.77 o                         
  -2   9  18          0.69          2.27         5.99 o                         
  -1   9  18         72.83         99.32         8.95 o                         
   0   9  18          0.87          5.00         6.34 o                         
   1   9  18         21.87          9.57         4.98 o                         
   2   9  18          0.65         27.20         7.30 o                         
  -5   0  19          5.89          8.70         2.11 o                         
  -3   0  19          2.36          6.31         1.81 o                         
  -1   0  19       2638.18       2420.35       157.49 o                         
   1   0  19        111.43        118.38         7.20 o                         
   3   0  19         44.05         47.00         2.57 o                         
   5   0  19        106.42        119.89         6.87 o                         
  -6   1  19          4.12         -1.87         2.41 o                         
  -5   1  19         17.75         22.00         1.61 o                         
  -4   1  19          0.53          0.10         1.73 o                         
  -3   1  19         86.39         85.91         2.37 o                         
  -2   1  19        107.82        103.13         3.51 o                         
  -1   1  19        243.37        243.69         3.27 o                         
   0   1  19          0.02          3.71         1.47 o                         
   1   1  19          4.47          6.63         1.64 o                         
   2   1  19         63.65         61.92         2.41 o                         
   3   1  19         18.05         13.41         1.48 o                         
   4   1  19          0.92          1.05         1.87 o                         
   5   1  19          4.55          9.12         1.80 o                         
   6   1  19        161.93        157.45        30.94 o                         
  -6   2  19         44.09         60.08         7.78 o                         
  -5   2  19          9.88         11.17         1.55 o                         
  -4   2  19        101.32        101.16         4.89 o                         
  -3   2  19        181.84        191.67         2.92 o                         
  -2   2  19        643.46        639.43         7.44 o                         
  -1   2  19        325.59        311.44         3.37 o                         
   0   2  19        143.57        140.65         4.60 o                         
   1   2  19          3.47          5.28         1.39 o                         
   2   2  19         19.81         23.30         1.62 o                         
   3   2  19          8.83         11.93         2.72 o                         
   4   2  19         52.04         49.83         5.68 o                         
   5   2  19         13.04         10.26         4.99 o                         
  -6   3  19         10.78         17.15         2.67 o                         
  -5   3  19         12.96         13.63         2.64 o                         
  -4   3  19         50.69         48.62         3.10 o                         
  -3   3  19         71.74         80.47         2.55 o                         
  -2   3  19         66.19         66.04         4.65 o                         
  -1   3  19         50.32         46.34         1.83 o                         
   0   3  19         88.00        102.15         5.65 o                         
   1   3  19         34.54         44.30         2.92 o                         
   2   3  19          6.80          4.79         1.56 o                         
   3   3  19         42.30         48.20         2.38 o                         
   4   3  19        110.12        106.91         5.44 o                         
   5   3  19         18.20         19.15         4.17 o                         
  -5   4  19          1.99          0.27         1.63 o                         
  -4   4  19         44.85         43.96         2.41 o                         
  -3   4  19        101.02        103.02         4.83 o                         
  -2   4  19         42.40         52.14         3.76 o                         
  -1   4  19         24.29         25.31         1.38 o                         
   0   4  19          4.67          8.05         1.51 o                         
   1   4  19         15.50         17.28         3.12 o                         
   2   4  19          2.64          1.96         1.77 o                         
   3   4  19         13.52         11.11         2.04 o                         
   4   4  19          2.24          5.68         2.78 o                         
   5   4  19         29.99         32.13         4.30 o                         
  -5   5  19          2.35         -3.61         3.61 o                         
  -4   5  19         46.54         42.31         5.47 o                         
  -3   5  19         25.66         31.38         1.69 o                         
  -2   5  19          2.34          3.99         1.41 o                         
  -1   5  19          1.68          0.15         1.43 o                         
   0   5  19         57.72         50.45         3.31 o                         
   1   5  19         18.66         16.86         2.82 o                         
   2   5  19          0.17         -1.28         2.20 o                         
   3   5  19          3.40          3.54         3.08 o                         
   4   5  19         15.39         14.44         5.36 o                         
   5   5  19          8.85         23.22         6.11 o                         
  -4   6  19         14.96          8.05         3.83 o                         
  -3   6  19          1.04         -1.32         7.24 o                         
  -2   6  19        249.57        260.95         9.25 o                         
  -1   6  19          0.81          0.37         2.57 o                         
   0   6  19        252.80        235.39         8.01 o                         
   1   6  19         12.85         13.83         3.90 o                         
   2   6  19          0.35         -2.68         2.68 o                         
   3   6  19        142.25        169.24        11.51 o                         
   4   6  19         26.62         23.09         2.86 o                         
  -4   7  19          9.08          2.93         7.53 o                         
  -3   7  19         30.68         31.16         3.33 o                         
  -2   7  19        228.38        252.11        20.21 o                         
  -1   7  19          1.01         -1.10         2.36 o                         
   0   7  19         38.93         40.67         2.76 o                         
   1   7  19         42.07         48.00         5.48 o                         
   2   7  19          7.67          6.79         5.17 o                         
   3   7  19        121.25        153.89        17.72 o                         
  -3   8  19          4.80          1.06         3.09 o                         
  -2   8  19         44.09         54.46        13.53 o                         
  -1   8  19        115.00         85.67        14.38 o                         
   0   8  19         48.39         45.36        10.18 o                         
   1   8  19          0.32          9.98         5.24 o                         
   2   8  19          4.86         11.53         7.82 o                         
  -1   9  19         13.14          7.00         6.24 o                         
   0   9  19          4.59          0.57         3.84 o                         
   1   9  19          2.17          8.60         3.70 o                         
  -6   0  20          2.41         -1.29         3.13 o                         
  -4   0  20          0.01         -1.82         1.82 o                         
  -2   0  20        377.18        356.82         5.14 o                         
   0   0  20         18.79         17.49         2.43 o                         
   2   0  20         41.91         35.79         4.50 o                         
   4   0  20          8.96          4.63         2.51 o                         
  -6   1  20          0.61         10.35         5.56 o                         
  -5   1  20          0.01          0.43         2.15 o                         
  -4   1  20          5.95          2.73         1.98 o                         
  -3   1  20          5.20          4.96         1.36 o                         
  -2   1  20         17.32         24.97         1.78 o                         
  -1   1  20        219.35        210.12         3.54 o                         
   0   1  20         30.81         35.60         1.76 o                         
   1   1  20         30.14         26.73         1.52 o                         
   2   1  20         30.85         29.15         3.11 o                         
   3   1  20          0.29          1.31         1.12 o                         
   4   1  20          7.89          6.77         2.71 o                         
   5   1  20         21.88         21.39         3.46 o                         
  -5   2  20         48.29         35.70         2.52 o                         
  -4   2  20         11.46         10.65         2.45 o                         
  -3   2  20        136.05        138.31         2.86 o                         
  -2   2  20        366.40        352.06         7.67 o                         
  -1   2  20          0.22          2.56         1.36 o                         
   0   2  20        129.89        135.14         2.50 o                         
   1   2  20        199.99        190.20         5.57 o                         
   2   2  20          1.08          4.68         2.32 o                         
   3   2  20          6.04          7.77         1.82 o                         
   4   2  20         23.27         22.23         2.44 o                         
   5   2  20          6.61         12.01         3.43 o                         
  -5   3  20         32.85         38.82         4.07 o                         
  -4   3  20          1.84         -1.72         2.08 o                         
  -3   3  20          3.45          6.30         2.28 o                         
  -2   3  20         80.23         77.47         4.38 o                         
  -1   3  20         72.53         72.82         2.32 o                         
   0   3  20         35.02         38.28         2.12 o                         
   1   3  20          0.98          2.70         2.76 o                         
   2   3  20          3.31          2.61         1.57 o                         
   3   3  20         30.39         28.43         2.03 o                         
   4   3  20        131.07        128.88        13.42 o                         
   5   3  20          8.55         14.98         5.59 o                         
  -5   4  20          4.95          4.21         4.95 o                         
  -4   4  20          0.00         -1.52         1.54 o                         
  -3   4  20        145.15        148.54         5.99 o                         
  -2   4  20          0.01          1.75         1.62 o                         
  -1   4  20          9.58         10.36         2.23 o                         
   0   4  20         10.54         11.79         1.86 o                         
   1   4  20         36.00         33.63         2.06 o                         
   2   4  20          0.26          3.22         1.80 o                         
   3   4  20         10.94         13.29         3.68 o                         
   4   4  20          4.32          8.11         3.62 o                         
   5   4  20         19.30         25.40         3.05 o                         
  -5   5  20          2.79         -3.31         3.31 o                         
  -4   5  20         14.10         11.26         2.36 o                         
  -3   5  20          1.08          2.24         2.01 o                         
  -2   5  20          0.61          3.11         1.76 o                         
  -1   5  20          0.09          0.14         2.25 o                         
   0   5  20         74.74         83.64         4.31 o                         
   1   5  20         15.42         23.07         3.19 o                         
   2   5  20          1.46         -1.08         2.41 o                         
   3   5  20          0.18         -0.22         4.07 o                         
   4   5  20        194.86        210.81        19.03 o                         
  -4   6  20         14.80         -4.49         6.89 o                         
  -3   6  20         22.18         25.21         6.12 o                         
  -2   6  20         10.77         11.48         3.41 o                         
  -1   6  20         14.67         12.14         3.08 o                         
   0   6  20         17.96         18.25         2.72 o                         
   1   6  20          3.00          8.73         5.56 o                         
   2   6  20          0.21         -0.96         2.42 o                         
   3   6  20         60.06         90.40        15.02 o                         
   4   6  20          7.29         -0.57         7.43 o                         
  -3   7  20         18.05          9.56         3.77 o                         
  -2   7  20        140.14        136.41         9.09 o                         
  -1   7  20          1.44          5.42         4.05 o                         
   0   7  20         51.71         52.27         5.81 o                         
   1   7  20          4.51          0.36         2.41 o                         
   2   7  20         13.75          7.85         5.22 o                         
   3   7  20          7.86         23.86         7.32 o                         
  -2   8  20          2.76         -0.21         3.08 o                         
  -1   8  20          2.44          3.38         7.18 o                         
   0   8  20          5.14          8.68         2.35 o                         
   1   8  20          5.59          1.51         6.16 o                         
   2   8  20         54.31         57.64        21.96 o                         
  -5   0  21          0.45         -1.13         5.28 o                         
  -3   0  21         13.86         23.45         4.16 o                         
  -1   0  21        904.92        897.86        16.42 o                         
   1   0  21         18.66         16.02         2.21 o                         
   3   0  21         44.20         39.94         3.06 o                         
   5   0  21          0.08          9.73         3.65 o                         
  -5   1  21         15.86         23.28         4.33 o                         
  -4   1  21          1.15          5.36         2.20 o                         
  -3   1  21          0.37          1.16         1.38 o                         
  -2   1  21          0.08          2.14         2.94 o                         
  -1   1  21         70.02         71.92         5.61 o                         
   0   1  21        111.37        115.04         3.81 o                         
   1   1  21         64.71         81.45         3.78 o                         
   2   1  21         19.24         16.88         2.02 o                         
   3   1  21          0.68         -0.50         1.63 o                         
   4   1  21          0.01          3.18         3.57 o                         
   5   1  21          1.54          8.56         3.42 o                         
  -5   2  21          0.55         19.16         8.99 o                         
  -4   2  21         28.52         29.01         4.02 o                         
  -3   2  21          0.21          4.21         2.10 o                         
  -2   2  21        134.36        129.24         4.20 o                         
  -1   2  21        251.38        259.12         3.86 o                         
   0   2  21        308.24        304.44         7.43 o                         
   1   2  21         50.08         51.30         3.01 o                         
   2   2  21          2.68          1.80         1.54 o                         
   3   2  21         27.68         23.09         1.97 o                         
   4   2  21         10.04         13.73         4.69 o                         
   5   2  21          2.18         16.19         5.15 o                         
  -5   3  21         20.38         23.28         3.88 o                         
  -4   3  21         29.01         29.23         3.60 o                         
  -3   3  21         39.52         42.79         2.40 o                         
  -2   3  21         51.85         57.88         4.31 o                         
  -1   3  21         93.04         89.72         4.30 o                         
   0   3  21        275.63        287.15         7.75 o                         
   1   3  21        124.66        112.23         3.96 o                         
   2   3  21          0.00          3.33         2.24 o                         
   3   3  21          1.87          3.59         2.61 o                         
   4   3  21         96.29        104.65        10.26 o                         
  -5   4  21          4.20          2.54         4.21 o                         
  -4   4  21          2.58          0.23         3.25 o                         
  -3   4  21          1.76          3.65         2.33 o                         
  -2   4  21          2.64          4.42         3.03 o                         
  -1   4  21          9.64          8.61         2.07 o                         
   0   4  21          3.57         13.83         1.80 o                         
   1   4  21         52.32         47.62         2.59 o                         
   2   4  21          1.77          4.43         4.89 o                         
   3   4  21          0.46          6.10         4.54 o                         
   4   4  21         19.93         24.41         2.85 o                         
  -4   5  21          1.38          1.96         4.71 o                         
  -3   5  21        128.30        134.88         9.50 o                         
  -2   5  21          0.25          4.06         2.42 o                         
  -1   5  21          0.10          6.45         4.02 o                         
   0   5  21         46.39         44.74         5.49 o                         
   1   5  21          1.53          9.96         3.41 o                         
   2   5  21          0.09         -1.19         5.96 o                         
   3   5  21          5.29          5.52         8.02 o                         
   4   5  21          6.43         11.95         7.68 o                         
  -4   6  21         30.80         21.31         5.41 o                         
  -3   6  21         18.86         10.61         2.98 o                         
  -2   6  21         22.68         28.06         4.05 o                         
  -1   6  21         14.44         12.36         8.75 o                         
   0   6  21         16.24         14.78         2.33 o                         
   1   6  21          0.55          3.97         3.54 o                         
   2   6  21          6.96          6.22         2.77 o                         
   3   6  21         10.05         13.08         6.96 o                         
  -3   7  21         25.73         20.93         9.79 o                         
  -2   7  21          0.99         -1.31         4.21 o                         
  -1   7  21        130.03        129.05        14.86 o                         
   0   7  21          3.82         12.36         2.88 o                         
   1   7  21          0.80         10.15         5.79 o                         
   2   7  21          5.35          0.00         7.41 o                         
  -1   8  21         15.44          5.52         7.06 o                         
   0   8  21        121.21        151.52        17.92 o                         
   1   8  21         12.03         18.60         4.36 o                         
  -4   0  22         30.92         40.61         9.94 o                         
  -2   0  22          1.35         -2.21         2.21 o                         
   0   0  22          7.45          4.58         2.10 o                         
   2   0  22         17.65         15.20         2.26 o                         
   4   0  22          7.89         11.02         6.06 o                         
  -5   1  22        179.23        190.36        13.25 o                         
  -4   1  22          0.33          4.87         2.88 o                         
  -3   1  22         39.31         33.97         1.91 o                         
  -2   1  22         42.61         49.72         2.46 o                         
  -1   1  22        249.25        238.98         5.03 o                         
   0   1  22          2.88          3.94         2.74 o                         
   1   1  22          2.04          1.85         1.30 o                         
   2   1  22         69.26         72.55         7.66 o                         
   3   1  22         25.30         29.05         3.58 o                         
   4   1  22          5.76          4.94         2.40 o                         
  -5   2  22        183.14        217.90        15.74 o                         
  -4   2  22          0.29          3.38         4.51 o                         
  -3   2  22          0.13         -1.53         2.41 o                         
  -2   2  22        261.62        272.17         6.57 o                         
  -1   2  22          3.40          7.49         2.94 o                         
   0   2  22          8.01         12.85         2.36 o                         
   1   2  22        108.51        104.57         3.88 o                         
   2   2  22          7.27          9.12         2.18 o                         
   3   2  22         10.19         10.06         2.01 o                         
   4   2  22          8.78         13.91         3.33 o                         
  -4   3  22          2.43         12.08         6.43 o                         
  -3   3  22         72.33         68.35         3.82 o                         
  -2   3  22         21.29         30.14         4.48 o                         
  -1   3  22         31.65         27.55         2.66 o                         
   0   3  22         14.54         13.03         2.37 o                         
   1   3  22         31.59         35.84         3.11 o                         
   2   3  22          0.06          4.06         3.51 o                         
   3   3  22         11.48          7.22         3.61 o                         
   4   3  22          3.39          3.01         5.67 o                         
  -4   4  22          0.49          1.46         4.62 o                         
  -3   4  22         40.04         52.12         4.06 o                         
  -2   4  22         45.15         57.17         5.57 o                         
  -1   4  22          0.13          4.07         2.83 o                         
   0   4  22          2.41          8.10         2.48 o                         
   1   4  22         84.15         90.77         5.40 o                         
   2   4  22          1.48          8.15         4.76 o                         
   3   4  22          8.13         15.71         3.28 o                         
   4   4  22         11.51         24.13         4.25 o                         
  -4   5  22          1.11          0.20         2.65 o                         
  -3   5  22         47.22         60.33         6.54 o                         
  -2   5  22         38.33         47.02         7.00 o                         
  -1   5  22          1.16          5.48         4.20 o                         
   0   5  22         24.36         39.09         8.33 o                         
   1   5  22         57.07         64.47         5.77 o                         
   2   5  22          0.26          1.09         2.88 o                         
   3   5  22          3.32          1.36         3.12 o                         
  -3   6  22         59.59         77.67        11.62 o                         
  -2   6  22         21.83         19.66         5.46 o                         
  -1   6  22         84.76         97.69        13.74 o                         
   0   6  22          3.94         18.32         5.71 o                         
   1   6  22          3.56         13.24         3.32 o                         
   2   6  22          2.20          7.20         6.61 o                         
  -2   7  22          1.70         -4.25         8.48 o                         
  -1   7  22         32.66         42.18        10.08 o                         
   0   7  22         40.05         55.87        11.44 o                         
   1   7  22          4.91         13.46         3.24 o                         
  -3   0  23         38.11         25.73         3.30 o                         
  -1   0  23          1.67          8.85         2.21 o                         
   1   0  23          3.22          3.63         3.88 o                         
   3   0  23         16.19         22.10        12.25 o                         
  -4   1  23         12.00          9.79         3.54 o                         
  -3   1  23          1.17          3.39         2.10 o                         
  -2   1  23        291.94        253.02        10.79 o                         
  -1   1  23         91.31        105.64         6.43 o                         
   0   1  23         11.98         17.78         2.67 o                         
   1   1  23          0.96          3.54         1.71 o                         
   2   1  23         70.40         76.07         3.43 o                         
   3   1  23          7.93          5.27         3.85 o                         
   4   1  23          5.61          8.79         6.29 o                         
  -4   2  23         44.11         26.01         4.42 o                         
  -3   2  23         65.53         76.13         6.18 o                         
  -2   2  23        136.92        156.58         5.20 o                         
  -1   2  23         39.62         37.55         3.73 o                         
   0   2  23        191.98        205.16         6.97 o                         
   1   2  23          2.39          5.74         3.15 o                         
   2   2  23         11.92          9.71         2.40 o                         
   3   2  23         24.90         34.43        12.66 o                         
   4   2  23          5.57          6.78         4.67 o                         
  -4   3  23          2.72         12.61         2.91 o                         
  -3   3  23         27.65         27.43         3.59 o                         
  -2   3  23          0.66          5.64         2.77 o                         
  -1   3  23          2.03          8.80         4.45 o                         
   0   3  23         43.43         43.54         2.41 o                         
   1   3  23          5.00         11.08         2.01 o                         
   2   3  23         49.54         39.24         6.00 o                         
   3   3  23          4.13         11.99         4.76 o                         
  -4   4  23         12.00         71.68         8.83 o                         
  -3   4  23          4.25         17.64         3.93 o                         
  -2   4  23         37.06         47.17         8.42 o                         
  -1   4  23         20.18         23.27         2.93 o                         
   0   4  23        135.75        138.99         5.09 o                         
   1   4  23        227.77        203.57        12.37 o                         
   2   4  23         12.82         14.56         2.86 o                         
   3   4  23          0.40         -0.18         5.06 o                         
  -3   5  23         34.61         41.58         6.08 o                         
  -2   5  23          0.02         10.43         2.79 o                         
  -1   5  23          1.60          5.45         5.79 o                         
   0   5  23         68.96         74.53         5.09 o                         
   1   5  23          8.56         17.44         6.32 o                         
   2   5  23          0.87         -2.31         6.25 o                         
  -2   6  23         10.19          8.47         8.71 o                         
  -1   6  23         15.79          5.66        10.15 o                         
   0   6  23          9.23         16.26         3.38 o                         
   1   6  23         77.98         65.96        13.56 o                         
  -4   0  24         26.22         48.64         3.79 o                         
  -2   0  24         22.15         19.55         5.13 o                         
   0   0  24          6.02         18.67         5.00 o                         
   2   0  24          0.51          0.09        10.30 o                         
  -4   1  24          0.35         11.82         5.08 o                         
  -3   1  24         10.69         10.27         3.57 o                         
  -2   1  24        107.61        117.40         5.50 o                         
  -1   1  24         60.40         67.69         9.52 o                         
   0   1  24         54.14         57.81         5.20 o                         
   1   1  24          3.02          1.02         4.19 o                         
   2   1  24          0.23          7.54         5.93 o                         
   3   1  24          0.40          3.27         5.97 o                         
  -4   2  24         68.91         74.34        10.69 o                         
  -3   2  24         66.24         77.30         6.00 o                         
  -2   2  24          8.39         17.99         3.85 o                         
  -1   2  24         11.18         18.75         2.40 o                         
   0   2  24         10.27          9.68         2.63 o                         
   1   2  24          1.76          7.60         2.08 o                         
   2   2  24          1.32         -0.52         3.07 o                         
   3   2  24          8.40         13.50         5.81 o                         
  -3   3  24         22.52         34.53         8.79 o                         
  -2   3  24          0.13          1.87         3.45 o                         
  -1   3  24          9.90         17.68         4.42 o                         
   0   3  24          2.33          3.89         4.16 o                         
   1   3  24          2.06          4.31         4.79 o                         
   2   3  24         41.61         32.30         5.77 o                         
   3   3  24          2.99         12.41         2.82 o                         
  -3   4  24          0.06          0.42         6.74 o                         
  -2   4  24         38.54         67.18        10.93 o                         
  -1   4  24          1.48         16.40         6.70 o                         
   0   4  24          1.61         -1.98         3.65 o                         
   1   4  24          0.19          0.58         5.35 o                         
   2   4  24          4.08          3.28         4.60 o                         
  -2   5  24         44.67         45.14         3.59 o                         
  -1   5  24         11.51         11.66         4.40 o                         
   0   5  24          0.63          6.02         3.47 o                         
   1   5  24         11.31          0.35         3.55 o                         
   2   5  24          0.73          5.77         4.47 o                         
   0   6  24         27.45         33.66         4.83 o                         
  -3   0  25          6.80         -1.15         3.86 o                         
  -1   0  25          3.59         12.05         2.79 o                         
   1   0  25         55.69         63.71        28.66 o                         
   3   0  25          1.89         15.07         5.65 o                         
  -3   1  25          1.27          6.00         3.07 o                         
  -2   1  25        112.19        119.08         6.52 o                         
  -1   1  25         83.76        114.18         9.48 o                         
   0   1  25         64.30         57.82         8.39 o                         
   1   1  25          1.68          3.63         5.10 o                         
   2   1  25         56.10         53.17        20.64 o                         
   3   1  25          7.37         16.40        15.95 o                         
  -3   2  25         24.00         25.88         3.98 o                         
  -2   2  25          2.83          9.22         3.36 o                         
  -1   2  25         35.92         53.75         5.53 o                         
   0   2  25          9.62          9.33         7.00 o                         
   1   2  25         25.66         26.56         3.74 o                         
   2   2  25         58.73         54.88         8.32 o                         
  -2   3  25          2.60         22.51         5.50 o                         
  -1   3  25         16.56         37.20         9.70 o                         
   0   3  25        107.23        109.20         5.74 o                         
   1   3  25         42.56         43.23         7.50 o                         
   2   3  25          5.69          8.50         3.78 o                         
  -2   4  25          1.17          0.39         3.61 o                         
  -1   4  25          2.97         -5.18         5.18 o                         
   0   4  25         24.64         27.56         4.77 o                         
   1   4  25         33.72         39.27        14.55 o                         
  -2   0  26          0.08          5.41         5.30 o                         
   0   0  26         54.04         43.17         9.18 o                         
   2   0  26          6.22         10.59         5.89 o                         
  -2   1  26         30.26         59.40        10.35 o                         
  -1   1  26        267.94        297.55        13.03 o                         
   0   1  26          0.09          3.73         4.04 o                         
   1   1  26          3.50          7.20         4.64 o                         
   2   1  26         21.31         29.43         6.12 o                         
  -2   2  26          2.11         16.25         2.92 o                         
  -1   2  26         89.02        108.36        20.13 o                         
   0   2  26          3.04          4.18         6.36 o                         
   1   2  26          5.69         10.83         4.71 o                         
  -1   3  26         65.01        119.80        18.95 o                         
   0   3  26         14.54         12.63         3.09 o                         
   1   3  26         32.49         20.60         5.18 o                         
                                                                                
